# Supplementary material for: Macrophage-rich niches regulate T cell dynamics at the liver invasive margin during gallbladder cancer progression
Source: J Clin Invest. 2026 Mar 2;136(5):e193672. doi: 10.1172/JCI193672 (PMC12948426; doi:10.1172/JCI193672)
Supplement: Supplemental table 1 [file jci-136-193672-s036.xlsx]

## Sheet: Sheet1
Table S1. Sample information for single-cell and spatial transcriptomics
	Single-cell RNA seq				Spatial transcriptomics (10x Visium)					Clinical information
Patient ID	PT	T	TL	L	PT	TPT	T	TL	L	Sex	Age	Gallstone	TNM stage (AJCC8th)	Pathological diagnosis	Differentiation	Tumor size (cm)	Tumor location in gallbladder
P1	0	1	1	0	2	2	2	2	2	male	51	no	T3N1M0	adenocarcinoma	middle	2.5*2*1	fundus
P2	1	1	1	1	2	2	2	2	2	female	62	yes	T3N0M0	adenocarcinoma	poor	NA	fundus and body
P3	1	1	1	1	2	2	2	2	2	male	76	yes	T3N1M0	adenocarcinoma with partial sarcomatoid transformation	poor	8*5*5	fundus
P4	1	1	1	1	2	2	2	2	2	female	55	no	T3N1M0	adenocarcinoma	poor	4.5*4*3.5	NA
P5	1	1	1	0	0	0	0	0	0	male	58	yes	T3N2M1	adenocarcinoma	poor	4.5*4*1.5	body
P7	1	1	1	1	0	0	0	0	0	female	64	yes	T3N0M0	adenocarcinoma with partial sarcomatoid transformation	poor	9*5*1	NA
P8	1	1	2	0	0	0	0	0	0	female	61	yes	T3N0M1	adenocarcinoma	middle/poor	4*2.5*2	fundus, body and neck
P10	0	1	1	0	0	0	0	0	0	male	52	no	T4N1M1	adenocarcinoma	middle	4*3*3	body
*PT, para-tumor gallbladder tissue; TPT, area of tumor invasive margin facing PT; T, tumor core area; TL, tumor-liver invasive margin; L, distant normal liver
