# Supplementary material for: Macrophage-rich niches regulate T cell dynamics at the liver invasive margin during gallbladder cancer progression
Source: J Clin Invest. 2026 Mar 2;136(5):e193672. doi: 10.1172/JCI193672 (PMC12948426; doi:10.1172/JCI193672)
Supplement: Supplemental table 2 [file jci-136-193672-s039.xlsx]

## Sheet: T_NK_cells
T_NK_cells	p_val	avg_log2FC	pct.1	pct.2	p_val_adj	cluster	gene
IL7R	0	1.02988	0.628	0.359	0	CD4Tn	IL7R
GZMB	0	-3.15042	0.097	0.362	0	CD4Tn	GZMB
CXCL13	0	-6.10688	0.013	0.227	0	CD4Tn	CXCL13
NKG7	0	-1.1646	0.545	0.744	0	CD4Tn	NKG7
PRF1	0	-1.46847	0.201	0.394	0	CD4Tn	PRF1
DUSP4	0	-2.01212	0.111	0.303	0	CD4Tn	DUSP4
CCL4	0	-2.14332	0.531	0.717	0	CD4Tn	CCL4
GPR183	0	1.23023	0.371	0.186	0	CD4Tn	GPR183
CD63	0	-1.03211	0.366	0.55	0	CD4Tn	CD63
ISG15	0	-1.53808	0.326	0.5	0	CD4Tn	ISG15
PTMS	0	-1.76996	0.117	0.29	0	CD4Tn	PTMS
CCL3	0	-2.70624	0.192	0.357	0	CD4Tn	CCL3
TYMP	0	-1.6441	0.157	0.321	0	CD4Tn	TYMP
KLF2	0	0.753463	0.468	0.306	0	CD4Tn	KLF2
IFI6	0	-1.91859	0.141	0.302	0	CD4Tn	IFI6
LGALS1	0	-1.2561	0.342	0.502	0	CD4Tn	LGALS1
CTSC	0	-0.94952	0.349	0.505	0	CD4Tn	CTSC
LY6E	0	-1.01665	0.344	0.498	0	CD4Tn	LY6E
RBPJ	0	-1.38912	0.21	0.364	0	CD4Tn	RBPJ
CCL4L2	0	-2.82976	0.265	0.419	0	CD4Tn	CCL4L2
CD7	0	-1.0723	0.406	0.558	0	CD4Tn	CD7
APOBEC3G	0	-1.00815	0.266	0.418	0	CD4Tn	APOBEC3G
HAVCR2	0	-3.43972	0.021	0.171	0	CD4Tn	HAVCR2
GNLY	0	-4.25066	0.071	0.219	0	CD4Tn	GNLY
TIGIT	0	-1.18798	0.218	0.366	0	CD4Tn	TIGIT
BST2	0	-1.09357	0.262	0.41	0	CD4Tn	BST2
CARD16	0	-1.07615	0.263	0.409	0	CD4Tn	CARD16
PHLDA1	0	-1.54474	0.113	0.256	0	CD4Tn	PHLDA1
ID2	0	-0.595793	0.561	0.702	0	CD4Tn	ID2
TCF7	0	1.2602	0.254	0.114	0	CD4Tn	TCF7
HLA-DRB1	0	-0.936406	0.397	0.537	0	CD4Tn	HLA-DRB1
MT2A	0	-2.6051	0.414	0.551	0	CD4Tn	MT2A
FABP5	0	-1.4248	0.157	0.293	0	CD4Tn	FABP5
LAG3	0	-1.45394	0.146	0.281	0	CD4Tn	LAG3
PSMB9	0	-0.758352	0.485	0.62	0	CD4Tn	PSMB9
KLRD1	0	-0.898219	0.221	0.356	0	CD4Tn	KLRD1
GZMK	0	0.737136	0.493	0.36	0	CD4Tn	GZMK
CTLA4	0	-2.65632	0.041	0.174	0	CD4Tn	CTLA4
EPSTI1	0	-1.39942	0.131	0.263	0	CD4Tn	EPSTI1
EFHD2	0	-1.05026	0.19	0.321	0	CD4Tn	EFHD2
DRAP1	0	-0.743333	0.363	0.494	0	CD4Tn	DRAP1
NOP53	0	0.507251	0.705	0.574	0	CD4Tn	NOP53
CTSD	0	-0.850804	0.265	0.395	0	CD4Tn	CTSD
CLIC3	0	-1.88588	0.086	0.215	0	CD4Tn	CLIC3
IFNG	0	-1.59836	0.218	0.347	0	CD4Tn	IFNG
HLA-DPA1	0	-0.785222	0.347	0.475	0	CD4Tn	HLA-DPA1
PMAIP1	0	-1.02263	0.268	0.396	0	CD4Tn	PMAIP1
GZMA	0	-0.628173	0.553	0.678	0	CD4Tn	GZMA
PSME2	0	-0.719613	0.387	0.511	0	CD4Tn	PSME2
CCR7	0	2.21227	0.162	0.038	0	CD4Tn	CCR7
RGS2	0	-1.03428	0.331	0.454	0	CD4Tn	RGS2
HLA-DRA	0	-0.954325	0.354	0.477	0	CD4Tn	HLA-DRA
CLIC1	0	-0.53589	0.586	0.703	0	CD4Tn	CLIC1
TNFRSF18	0	-2.97708	0.048	0.163	0	CD4Tn	TNFRSF18
CEBPD	0	-1.45535	0.099	0.211	0	CD4Tn	CEBPD
RGS1	0	-0.953059	0.577	0.686	0	CD4Tn	RGS1
SPATS2L	0	-1.56372	0.067	0.173	0	CD4Tn	SPATS2L
CD38	0	-2.17265	0.037	0.142	0	CD4Tn	CD38
FAM3C	0	-1.63935	0.074	0.176	0	CD4Tn	FAM3C
ARPC2	0	-0.563873	0.644	0.742	0	CD4Tn	ARPC2
ACP5	0	-1.95896	0.052	0.149	0	CD4Tn	ACP5
LAIR2	0	-3.23233	0.019	0.111	0	CD4Tn	LAIR2
TNFRSF9	0	-2.59538	0.026	0.117	0	CD4Tn	TNFRSF9
LINC01943	0	-2.3364	0.038	0.128	0	CD4Tn	LINC01943
LAYN	0	-4.56509	0.005	0.095	0	CD4Tn	LAYN
KLRC1	0	-2.29527	0.032	0.122	0	CD4Tn	KLRC1
LINC02195	0	-2.78971	0.017	0.099	0	CD4Tn	LINC02195
LEF1	0	1.91097	0.109	0.031	0	CD4Tn	LEF1
ENTPD1	0	-3.55074	0.009	0.084	0	CD4Tn	ENTPD1
CCL5	0	-0.513772	0.76	0.835	0	CD4Tn	CCL5
GAPDH	0	-1.06831	0.852	0.926	0	CD4Tn	GAPDH
EEF1B2	0	0.553695	0.908	0.836	0	CD4Tn	EEF1B2
MAL	0	1.75671	0.093	0.027	0	CD4Tn	MAL
CFL1	0	-0.348048	0.869	0.925	0	CD4Tn	CFL1
MYL6	0	-0.466155	0.869	0.925	0	CD4Tn	MYL6
TOMM7	0	0.396483	0.875	0.822	0	CD4Tn	TOMM7
SH3BGRL3	0	-0.431655	0.867	0.913	0	CD4Tn	SH3BGRL3
PFN1	0	-0.398217	0.906	0.95	0	CD4Tn	PFN1
RPL4	0	0.374347	0.882	0.842	0	CD4Tn	RPL4
EEF1G	0	0.398171	0.926	0.894	0	CD4Tn	EEF1G
SERF2	0	-0.338032	0.913	0.945	0	CD4Tn	SERF2
RPL22	0	0.431939	0.976	0.958	0	CD4Tn	RPL22
RPL7	0	0.418058	0.978	0.963	0	CD4Tn	RPL7
RPL5	0	0.452622	0.99	0.976	0	CD4Tn	RPL5
RPS5	0	0.30281	0.972	0.959	0	CD4Tn	RPS5
RPL36A	0	0.448209	0.988	0.975	0	CD4Tn	RPL36A
RPL31	0	0.387331	0.983	0.972	0	CD4Tn	RPL31
RPS10	0	0.423602	0.983	0.972	0	CD4Tn	RPS10
RPSA	0	0.296484	0.977	0.967	0	CD4Tn	RPSA
RPL10A	0	0.403774	0.991	0.982	0	CD4Tn	RPL10A
RPL38	0	0.490965	0.994	0.985	0	CD4Tn	RPL38
RPL6	0	0.334913	0.995	0.987	0	CD4Tn	RPL6
RPS20	0	0.402962	0.994	0.988	0	CD4Tn	RPS20
RPL8	0	0.347362	0.993	0.987	0	CD4Tn	RPL8
RPL36	0	0.497886	0.997	0.991	0	CD4Tn	RPL36
RPL14	0	0.383028	0.997	0.992	0	CD4Tn	RPL14
RPL7A	0	0.282905	0.996	0.991	0	CD4Tn	RPL7A
RPS13	0	0.422982	0.995	0.99	0	CD4Tn	RPS13
RPL27	0	0.349896	0.989	0.984	0	CD4Tn	RPL27
RPS7	0	0.302332	0.997	0.993	0	CD4Tn	RPS7
HLA-B	0	-0.267696	0.99	0.994	0	CD4Tn	HLA-B
RPL35	0	0.291244	0.996	0.992	0	CD4Tn	RPL35
RPL21	0	0.494814	0.999	0.995	0	CD4Tn	RPL21
RPS21	0	0.474496	0.997	0.993	0	CD4Tn	RPS21
RPL3	0	0.537819	0.999	0.995	0	CD4Tn	RPL3
RPL29	0	0.257092	0.994	0.991	0	CD4Tn	RPL29
RPL24	0	0.247256	0.99	0.987	0	CD4Tn	RPL24
RPL9	0	0.518358	0.998	0.995	0	CD4Tn	RPL9
UBA52	0	0.260079	0.992	0.989	0	CD4Tn	UBA52
RPL35A	0	0.434808	0.997	0.995	0	CD4Tn	RPL35A
RPL30	0	0.523474	1	0.998	0	CD4Tn	RPL30
RPL12	0	0.262186	0.998	0.996	0	CD4Tn	RPL12
RPS16	0	0.303666	0.998	0.996	0	CD4Tn	RPS16
RPL18	0	0.297217	0.996	0.994	0	CD4Tn	RPL18
RPS9	0	0.277511	0.995	0.993	0	CD4Tn	RPS9
RPS4X	0	0.375708	0.998	0.996	0	CD4Tn	RPS4X
RPS8	0	0.519777	0.999	0.998	0	CD4Tn	RPS8
RPS27A	0	0.453415	1	0.999	0	CD4Tn	RPS27A
RPL37A	0	0.283003	0.997	0.996	0	CD4Tn	RPL37A
RPL32	0	0.526195	1	0.999	0	CD4Tn	RPL32
RPL34	0	0.566013	0.999	0.998	0	CD4Tn	RPL34
RPS3A	0	0.495054	0.999	0.998	0	CD4Tn	RPS3A
RPL37	0	0.405927	0.999	0.998	0	CD4Tn	RPL37
RPS23	0	0.417996	0.999	0.998	0	CD4Tn	RPS23
RPS12	0	0.589671	1	0.999	0	CD4Tn	RPS12
RPS6	0	0.554408	0.999	0.998	0	CD4Tn	RPS6
RPL27A	0	0.400252	0.999	0.998	0	CD4Tn	RPL27A
FAU	0	0.214175	0.998	0.997	0	CD4Tn	FAU
MALAT1	0	0.229172	1	0.999	0	CD4Tn	MALAT1
RPS25	0	0.455843	0.998	0.997	0	CD4Tn	RPS25
B2M	0	-0.224571	1	0.999	0	CD4Tn	B2M
RPS15A	0	0.34531	1	0.999	0	CD4Tn	RPS15A
RPL23A	0	0.420844	0.998	0.997	0	CD4Tn	RPL23A
RPS28	0	0.483955	0.999	0.998	0	CD4Tn	RPS28
RPL18A	0	0.394421	0.999	0.998	0	CD4Tn	RPL18A
RPL13A	0	0.419426	0.999	0.998	0	CD4Tn	RPL13A
RPL11	0	0.470699	0.999	0.999	0	CD4Tn	RPL11
RPS27	0	0.513413	1	1	0	CD4Tn	RPS27
RPS14	0	0.472898	0.999	0.999	0	CD4Tn	RPS14
HLA-A	0	-0.391022	0.993	0.993	0	CD4Tn	HLA-A
RPS18	0	0.510877	1	1	0	CD4Tn	RPS18
EEF1A1	0	0.423296	1	1	0	CD4Tn	EEF1A1
RPLP2	0	0.537835	0.999	0.999	0	CD4Tn	RPLP2
RPS3	0	0.479262	0.999	0.999	0	CD4Tn	RPS3
RPL41	0	0.37151	1	1	0	CD4Tn	RPL41
TPT1	0	0.392346	1	1	0	CD4Tn	TPT1
RPS29	0	0.54707	1	1	0	CD4Tn	RPS29
RPS2	0	0.352089	0.999	0.999	0	CD4Tn	RPS2
RPL13	0	0.520305	1	1	0	CD4Tn	RPL13
RPL26	0	0.316142	0.999	0.999	0	CD4Tn	RPL26
RPL19	0	0.387825	0.999	0.999	0	CD4Tn	RPL19
RPL17	0	0.335264	0.998	0.998	0	CD4Tn	RPL17
RPS15	0	0.257083	0.999	0.999	0	CD4Tn	RPS15
RPL28	0	0.201439	1	1	0	CD4Tn	RPL28
RPL39	0	0.512536	0.999	0.999	0	CD4Tn	RPL39
RPL10	0	0.407882	1	1	0	CD4Tn	RPL10
HLA-C	2.80844e-307	-0.284587	0.984	0.984	6.36365e-303	CD4Tn	HLA-C
CD74	1.79316e-305	-0.549504	0.579	0.686	4.06311e-301	CD4Tn	CD74
RPLP0	8.44517e-303	0.311073	0.919	0.888	1.91359e-298	CD4Tn	RPLP0
LTB	2.03407e-302	0.271258	0.551	0.387	4.60901e-298	CD4Tn	LTB
AKAP5	7.92735e-302	-2.43919	0.02	0.095	1.79626e-297	CD4Tn	AKAP5
RPLP1	2.32583e-300	0.22056	1	1	5.2701e-296	CD4Tn	RPLP1
IFITM2	1.96546e-299	-0.577148	0.664	0.728	4.45353e-295	CD4Tn	IFITM2
CD48	4.56019e-299	0.402737	0.704	0.569	1.03329e-294	CD4Tn	CD48
HLA-DPB1	9.30156e-299	-0.65416	0.445	0.559	2.10764e-294	CD4Tn	HLA-DPB1
ACTB	1.23646e-295	-0.297678	0.982	0.993	2.80168e-291	CD4Tn	ACTB
FOXP3	9.4171e-293	-3.8701	0.008	0.071	2.13382e-288	CD4Tn	FOXP3
PABPC1	4.60786e-292	0.417618	0.799	0.726	1.04409e-287	CD4Tn	PABPC1
TPI1	5.738e-292	-0.760127	0.385	0.501	1.30017e-287	CD4Tn	TPI1
IL2RB	5.86614e-292	-1.18988	0.154	0.268	1.32921e-287	CD4Tn	IL2RB
COX5A	2.2067e-289	-0.910995	0.238	0.358	5.00016e-285	CD4Tn	COX5A
FKBP1A	6.91201e-286	-0.959878	0.209	0.327	1.56619e-281	CD4Tn	FKBP1A
IFI27	8.70623e-284	-2.54556	0.083	0.179	1.97274e-279	CD4Tn	IFI27
PSMB8	1.07872e-283	-0.713082	0.372	0.486	2.44427e-279	CD4Tn	PSMB8
CKLF	5.67655e-283	-0.674613	0.408	0.522	1.28625e-278	CD4Tn	CKLF
GZMH	2.72109e-281	-0.882376	0.24	0.364	6.16572e-277	CD4Tn	GZMH
FGFBP2	5.4938e-280	-3.44027	0.021	0.091	1.24484e-275	CD4Tn	FGFBP2
S100A11	1.16721e-279	-0.798635	0.527	0.635	2.64479e-275	CD4Tn	S100A11
FCER1G	4.457e-278	-1.95892	0.093	0.189	1.00991e-273	CD4Tn	FCER1G
SRGAP3	1.41222e-276	-2.37097	0.021	0.092	3.19995e-272	CD4Tn	SRGAP3
CYTOR	4.90586e-275	-0.723633	0.297	0.421	1.11162e-270	CD4Tn	CYTOR
COX8A	2.18929e-274	-0.581798	0.461	0.565	4.9607e-270	CD4Tn	COX8A
TMSB10	5.02748e-272	-0.305774	0.996	0.995	1.13918e-267	CD4Tn	TMSB10
H3F3A	1.41531e-271	-0.333359	0.873	0.914	3.20695e-267	CD4Tn	H3F3A
SUMO2	5.72524e-268	-0.501713	0.564	0.646	1.29728e-263	CD4Tn	SUMO2
SRGN	3.42096e-267	-0.31189	0.895	0.931	7.75156e-263	CD4Tn	SRGN
POMP	4.01479e-265	-0.691194	0.317	0.434	9.09711e-261	CD4Tn	POMP
PARK7	1.95348e-262	-0.657482	0.395	0.502	4.42639e-258	CD4Tn	PARK7
GNG5	1.52479e-260	-0.731332	0.323	0.435	3.45502e-256	CD4Tn	GNG5
KIR2DL4	1.57091e-255	-4.02706	0.004	0.057	3.55953e-251	CD4Tn	KIR2DL4
MIR4435-2HG	1.98723e-255	-1.54008	0.055	0.139	4.50287e-251	CD4Tn	MIR4435-2HG
SUB1	6.42282e-254	-0.470338	0.632	0.71	1.45535e-249	CD4Tn	SUB1
TC2N	1.6171e-253	0.736751	0.276	0.169	3.66419e-249	CD4Tn	TC2N
ATP5MC3	2.01029e-251	-0.700933	0.326	0.436	4.55511e-247	CD4Tn	ATP5MC3
HOPX	2.20966e-250	-1.0221	0.179	0.286	5.00687e-246	CD4Tn	HOPX
MX1	5.33635e-250	-1.64938	0.081	0.17	1.20916e-245	CD4Tn	MX1
NOP10	6.74768e-250	-0.694223	0.3	0.414	1.52896e-245	CD4Tn	NOP10
IFI16	5.37397e-249	-0.621868	0.464	0.56	1.21769e-244	CD4Tn	IFI16
BCL11B	2.05885e-248	0.496127	0.537	0.41	4.66515e-244	CD4Tn	BCL11B
IFI44L	5.7034e-247	-1.68086	0.06	0.144	1.29233e-242	CD4Tn	IFI44L
CRIP1	1.60231e-246	-0.360003	0.748	0.811	3.63069e-242	CD4Tn	CRIP1
UBC	7.47156e-245	-0.308261	0.918	0.95	1.69298e-240	CD4Tn	UBC
DYNLL1	4.42337e-244	-0.519653	0.491	0.594	1.00229e-239	CD4Tn	DYNLL1
SMC4	8.77324e-244	-1.17885	0.126	0.226	1.98793e-239	CD4Tn	SMC4
CTSW	3.05449e-242	-0.725675	0.294	0.407	6.92118e-238	CD4Tn	CTSW
BLOC1S1	6.92925e-242	-0.752856	0.28	0.389	1.5701e-237	CD4Tn	BLOC1S1
MCUB	2.63214e-238	0.859316	0.213	0.121	5.96416e-234	CD4Tn	MCUB
MT1E	6.59167e-238	-3.53557	0.082	0.168	1.49361e-233	CD4Tn	MT1E
S100A6	1.67634e-237	-0.683772	0.818	0.853	3.79841e-233	CD4Tn	S100A6
GBP2	1.74044e-232	-0.88173	0.221	0.327	3.94366e-228	CD4Tn	GBP2
XAF1	3.68191e-232	-1.10617	0.124	0.22	8.34284e-228	CD4Tn	XAF1
CALM3	3.56713e-231	-0.744257	0.289	0.394	8.08275e-227	CD4Tn	CALM3
PSMA2	1.61804e-230	-0.721895	0.282	0.389	3.66631e-226	CD4Tn	PSMA2
RIPOR2	5.3146e-230	0.707871	0.308	0.203	1.20423e-225	CD4Tn	RIPOR2
STAT1	6.43457e-230	-0.82672	0.248	0.355	1.45801e-225	CD4Tn	STAT1
OAZ1	8.98073e-230	-0.317863	0.819	0.87	2.03494e-225	CD4Tn	OAZ1
APOBEC3C	9.63815e-229	-0.881578	0.181	0.286	2.18391e-224	CD4Tn	APOBEC3C
CHCHD2	3.87313e-228	-0.596353	0.633	0.701	8.77612e-224	CD4Tn	CHCHD2
SAMD9L	3.589e-226	-1.04747	0.144	0.243	8.13232e-222	CD4Tn	SAMD9L
PTPN22	5.49489e-226	-0.765952	0.232	0.34	1.24509e-221	CD4Tn	PTPN22
IFI27L2	5.65781e-226	-0.766901	0.224	0.332	1.282e-221	CD4Tn	IFI27L2
KRT86	7.89788e-226	-3.89153	0.005	0.054	1.78958e-221	CD4Tn	KRT86
CYBA	1.11758e-225	-0.342222	0.783	0.841	2.53233e-221	CD4Tn	CYBA
LINC02273	2.58015e-225	1.34542	0.1	0.041	5.84636e-221	CD4Tn	LINC02273
RHOC	6.0682e-224	-0.794512	0.191	0.297	1.37499e-219	CD4Tn	RHOC
CCL3L1	9.52547e-224	-1.57257	0.181	0.279	2.15838e-219	CD4Tn	CCL3L1
LINC00402	6.02742e-223	2.67083	0.036	0.006	1.36575e-218	CD4Tn	LINC00402
ANK3	2.87022e-220	1.74817	0.067	0.021	6.50362e-216	CD4Tn	ANK3
SARAF	4.89055e-220	0.395538	0.704	0.606	1.10815e-215	CD4Tn	SARAF
RHOA	2.20856e-219	-0.49475	0.453	0.551	5.00437e-215	CD4Tn	RHOA
SNHG6	3.33464e-219	0.405367	0.655	0.555	7.55597e-215	CD4Tn	SNHG6
RPS17	1.52719e-218	0.321309	0.961	0.955	3.46047e-214	CD4Tn	RPS17
ADGRG1	5.84772e-217	-2.05386	0.023	0.083	1.32504e-212	CD4Tn	ADGRG1
LAT2	1.586e-216	-2.03331	0.022	0.082	3.59373e-212	CD4Tn	LAT2
UBB	5.98287e-215	-0.211163	0.879	0.938	1.35566e-210	CD4Tn	UBB
SRP14	5.74508e-214	-0.34988	0.741	0.803	1.30178e-209	CD4Tn	SRP14
SEM1	7.52625e-213	-0.634851	0.323	0.425	1.70537e-208	CD4Tn	SEM1
DBI	1.33109e-212	-0.579662	0.37	0.47	3.01611e-208	CD4Tn	DBI
RPL23	8.50324e-212	0.230173	0.962	0.951	1.92675e-207	CD4Tn	RPL23
OAS1	5.49175e-211	-1.90113	0.031	0.095	1.24438e-206	CD4Tn	OAS1
CST7	6.55362e-211	-0.406805	0.488	0.609	1.48498e-206	CD4Tn	CST7
GIMAP7	1.07511e-210	0.486101	0.529	0.416	2.43609e-206	CD4Tn	GIMAP7
PFDN5	4.67476e-209	0.24329	0.903	0.871	1.05925e-204	CD4Tn	PFDN5
AL499604.1	2.67994e-207	0.707429	0.287	0.189	6.07248e-203	CD4Tn	AL499604.1
PLSCR1	3.70111e-205	-1.34456	0.065	0.141	8.38635e-201	CD4Tn	PLSCR1
PSMB3	5.05403e-205	-0.658101	0.286	0.388	1.14519e-200	CD4Tn	PSMB3
SLA	5.69735e-205	-0.660975	0.31	0.412	1.29096e-200	CD4Tn	SLA
RACK1	3.18478e-204	0.219148	0.967	0.954	7.2164e-200	CD4Tn	RACK1
S100A4	3.19213e-204	-0.375212	0.784	0.843	7.23305e-200	CD4Tn	S100A4
PCLAF	2.85021e-202	-3.51353	0.008	0.055	6.45828e-198	CD4Tn	PCLAF
TNFRSF1B	2.94851e-202	-0.895753	0.199	0.296	6.68102e-198	CD4Tn	TNFRSF1B
TRAT1	1.2306e-200	0.618134	0.265	0.169	2.78842e-196	CD4Tn	TRAT1
TRABD2A	5.04908e-200	1.71555	0.063	0.02	1.14407e-195	CD4Tn	TRABD2A
SOX4	5.08821e-200	-2.283	0.026	0.085	1.15294e-195	CD4Tn	SOX4
ACTN4	1.42885e-199	-0.843676	0.204	0.304	3.23764e-195	CD4Tn	ACTN4
MIR155HG	2.48623e-199	-1.75765	0.04	0.105	5.63355e-195	CD4Tn	MIR155HG
PTTG1	2.0968e-198	-1.06471	0.142	0.233	4.75114e-194	CD4Tn	PTTG1
CXXC5	4.00753e-196	-2.16278	0.017	0.071	9.08066e-192	CD4Tn	CXXC5
GEM	6.30844e-196	-2.43238	0.016	0.068	1.42943e-191	CD4Tn	GEM
RPS19	7.15827e-196	0.170334	1	1	1.62199e-191	CD4Tn	RPS19
PKM	1.07018e-195	-0.954793	0.262	0.354	2.42493e-191	CD4Tn	PKM
PDCD1	2.68778e-195	-1.36598	0.067	0.141	6.09024e-191	CD4Tn	PDCD1
GOLIM4	1.01756e-193	-2.03127	0.019	0.073	2.30569e-189	CD4Tn	GOLIM4
IFI35	1.65693e-193	-1.15227	0.088	0.168	3.75444e-189	CD4Tn	IFI35
ACTG1	4.73332e-193	-0.298374	0.89	0.928	1.07252e-188	CD4Tn	ACTG1
TYROBP	1.26248e-192	-1.06233	0.176	0.268	2.86066e-188	CD4Tn	TYROBP
CD8A	6.3706e-192	-0.639695	0.295	0.394	1.44352e-187	CD4Tn	CD8A
IFITM3	7.0994e-192	-1.35863	0.148	0.235	1.60865e-187	CD4Tn	IFITM3
LIME1	1.26744e-191	0.411472	0.427	0.31	2.8719e-187	CD4Tn	LIME1
KRT81	2.0983e-191	-5.31054	0.003	0.044	4.75454e-187	CD4Tn	KRT81
PGAM1	8.15058e-191	-0.818393	0.197	0.292	1.84684e-186	CD4Tn	PGAM1
UBE2L6	1.78284e-190	-0.799242	0.179	0.274	4.03973e-186	CD4Tn	UBE2L6
AP2S1	5.79722e-190	-0.916404	0.171	0.263	1.31359e-185	CD4Tn	AP2S1
ANXA5	1.32693e-189	-0.836223	0.202	0.295	3.00669e-185	CD4Tn	ANXA5
GAS5	1.60971e-189	0.33768	0.69	0.6	3.64743e-185	CD4Tn	GAS5
LGALS3	3.29523e-189	-0.929173	0.153	0.244	7.46666e-185	CD4Tn	LGALS3
BATF	1.81529e-188	-1.23937	0.178	0.266	4.11325e-184	CD4Tn	BATF
IL2RG	5.81784e-188	-0.472157	0.509	0.588	1.31826e-183	CD4Tn	IL2RG
LINC01480	1.40747e-187	-3.62978	0.005	0.045	3.18919e-183	CD4Tn	LINC01480
GLRX	1.01905e-186	-0.841144	0.185	0.278	2.30906e-182	CD4Tn	GLRX
NUSAP1	2.01161e-186	-2.05075	0.032	0.091	4.5581e-182	CD4Tn	NUSAP1
ATF3	1.90794e-184	-0.852107	0.203	0.298	4.32321e-180	CD4Tn	ATF3
HSPE1	6.35165e-184	-0.438212	0.607	0.683	1.43922e-179	CD4Tn	HSPE1
NACA	7.79239e-184	0.215501	0.959	0.947	1.76568e-179	CD4Tn	NACA
LYST	1.24378e-183	-0.790451	0.174	0.266	2.81828e-179	CD4Tn	LYST
JUNB	2.65658e-183	0.356218	0.879	0.861	6.01955e-179	CD4Tn	JUNB
RPS11	4.61682e-183	0.182206	0.992	0.988	1.04613e-178	CD4Tn	RPS11
LINC00861	1.88882e-182	0.743277	0.211	0.129	4.27988e-178	CD4Tn	LINC00861
RAB11FIP1	1.90301e-181	-0.888691	0.136	0.223	4.31203e-177	CD4Tn	RAB11FIP1
PSMA7	2.5735e-181	-0.453374	0.516	0.594	5.83129e-177	CD4Tn	PSMA7
RAB27A	5.66004e-181	-0.770041	0.186	0.279	1.28251e-176	CD4Tn	RAB27A
TXN	9.44239e-181	-0.785294	0.351	0.44	2.13955e-176	CD4Tn	TXN
CENPF	9.58868e-181	-2.81579	0.019	0.069	2.1727e-176	CD4Tn	CENPF
ATP5MF	2.43534e-180	-0.545303	0.37	0.461	5.51823e-176	CD4Tn	ATP5MF
ENO1	4.71268e-180	-0.665701	0.432	0.511	1.06785e-175	CD4Tn	ENO1
CD40LG	2.87273e-179	0.931946	0.144	0.077	6.50931e-175	CD4Tn	CD40LG
CDKN2A	5.42126e-179	-1.62506	0.042	0.103	1.2284e-174	CD4Tn	CDKN2A
MKI67	5.64512e-179	-3.54628	0.009	0.053	1.27913e-174	CD4Tn	MKI67
SELL	5.26554e-178	1.05172	0.143	0.077	1.19312e-173	CD4Tn	SELL
ATOX1	7.25133e-178	-1.17165	0.111	0.19	1.64308e-173	CD4Tn	ATOX1
SEPTIN7	1.16924e-177	-0.385594	0.58	0.654	2.64937e-173	CD4Tn	SEPTIN7
BTG3	2.22232e-177	-0.769269	0.198	0.29	5.03556e-173	CD4Tn	BTG3
DNPH1	7.03155e-177	-1.16973	0.103	0.181	1.59328e-172	CD4Tn	DNPH1
FASLG	3.19652e-175	-1.33945	0.052	0.117	7.24299e-171	CD4Tn	FASLG
PSMA4	1.62107e-174	-0.647699	0.246	0.34	3.67318e-170	CD4Tn	PSMA4
ARPC3	2.29393e-174	-0.366775	0.622	0.69	5.19782e-170	CD4Tn	ARPC3
PRDX5	2.52474e-173	-0.632381	0.266	0.359	5.72081e-169	CD4Tn	PRDX5
HSPA6	8.87069e-173	-2.49876	0.106	0.179	2.01001e-168	CD4Tn	HSPA6
NDUFA13	2.17301e-172	-0.455941	0.481	0.561	4.92381e-168	CD4Tn	NDUFA13
HSBP1	2.94572e-172	-0.968935	0.112	0.191	6.6747e-168	CD4Tn	HSBP1
FOXP1	6.05458e-172	0.522232	0.36	0.262	1.37191e-167	CD4Tn	FOXP1
PRKCQ-AS1	1.38715e-170	0.823981	0.225	0.146	3.14314e-166	CD4Tn	PRKCQ-AS1
SNAP47	2.7653e-170	-1.54719	0.042	0.102	6.26588e-166	CD4Tn	SNAP47
CCL20	3.26427e-170	-3.15574	0.074	0.142	7.3965e-166	CD4Tn	CCL20
PSMB10	9.69368e-170	-0.585562	0.304	0.397	2.19649e-165	CD4Tn	PSMB10
IGFLR1	3.14799e-169	-0.93662	0.13	0.211	7.13304e-165	CD4Tn	IGFLR1
GBP5	2.35826e-168	-0.643215	0.232	0.325	5.34357e-164	CD4Tn	GBP5
ANXA1	2.69225e-168	0.420417	0.57	0.46	6.10037e-164	CD4Tn	ANXA1
PDIA6	1.69375e-167	-0.72477	0.202	0.292	3.83786e-163	CD4Tn	PDIA6
TYMS	2.18043e-167	-4.02769	0.004	0.04	4.94064e-163	CD4Tn	TYMS
NDFIP2	3.70912e-167	-1.5264	0.035	0.091	8.40449e-163	CD4Tn	NDFIP2
NME1	1.41756e-166	-1.35817	0.067	0.134	3.21205e-162	CD4Tn	NME1
GCSAM	2.27948e-166	1.48737	0.063	0.023	5.16506e-162	CD4Tn	GCSAM
DUSP10	4.6444e-166	-0.945472	0.102	0.179	1.05238e-161	CD4Tn	DUSP10
SAMSN1	5.72432e-166	-0.66917	0.361	0.442	1.29707e-161	CD4Tn	SAMSN1
SPRY1	1.94253e-165	-1.12146	0.058	0.123	4.40157e-161	CD4Tn	SPRY1
RAC1	2.80171e-165	-0.637221	0.305	0.395	6.3484e-161	CD4Tn	RAC1
ATM	3.47026e-165	0.564763	0.339	0.246	7.86325e-161	CD4Tn	ATM
NDUFS6	7.47593e-165	-0.639588	0.257	0.347	1.69397e-160	CD4Tn	NDUFS6
MRPL51	2.40783e-164	-0.847242	0.211	0.298	5.45591e-160	CD4Tn	MRPL51
HSPB1	2.72813e-164	-0.806481	0.369	0.444	6.18166e-160	CD4Tn	HSPB1
HMGB1	1.13009e-163	-0.392555	0.831	0.872	2.56067e-159	CD4Tn	HMGB1
PRDM1	1.26933e-163	-0.613916	0.29	0.383	2.87617e-159	CD4Tn	PRDM1
CLTA	3.75687e-161	-0.706988	0.202	0.289	8.5127e-157	CD4Tn	CLTA
GSTP1	8.22966e-161	-0.654951	0.386	0.464	1.86476e-156	CD4Tn	GSTP1
KLRK1	8.2808e-161	-0.452704	0.317	0.418	1.87635e-156	CD4Tn	KLRK1
EIF3E	2.87078e-160	0.395011	0.583	0.495	6.5049e-156	CD4Tn	EIF3E
GIMAP5	1.90368e-159	0.601997	0.274	0.188	4.31356e-155	CD4Tn	GIMAP5
IFIT3	5.32499e-159	-2.3095	0.018	0.064	1.20659e-154	CD4Tn	IFIT3
PASK	7.41154e-159	1.54076	0.058	0.021	1.67938e-154	CD4Tn	PASK
TPX2	2.46361e-158	-3.39321	0.006	0.043	5.58228e-154	CD4Tn	TPX2
CD70	6.92004e-158	-1.49884	0.042	0.099	1.56801e-153	CD4Tn	CD70
METRNL	9.37163e-158	-1.12403	0.069	0.136	2.12352e-153	CD4Tn	METRNL
IFI44	1.2206e-157	-0.99028	0.101	0.174	2.76576e-153	CD4Tn	IFI44
ZFP36L2	1.95694e-157	0.328801	0.827	0.77	4.43423e-153	CD4Tn	ZFP36L2
ISG20	2.26706e-157	-0.667207	0.468	0.533	5.13693e-153	CD4Tn	ISG20
SLC2A3	2.34739e-157	0.60126	0.408	0.319	5.31896e-153	CD4Tn	SLC2A3
TOX2	3.33917e-157	-1.67866	0.029	0.08	7.56622e-153	CD4Tn	TOX2
AC022126.1	1.03717e-156	-2.48486	0.009	0.048	2.35013e-152	CD4Tn	AC022126.1
OASL	1.08307e-156	-1.08459	0.079	0.147	2.45413e-152	CD4Tn	OASL
LSP1	3.29568e-156	-0.491641	0.423	0.502	7.46768e-152	CD4Tn	LSP1
IL2RA	5.0875e-156	-2.53891	0.029	0.079	1.15278e-151	CD4Tn	IL2RA
ETV7	1.72707e-155	-2.35881	0.012	0.053	3.91336e-151	CD4Tn	ETV7
NDUFC2	3.79105e-154	-0.740521	0.239	0.325	8.59015e-150	CD4Tn	NDUFC2
GSTO1	3.21256e-153	-0.796535	0.195	0.278	7.27933e-149	CD4Tn	GSTO1
HLA-DRB5	6.93811e-153	-1.80892	0.029	0.08	1.57211e-148	CD4Tn	HLA-DRB5
HLA-DMA	7.04732e-153	-0.912849	0.107	0.181	1.59685e-148	CD4Tn	HLA-DMA
ITGA1	9.51478e-153	-1.12374	0.071	0.136	2.15595e-148	CD4Tn	ITGA1
NFIL3	1.00963e-151	-1.7404	0.025	0.072	2.28773e-147	CD4Tn	NFIL3
CD2BP2	4.67301e-151	-0.987	0.091	0.16	1.05886e-146	CD4Tn	CD2BP2
VAMP5	5.67755e-151	-0.693484	0.213	0.298	1.28648e-146	CD4Tn	VAMP5
TMIGD2	1.48507e-150	-1.29347	0.043	0.099	3.36503e-146	CD4Tn	TMIGD2
GALNT2	2.13149e-150	-1.66554	0.03	0.08	4.82974e-146	CD4Tn	GALNT2
TXNDC17	3.08774e-150	-0.845759	0.136	0.213	6.99652e-146	CD4Tn	TXNDC17
GNPTAB	6.02291e-150	-0.879331	0.111	0.185	1.36473e-145	CD4Tn	GNPTAB
LINC00299	1.45268e-149	-2.20429	0.012	0.052	3.29162e-145	CD4Tn	LINC00299
SH2D1B	4.72926e-149	-2.87186	0.006	0.041	1.0716e-144	CD4Tn	SH2D1B
TNFSF4	8.35391e-149	-2.38097	0.012	0.052	1.89291e-144	CD4Tn	TNFSF4
FTL	1.33272e-148	-0.353906	0.977	0.981	3.01981e-144	CD4Tn	FTL
HMGN3	4.21032e-147	-0.704887	0.168	0.25	9.54016e-143	CD4Tn	HMGN3
CCND2	4.52358e-147	-0.715405	0.243	0.325	1.025e-142	CD4Tn	CCND2
RANBP1	8.99066e-147	-0.764928	0.201	0.281	2.03719e-142	CD4Tn	RANBP1
CD27	1.76136e-146	-0.86355	0.227	0.302	3.99106e-142	CD4Tn	CD27
HLA-DQA1	2.8911e-146	-0.907187	0.139	0.215	6.55095e-142	CD4Tn	HLA-DQA1
SERINC5	3.44807e-146	1.06954	0.1	0.05	7.81298e-142	CD4Tn	SERINC5
UBL5	1.61328e-145	-0.34145	0.593	0.658	3.65552e-141	CD4Tn	UBL5
RSAD2	4.9574e-145	-2.18362	0.019	0.062	1.1233e-140	CD4Tn	RSAD2
SEC61G	3.45433e-144	-1.0515	0.373	0.452	7.82716e-140	CD4Tn	SEC61G
TNFAIP8	4.26993e-144	0.420142	0.375	0.281	9.67523e-140	CD4Tn	TNFAIP8
SH2D2A	4.74809e-144	-0.786268	0.153	0.231	1.07587e-139	CD4Tn	SH2D2A
PSMD8	2.13812e-143	-0.665679	0.258	0.34	4.84476e-139	CD4Tn	PSMD8
PRRG4	2.33623e-142	-3.41408	0.004	0.035	5.29367e-138	CD4Tn	PRRG4
INPP5F	5.53364e-142	-2.12059	0.014	0.053	1.25387e-137	CD4Tn	INPP5F
PRELID1	5.77713e-142	-0.574951	0.274	0.358	1.30904e-137	CD4Tn	PRELID1
ZNF683	7.46731e-142	-1.60449	0.029	0.077	1.69202e-137	CD4Tn	ZNF683
YWHAH	9.06285e-142	-0.720779	0.163	0.243	2.05355e-137	CD4Tn	YWHAH
SKA2	1.3961e-141	-0.982908	0.09	0.157	3.16342e-137	CD4Tn	SKA2
CD247	1.73653e-141	-0.639198	0.326	0.403	3.9348e-137	CD4Tn	CD247
GBP1	3.52113e-141	-0.976466	0.13	0.202	7.97853e-137	CD4Tn	GBP1
ALOX5AP	4.44467e-141	-0.582988	0.388	0.46	1.00712e-136	CD4Tn	ALOX5AP
COX6A1	8.34799e-141	-0.404833	0.462	0.54	1.89157e-136	CD4Tn	COX6A1
CHST12	1.89828e-140	-0.722847	0.154	0.232	4.30131e-136	CD4Tn	CHST12
LINC01871	3.08473e-140	-0.628519	0.277	0.358	6.98969e-136	CD4Tn	LINC01871
UBE2F	6.43607e-140	-1.10921	0.066	0.127	1.45835e-135	CD4Tn	UBE2F
IFIT1	6.63803e-140	-2.61446	0.012	0.049	1.50411e-135	CD4Tn	IFIT1
CEP55	7.87503e-140	-4.48855	0.002	0.03	1.7844e-135	CD4Tn	CEP55
HSP90AB1	3.88445e-139	-0.20942	0.846	0.902	8.80177e-135	CD4Tn	HSP90AB1
ITGB1	5.39275e-139	-0.53291	0.276	0.362	1.22194e-134	CD4Tn	ITGB1
PSMB2	1.07668e-138	-0.709282	0.177	0.255	2.43966e-134	CD4Tn	PSMB2
CXCR6	1.56363e-138	-0.770779	0.134	0.209	3.54303e-134	CD4Tn	CXCR6
RBX1	2.47188e-138	-0.576727	0.287	0.367	5.60104e-134	CD4Tn	RBX1
NAB1	3.93028e-138	-1.37299	0.035	0.084	8.90562e-134	CD4Tn	NAB1
RABAC1	1.85926e-137	-0.559964	0.309	0.389	4.21291e-133	CD4Tn	RABAC1
SEC61B	3.07485e-137	-0.426805	0.39	0.473	6.9673e-133	CD4Tn	SEC61B
IFNG-AS1	3.61961e-137	1.66138	0.049	0.017	8.20167e-133	CD4Tn	IFNG-AS1
MIR181A1HG	4.64237e-137	-1.60074	0.023	0.068	1.05191e-132	CD4Tn	MIR181A1HG
PDCD4	2.60884e-136	0.373146	0.466	0.371	5.91137e-132	CD4Tn	PDCD4
LYAR	3.47499e-136	0.486475	0.328	0.243	7.87398e-132	CD4Tn	LYAR
AHNAK	4.23418e-136	0.513287	0.372	0.285	9.59423e-132	CD4Tn	AHNAK
TNFRSF4	6.61005e-136	-2.35413	0.066	0.123	1.49777e-131	CD4Tn	TNFRSF4
CLEC2B	7.4438e-136	-0.543781	0.455	0.521	1.68669e-131	CD4Tn	CLEC2B
HCST	1.20675e-135	-0.266674	0.764	0.809	2.73437e-131	CD4Tn	HCST
BIRC5	5.40375e-135	-4.13327	0.003	0.031	1.22444e-130	CD4Tn	BIRC5
TMEM123	7.998e-135	0.530772	0.283	0.203	1.81227e-130	CD4Tn	TMEM123
LDLRAP1	9.17909e-135	1.10326	0.084	0.04	2.07989e-130	CD4Tn	LDLRAP1
CLNK	2.45656e-134	-2.81671	0.005	0.037	5.56631e-130	CD4Tn	CLNK
ACSL6	7.05508e-134	1.44301	0.052	0.019	1.59861e-129	CD4Tn	ACSL6
GIMAP4	2.10208e-133	0.363269	0.464	0.368	4.7631e-129	CD4Tn	GIMAP4
WDR83OS	3.24044e-133	-0.512642	0.3	0.382	7.34251e-129	CD4Tn	WDR83OS
BANF1	5.52511e-133	-0.623406	0.208	0.288	1.25193e-128	CD4Tn	BANF1
AC017002.3	5.86357e-133	-4.48505	0.002	0.029	1.32863e-128	CD4Tn	AC017002.3
NCR3	1.10269e-132	-1.20265	0.076	0.136	2.49858e-128	CD4Tn	NCR3
UCP2	2.53374e-132	-0.652623	0.231	0.31	5.7412e-128	CD4Tn	UCP2
CDKN2C	5.70044e-132	-1.44639	0.031	0.078	1.29166e-127	CD4Tn	CDKN2C
CACYBP	6.39224e-132	-0.556087	0.36	0.437	1.44842e-127	CD4Tn	CACYBP
CAMK4	6.89105e-132	0.70996	0.175	0.111	1.56144e-127	CD4Tn	CAMK4
SNRPB	3.19264e-131	-0.487708	0.377	0.451	7.23421e-127	CD4Tn	SNRPB
CLSPN	3.94995e-131	-2.55616	0.008	0.042	8.95018e-127	CD4Tn	CLSPN
PRSS23	8.45162e-131	-2.61615	0.012	0.048	1.91505e-126	CD4Tn	PRSS23
TOP2A	1.26424e-130	-3.48013	0.008	0.041	2.86465e-126	CD4Tn	TOP2A
C17orf49	1.87156e-130	-0.601129	0.222	0.302	4.24078e-126	CD4Tn	C17orf49
C12orf75	1.93487e-130	-0.677392	0.202	0.279	4.38422e-126	CD4Tn	C12orf75
COX17	1.84798e-129	-0.582986	0.262	0.342	4.18733e-125	CD4Tn	COX17
TLE1	2.62865e-129	-1.36051	0.035	0.083	5.95627e-125	CD4Tn	TLE1
ELOB	5.21261e-129	-0.360892	0.515	0.582	1.18112e-124	CD4Tn	ELOB
CCR1	2.08067e-128	-1.86951	0.016	0.054	4.71459e-124	CD4Tn	CCR1
TOX	2.55845e-128	-0.921243	0.086	0.149	5.79719e-124	CD4Tn	TOX
PPM1G	4.37196e-128	-0.659717	0.196	0.273	9.90643e-124	CD4Tn	PPM1G
COX6B1	8.3919e-128	-0.39725	0.537	0.598	1.90152e-123	CD4Tn	COX6B1
PHPT1	1.32564e-127	-0.581448	0.234	0.313	3.00376e-123	CD4Tn	PHPT1
NDUFB2	1.60241e-127	-0.443793	0.38	0.459	3.63091e-123	CD4Tn	NDUFB2
ASPM	3.16289e-127	-3.45427	0.006	0.037	7.1668e-123	CD4Tn	ASPM
EPB41	8.77039e-127	0.556238	0.251	0.176	1.98728e-122	CD4Tn	EPB41
COX5B	3.5718e-126	-0.403163	0.464	0.533	8.09335e-122	CD4Tn	COX5B
ZFAS1	1.61011e-125	0.267057	0.721	0.646	3.64834e-121	CD4Tn	ZFAS1
MYO7A	2.55492e-125	-3.87148	0.002	0.029	5.7892e-121	CD4Tn	MYO7A
S100A2	4.66761e-125	-2.1053	0.015	0.052	1.05763e-120	CD4Tn	S100A2
IQGAP1	5.16453e-125	-0.504228	0.328	0.406	1.17023e-120	CD4Tn	IQGAP1
GALNT1	6.99185e-125	-0.887851	0.086	0.148	1.58428e-120	CD4Tn	GALNT1
CRYBG1	1.69384e-124	0.582807	0.229	0.158	3.83808e-120	CD4Tn	CRYBG1
UBE2C	5.96988e-124	-4.02125	0.005	0.034	1.35272e-119	CD4Tn	UBE2C
EEF1D	6.57425e-124	0.182588	0.917	0.9	1.48966e-119	CD4Tn	EEF1D
SOD1	1.52635e-123	-0.464188	0.567	0.611	3.45856e-119	CD4Tn	SOD1
SERPINE2	8.9303e-123	-1.96436	0.014	0.05	2.02352e-118	CD4Tn	SERPINE2
NEAT1	1.16151e-122	-0.350122	0.667	0.732	2.63187e-118	CD4Tn	NEAT1
TMSB4X	1.21153e-122	-0.127893	1	1	2.7452e-118	CD4Tn	TMSB4X
TAP1	2.64156e-122	-0.608483	0.222	0.299	5.98551e-118	CD4Tn	TAP1
EIF6	3.00892e-122	-0.727204	0.136	0.205	6.81792e-118	CD4Tn	EIF6
ID3	3.09477e-122	-1.48175	0.121	0.186	7.01244e-118	CD4Tn	ID3
BTG1	5.62169e-122	0.21626	0.979	0.957	1.27382e-117	CD4Tn	BTG1
RASGRP2	7.90086e-122	0.867825	0.109	0.06	1.79026e-117	CD4Tn	RASGRP2
SEC11A	1.35402e-121	-0.517178	0.275	0.353	3.06807e-117	CD4Tn	SEC11A
MSN	1.36834e-121	-0.453368	0.358	0.436	3.10052e-117	CD4Tn	MSN
RIN3	2.04814e-121	-1.09977	0.049	0.1	4.64088e-117	CD4Tn	RIN3
COX7B	3.46781e-121	-0.424001	0.421	0.491	7.85771e-117	CD4Tn	COX7B
CKS2	3.5622e-121	-0.542206	0.253	0.334	8.07159e-117	CD4Tn	CKS2
IVNS1ABP	6.96811e-121	-0.621594	0.198	0.274	1.5789e-116	CD4Tn	IVNS1ABP
CARS	9.64985e-121	-1.28129	0.054	0.106	2.18656e-116	CD4Tn	CARS
TPM3	1.01675e-120	-0.352865	0.533	0.598	2.30385e-116	CD4Tn	TPM3
HLA-DQB1	1.18712e-120	-0.76754	0.187	0.258	2.68989e-116	CD4Tn	HLA-DQB1
TIMM8B	1.48324e-120	-0.761426	0.123	0.19	3.36087e-116	CD4Tn	TIMM8B
HSPA1A	4.45719e-120	-0.156673	0.713	0.816	1.00996e-115	CD4Tn	HSPA1A
VCAM1	5.2649e-120	-1.70591	0.022	0.062	1.19297e-115	CD4Tn	VCAM1
SIRPG	5.73381e-120	-0.859173	0.107	0.17	1.29922e-115	CD4Tn	SIRPG
MIF	1.05361e-119	-0.312207	0.747	0.784	2.38738e-115	CD4Tn	MIF
STAM	1.49115e-119	-1.21166	0.045	0.094	3.37881e-115	CD4Tn	STAM
ZEB2	5.27439e-119	-0.674145	0.143	0.214	1.19512e-114	CD4Tn	ZEB2
GFOD1	7.48962e-119	-1.36749	0.03	0.073	1.69707e-114	CD4Tn	GFOD1
CD52	9.25441e-119	-0.339511	0.776	0.8	2.09696e-114	CD4Tn	CD52
KIF20B	1.93249e-118	-1.07789	0.066	0.12	4.37883e-114	CD4Tn	KIF20B
H3F3B	2.80124e-118	-0.143563	0.96	0.98	6.34733e-114	CD4Tn	H3F3B
PSMB6	8.94549e-118	-0.57976	0.206	0.281	2.02696e-113	CD4Tn	PSMB6
CD9	1.3625e-117	-1.66532	0.038	0.084	3.08729e-113	CD4Tn	CD9
ITGAE	1.18528e-116	-0.726168	0.119	0.185	2.68574e-112	CD4Tn	ITGAE
RPL15	2.52373e-116	0.124055	0.997	0.996	5.71852e-112	CD4Tn	RPL15
VDAC1	3.21078e-116	-0.614373	0.184	0.257	7.27531e-112	CD4Tn	VDAC1
HSP90AA1	4.09216e-116	-0.104882	0.96	0.98	9.27243e-112	CD4Tn	HSP90AA1
VAMP8	4.14223e-116	-0.420338	0.389	0.461	9.38589e-112	CD4Tn	VAMP8
ABI3	4.36473e-116	-0.732775	0.116	0.181	9.89005e-112	CD4Tn	ABI3
IL1R2	6.41352e-116	-4.38035	0.002	0.026	1.45324e-111	CD4Tn	IL1R2
CD59	8.84558e-116	-1.49374	0.095	0.154	2.00432e-111	CD4Tn	CD59
HMOX1	2.0126e-115	-1.88366	0.017	0.053	4.56036e-111	CD4Tn	HMOX1
NEDD9	3.05728e-115	-0.707432	0.129	0.195	6.92748e-111	CD4Tn	NEDD9
NDUFA4	4.45689e-115	-0.343501	0.567	0.622	1.00989e-110	CD4Tn	NDUFA4
ANAPC11	2.6297e-114	-0.624006	0.21	0.282	5.95864e-110	CD4Tn	ANAPC11
EIF2AK2	2.63041e-114	-0.825786	0.123	0.187	5.96025e-110	CD4Tn	EIF2AK2
LAPTM4B	3.62032e-114	-1.97225	0.015	0.049	8.20328e-110	CD4Tn	LAPTM4B
ARPC1B	4.23903e-114	-0.402973	0.479	0.541	9.60521e-110	CD4Tn	ARPC1B
NDUFS8	5.11776e-114	-0.588306	0.194	0.266	1.15963e-109	CD4Tn	NDUFS8
FANK1	5.12977e-114	-3.59031	0.003	0.028	1.16235e-109	CD4Tn	FANK1
HSH2D	5.93434e-114	-1.22484	0.038	0.084	1.34466e-109	CD4Tn	HSH2D
MYL6B	9.72668e-114	-1.47739	0.022	0.06	2.20397e-109	CD4Tn	MYL6B
LAP3	1.20615e-113	-0.904705	0.084	0.142	2.73303e-109	CD4Tn	LAP3
INPP1	2.17272e-113	-1.44794	0.024	0.063	4.92317e-109	CD4Tn	INPP1
HMGN2	2.40384e-113	-0.60817	0.448	0.507	5.44685e-109	CD4Tn	HMGN2
CARHSP1	4.77618e-113	-0.775078	0.12	0.184	1.08223e-108	CD4Tn	CARHSP1
PPIA	4.84926e-113	-0.249508	0.82	0.853	1.09879e-108	CD4Tn	PPIA
ATP5F1E	7.18678e-113	-0.177818	0.955	0.97	1.62845e-108	CD4Tn	ATP5F1E
C19orf33	7.45072e-113	-3.58874	0.018	0.054	1.68826e-108	CD4Tn	C19orf33
PDLIM4	1.5617e-112	-3.00834	0.006	0.033	3.53866e-108	CD4Tn	PDLIM4
AL353660.1	2.74907e-112	2.70817	0.018	0.003	6.22913e-108	CD4Tn	AL353660.1
VDR	3.60453e-112	-2.93558	0.004	0.03	8.1675e-108	CD4Tn	VDR
MZB1	5.95661e-112	-1.5158	0.024	0.063	1.34971e-107	CD4Tn	MZB1
PON2	1.93948e-111	-1.77601	0.021	0.058	4.39467e-107	CD4Tn	PON2
BRK1	2.7638e-111	-0.462861	0.301	0.376	6.26251e-107	CD4Tn	BRK1
GIMAP1	3.70272e-111	0.478113	0.266	0.194	8.38999e-107	CD4Tn	GIMAP1
SNHG8	9.20818e-111	0.330836	0.506	0.423	2.08648e-106	CD4Tn	SNHG8
FCGR3A	1.38406e-110	-1.33468	0.067	0.119	3.13615e-106	CD4Tn	FCGR3A
NAMPT	1.79515e-110	-0.726703	0.165	0.233	4.06762e-106	CD4Tn	NAMPT
CXCR4	2.89834e-110	0.282894	0.849	0.816	6.56734e-106	CD4Tn	CXCR4
NDUFB3	3.58432e-110	-0.578888	0.21	0.281	8.12171e-106	CD4Tn	NDUFB3
KRT7	4.36381e-110	-2.76549	0.026	0.065	9.88795e-106	CD4Tn	KRT7
HPGD	5.02169e-110	-1.26093	0.036	0.08	1.13786e-105	CD4Tn	HPGD
CCT6A	7.11837e-110	-1.14773	0.181	0.249	1.61295e-105	CD4Tn	CCT6A
ZBED2	9.72185e-110	-3.62079	0.003	0.026	2.20287e-105	CD4Tn	ZBED2
CTSZ	1.8885e-109	-1.01651	0.072	0.125	4.27916e-105	CD4Tn	CTSZ
CSF1	3.96916e-109	-1.14539	0.043	0.088	8.99371e-105	CD4Tn	CSF1
EEF2	3.97266e-109	0.26086	0.661	0.584	9.00166e-105	CD4Tn	EEF2
CD79B	4.46732e-109	-1.02326	0.059	0.109	1.01225e-104	CD4Tn	CD79B
S100A13	9.05988e-109	-3.34359	0.023	0.06	2.05288e-104	CD4Tn	S100A13
C9orf16	9.71446e-109	-0.448792	0.359	0.43	2.2012e-104	CD4Tn	C9orf16
MRPS6	1.08234e-108	-0.58592	0.196	0.268	2.45247e-104	CD4Tn	MRPS6
CFLAR	2.05954e-108	-0.441522	0.337	0.411	4.66671e-104	CD4Tn	CFLAR
LSM2	2.53612e-108	-0.61577	0.166	0.235	5.74659e-104	CD4Tn	LSM2
RNASEK	3.25673e-108	-0.308382	0.577	0.632	7.37942e-104	CD4Tn	RNASEK
CX3CR1	3.59035e-108	-2.23471	0.01	0.04	8.13537e-104	CD4Tn	CX3CR1
SLC4A10	4.36011e-108	-1.99651	0.011	0.042	9.87958e-104	CD4Tn	SLC4A10
BSG	5.80078e-108	-0.530208	0.223	0.295	1.3144e-103	CD4Tn	BSG
LAMTOR5	6.39648e-108	-0.504419	0.241	0.314	1.44938e-103	CD4Tn	LAMTOR5
GBP4	8.50762e-108	-0.712272	0.129	0.193	1.92774e-103	CD4Tn	GBP4
LPAR6	8.81074e-108	0.744224	0.141	0.088	1.99642e-103	CD4Tn	LPAR6
TUBB	1.41199e-107	-0.934772	0.278	0.344	3.19944e-103	CD4Tn	TUBB
PIK3R1	7.72934e-107	0.351395	0.437	0.353	1.75139e-102	CD4Tn	PIK3R1
ATP5PF	9.25953e-107	-0.439116	0.364	0.434	2.09812e-102	CD4Tn	ATP5PF
BARD1	1.0744e-106	-1.2875	0.032	0.073	2.43448e-102	CD4Tn	BARD1
PDLIM7	1.42232e-106	-1.69362	0.017	0.052	3.22284e-102	CD4Tn	PDLIM7
TBC1D4	2.11497e-106	-1.06709	0.085	0.14	4.7923e-102	CD4Tn	TBC1D4
PSMA6	2.53302e-106	-0.504589	0.263	0.335	5.73957e-102	CD4Tn	PSMA6
SCAND1	3.84136e-106	-0.496424	0.261	0.334	8.70413e-102	CD4Tn	SCAND1
PSMA5	3.96403e-106	-0.54811	0.22	0.291	8.98211e-102	CD4Tn	PSMA5
NDUFB7	1.67632e-105	-0.485489	0.257	0.33	3.79838e-101	CD4Tn	NDUFB7
COPRS	3.03378e-105	-1.55862	0.019	0.054	6.87424e-101	CD4Tn	COPRS
HERC5	6.88604e-105	-1.22793	0.059	0.107	1.56031e-100	CD4Tn	HERC5
FHL3	7.4281e-105	-1.70748	0.014	0.047	1.68313e-100	CD4Tn	FHL3
NDUFB8	1.02844e-104	-0.445979	0.348	0.416	2.33034e-100	CD4Tn	NDUFB8
DUSP23	1.38711e-104	-1.41748	0.081	0.135	3.14305e-100	CD4Tn	DUSP23
UQCRQ	1.942e-104	-0.498025	0.331	0.4	4.40039e-100	CD4Tn	UQCRQ
LGALS9	2.42195e-104	-1.13913	0.046	0.091	5.48791e-100	CD4Tn	LGALS9
LINC00892	3.03586e-104	0.784773	0.108	0.063	6.87896e-100	CD4Tn	LINC00892
RNF181	3.32245e-104	-0.598035	0.173	0.241	7.52833e-100	CD4Tn	RNF181
FNDC3B	3.67559e-104	-1.24196	0.031	0.07	8.32852e-100	CD4Tn	FNDC3B
SQSTM1	3.95767e-104	-0.480003	0.292	0.364	8.96767e-100	CD4Tn	SQSTM1
KNL1	4.65604e-104	-3.46044	0.003	0.026	1.05501e-99	CD4Tn	KNL1
UQCR10	6.11629e-104	-0.384132	0.413	0.481	1.38589e-99	CD4Tn	UQCR10
GCNT1	1.48263e-103	-1.70175	0.018	0.052	3.3595e-99	CD4Tn	GCNT1
MS4A1	3.52132e-103	1.07275	0.052	0.022	7.97896e-99	CD4Tn	MS4A1
CHMP2A	4.14591e-103	-0.560391	0.201	0.27	9.39421e-99	CD4Tn	CHMP2A
HBB	4.42172e-103	0.534214	0.226	0.162	1.00192e-98	CD4Tn	HBB
MPST	1.23073e-102	-1.1141	0.039	0.081	2.78872e-98	CD4Tn	MPST
IKZF4	1.27519e-102	-2.27874	0.008	0.035	2.88945e-98	CD4Tn	IKZF4
SCML1	1.49115e-102	1.56821	0.037	0.013	3.37879e-98	CD4Tn	SCML1
TLN1	2.26445e-102	-0.449986	0.31	0.382	5.13102e-98	CD4Tn	TLN1
CDKN3	2.79355e-102	-2.56024	0.008	0.035	6.32989e-98	CD4Tn	CDKN3
PSMB1	2.88571e-102	-0.445007	0.327	0.396	6.53873e-98	CD4Tn	PSMB1
TK1	1.09009e-101	-2.89673	0.005	0.029	2.47004e-97	CD4Tn	TK1
CKS1B	1.25569e-101	-1.51446	0.048	0.092	2.84526e-97	CD4Tn	CKS1B
PPP2R5C	1.33944e-101	0.26677	0.555	0.465	3.03503e-97	CD4Tn	PPP2R5C
ITGA2	2.58185e-101	-2.24563	0.008	0.036	5.85022e-97	CD4Tn	ITGA2
AC243829.4	3.2341e-101	-1.47545	0.021	0.056	7.32816e-97	CD4Tn	AC243829.4
COPE	3.44491e-101	-0.429271	0.33	0.4	7.80583e-97	CD4Tn	COPE
COPZ1	6.70874e-101	-0.672273	0.132	0.193	1.52013e-96	CD4Tn	COPZ1
KLF3	1.06605e-100	0.654611	0.147	0.094	2.41556e-96	CD4Tn	KLF3
WHRN	1.71532e-100	-1.4079	0.023	0.058	3.88675e-96	CD4Tn	WHRN
UBE2L3	4.48479e-100	-0.468228	0.284	0.354	1.01621e-95	CD4Tn	UBE2L3
MGAT4A	5.81257e-100	0.4777	0.238	0.172	1.31707e-95	CD4Tn	MGAT4A
ARPC5	8.42215e-100	-0.417167	0.362	0.43	1.90837e-95	CD4Tn	ARPC5
CENPE	1.82665e-99	-2.1965	0.012	0.041	4.13901e-95	CD4Tn	CENPE
DGKA	2.36645e-99	0.661377	0.145	0.093	5.36215e-95	CD4Tn	DGKA
ICA1	2.68505e-99	-2.00289	0.018	0.051	6.08406e-95	CD4Tn	ICA1
LAMTOR2	2.88757e-99	-0.690865	0.142	0.204	6.54294e-95	CD4Tn	LAMTOR2
LINC00158	3.45378e-99	-4.49239	0.001	0.021	7.82593e-95	CD4Tn	LINC00158
SNRPD1	3.6994e-99	-0.595194	0.217	0.283	8.38246e-95	CD4Tn	SNRPD1
RRM2	4.72267e-99	-3.63212	0.003	0.025	1.07011e-94	CD4Tn	RRM2
MYO1E	7.43289e-99	-2.82216	0.004	0.028	1.68422e-94	CD4Tn	MYO1E
DYNLRB1	8.55411e-99	-0.458566	0.291	0.36	1.93828e-94	CD4Tn	DYNLRB1
CREM	1.0057e-98	-0.420876	0.354	0.427	2.27881e-94	CD4Tn	CREM
TNFRSF6B	1.575e-98	-4.91218	0.005	0.029	3.56879e-94	CD4Tn	TNFRSF6B
GTF3C6	1.72332e-98	-0.614953	0.155	0.218	3.90486e-94	CD4Tn	GTF3C6
CAPG	2.5965e-98	-0.799543	0.112	0.17	5.8834e-94	CD4Tn	CAPG
USP18	2.67372e-98	-1.74188	0.016	0.048	6.05838e-94	CD4Tn	USP18
RBL2	4.58519e-98	0.457206	0.275	0.206	1.03896e-93	CD4Tn	RBL2
MIS18BP1	5.19601e-98	-0.672775	0.129	0.19	1.17736e-93	CD4Tn	MIS18BP1
PLAAT3	5.26663e-98	-0.61881	0.14	0.202	1.19337e-93	CD4Tn	PLAAT3
RAB13	5.86928e-98	-2.73847	0.018	0.05	1.32992e-93	CD4Tn	RAB13
RAB5IF	7.96511e-98	-0.519666	0.222	0.291	1.80481e-93	CD4Tn	RAB5IF
NCF1	9.11074e-98	0.546456	0.196	0.136	2.0644e-93	CD4Tn	NCF1
AKIRIN2	9.72884e-98	-0.60245	0.164	0.228	2.20446e-93	CD4Tn	AKIRIN2
RUNX3	1.02243e-97	-0.397363	0.353	0.424	2.31672e-93	CD4Tn	RUNX3
ICOS	1.5277e-97	-0.820577	0.134	0.193	3.46162e-93	CD4Tn	ICOS
SAMD9	2.01201e-97	-0.652055	0.196	0.26	4.55902e-93	CD4Tn	SAMD9
HMGB2	3.48179e-97	-0.78625	0.426	0.478	7.88938e-93	CD4Tn	HMGB2
CD2	3.7449e-97	-0.28969	0.761	0.777	8.48558e-93	CD4Tn	CD2
S100A16	5.55208e-97	-3.01288	0.017	0.049	1.25805e-92	CD4Tn	S100A16
PPP1CA	6.59988e-97	-0.422894	0.296	0.367	1.49547e-92	CD4Tn	PPP1CA
CALR	9.21285e-97	-0.398447	0.433	0.494	2.08754e-92	CD4Tn	CALR
GALM	1.16205e-96	-0.739707	0.119	0.177	2.63308e-92	CD4Tn	GALM
C16orf87	1.71556e-96	-0.919354	0.057	0.104	3.88729e-92	CD4Tn	C16orf87
MBP	2.66491e-96	0.362425	0.339	0.263	6.03841e-92	CD4Tn	MBP
LMNB1	6.66426e-96	-0.954483	0.055	0.101	1.51005e-91	CD4Tn	LMNB1
TSC22D1	7.96432e-96	-1.29598	0.065	0.112	1.80464e-91	CD4Tn	TSC22D1
EIF4B	1.00834e-95	0.344296	0.41	0.333	2.28481e-91	CD4Tn	EIF4B
CHST2	1.16466e-95	-2.63394	0.005	0.028	2.639e-91	CD4Tn	CHST2
CAP1	1.40888e-95	-0.372886	0.353	0.425	3.19238e-91	CD4Tn	CAP1
CENPW	1.92734e-95	-2.36092	0.007	0.032	4.36715e-91	CD4Tn	CENPW
PALM2-AKAP2	3.16493e-95	-1.11817	0.043	0.085	7.17141e-91	CD4Tn	PALM2-AKAP2
DLGAP5	3.53264e-95	-4.53899	0.002	0.022	8.00461e-91	CD4Tn	DLGAP5
ARL3	3.69598e-95	-1.00028	0.052	0.097	8.37472e-91	CD4Tn	ARL3
MCM5	5.11855e-95	-1.20188	0.034	0.072	1.15981e-90	CD4Tn	MCM5
EIF4EBP1	9.20215e-95	-1.1035	0.046	0.089	2.08511e-90	CD4Tn	EIF4EBP1
SLC16A3	1.30483e-94	-1.15407	0.046	0.088	2.95662e-90	CD4Tn	SLC16A3
YWHAQ	1.62349e-94	-0.433728	0.286	0.355	3.67868e-90	CD4Tn	YWHAQ
CCDC50	1.72358e-94	-1.13609	0.038	0.078	3.90547e-90	CD4Tn	CCDC50
MRPS12	6.27891e-94	-0.887607	0.097	0.151	1.42274e-89	CD4Tn	MRPS12
LINC02099	8.01925e-94	-6.19469	0	0.018	1.81708e-89	CD4Tn	LINC02099
POLR2G	8.68167e-94	-0.536595	0.177	0.242	1.96718e-89	CD4Tn	POLR2G
RHOB	1.06782e-93	-0.703227	0.157	0.218	2.41957e-89	CD4Tn	RHOB
TRAPPC1	1.67363e-93	-0.432912	0.289	0.357	3.79229e-89	CD4Tn	TRAPPC1
PTMA	1.8652e-93	-0.123558	0.999	0.999	4.22635e-89	CD4Tn	PTMA
FIBP	3.30409e-93	-0.730722	0.099	0.153	7.48675e-89	CD4Tn	FIBP
SYNGR2	7.60289e-93	-0.87303	0.097	0.15	1.72274e-88	CD4Tn	SYNGR2
TXNIP	2.77451e-92	0.317899	0.797	0.758	6.28677e-88	CD4Tn	TXNIP
ANXA2	7.95371e-92	-0.78666	0.272	0.336	1.80223e-87	CD4Tn	ANXA2
PSME1	3.06358e-91	-0.254761	0.617	0.667	6.94177e-87	CD4Tn	PSME1
GMNN	3.06862e-91	-1.12505	0.035	0.073	6.95318e-87	CD4Tn	GMNN
TLE4	3.75276e-91	0.382213	0.314	0.244	8.50339e-87	CD4Tn	TLE4
IRF9	4.94029e-91	-0.565117	0.17	0.233	1.11942e-86	CD4Tn	IRF9
EDF1	5.18262e-91	-0.281431	0.571	0.619	1.17433e-86	CD4Tn	EDF1
TNIP3	1.11043e-90	-0.954876	0.055	0.099	2.51612e-86	CD4Tn	TNIP3
EZH2	1.41787e-90	-1.00607	0.047	0.089	3.21276e-86	CD4Tn	EZH2
MRPL12	1.70146e-90	-1.03389	0.057	0.101	3.85533e-86	CD4Tn	MRPL12
GTSE1	2.51539e-90	-3.75101	0.002	0.021	5.69962e-86	CD4Tn	GTSE1
BTG2	3.51259e-90	0.22398	0.531	0.448	7.95918e-86	CD4Tn	BTG2
SMC2	6.57592e-90	-1.28629	0.035	0.073	1.49004e-85	CD4Tn	SMC2
FUT8	7.33377e-90	-1.01271	0.052	0.095	1.66176e-85	CD4Tn	FUT8
RCAN3	8.76812e-90	0.489213	0.223	0.163	1.98677e-85	CD4Tn	RCAN3
SORL1	9.23944e-90	0.592442	0.154	0.103	2.09356e-85	CD4Tn	SORL1
TMEM258	2.18175e-89	-0.359861	0.396	0.459	4.94362e-85	CD4Tn	TMEM258
ROMO1	2.4153e-89	-0.474994	0.244	0.31	5.47283e-85	CD4Tn	ROMO1
AFAP1L2	3.03605e-89	-2.43532	0.006	0.029	6.87939e-85	CD4Tn	AFAP1L2
ATP8B4	3.07444e-89	-2.48297	0.005	0.028	6.96637e-85	CD4Tn	ATP8B4
GCNT4	4.12277e-89	2.00073	0.022	0.006	9.34178e-85	CD4Tn	GCNT4
RPS24	4.74867e-89	0.115221	0.999	0.998	1.076e-84	CD4Tn	RPS24
COX6C	5.5836e-89	-0.292847	0.578	0.623	1.26519e-84	CD4Tn	COX6C
NFKBIZ	6.52182e-89	-0.607283	0.206	0.269	1.47778e-84	CD4Tn	NFKBIZ
APOE	1.55126e-88	-0.838186	0.123	0.178	3.51501e-84	CD4Tn	APOE
SNHG25	1.65415e-88	0.546966	0.212	0.154	3.74814e-84	CD4Tn	SNHG25
COX7A2	2.86633e-88	-0.301377	0.543	0.592	6.49483e-84	CD4Tn	COX7A2
CDK1	6.34846e-88	-2.50044	0.007	0.031	1.4385e-83	CD4Tn	CDK1
MAP3K8	8.35482e-88	-0.778392	0.086	0.137	1.89312e-83	CD4Tn	MAP3K8
CORO1A	1.44116e-87	-0.256804	0.668	0.704	3.26552e-83	CD4Tn	CORO1A
TRIB1	2.57241e-87	-1.83621	0.012	0.039	5.82881e-83	CD4Tn	TRIB1
CCT3	2.93525e-87	-0.533168	0.234	0.297	6.65098e-83	CD4Tn	CCT3
MAGEH1	4.34142e-87	-1.40777	0.041	0.079	9.83722e-83	CD4Tn	MAGEH1
UTS2	5.96765e-87	-0.818174	0.077	0.125	1.35221e-82	CD4Tn	UTS2
NBL1	7.6416e-87	-1.22127	0.033	0.07	1.73151e-82	CD4Tn	NBL1
NDUFA7	8.45079e-87	-0.590585	0.157	0.216	1.91486e-82	CD4Tn	NDUFA7
SNHG5	8.53086e-87	0.267758	0.612	0.544	1.93301e-82	CD4Tn	SNHG5
IDH2	9.64548e-87	-0.577011	0.173	0.233	2.18557e-82	CD4Tn	IDH2
PSMA1	1.0876e-86	-0.436908	0.285	0.349	2.46439e-82	CD4Tn	PSMA1
ZWINT	1.39381e-86	-2.76593	0.005	0.026	3.15824e-82	CD4Tn	ZWINT
FBLN5	1.45599e-86	1.24616	0.043	0.019	3.29912e-82	CD4Tn	FBLN5
SEC14L1	2.01153e-86	-0.859441	0.066	0.112	4.55794e-82	CD4Tn	SEC14L1
PFDN2	2.99534e-86	-0.566201	0.231	0.292	6.78715e-82	CD4Tn	PFDN2
SAT1	3.24283e-86	-0.369061	0.596	0.648	7.34793e-82	CD4Tn	SAT1
CHMP5	3.44071e-86	-0.577582	0.162	0.222	7.79631e-82	CD4Tn	CHMP5
HMMR	3.73665e-86	-3.74785	0.002	0.021	8.46688e-82	CD4Tn	HMMR
CHEK1	4.46262e-86	-2.81573	0.004	0.025	1.01119e-81	CD4Tn	CHEK1
ATP5F1C	5.26237e-86	-0.457323	0.243	0.308	1.1924e-81	CD4Tn	ATP5F1C
MAD2L2	5.90137e-86	-0.832265	0.066	0.112	1.33719e-81	CD4Tn	MAD2L2
TMEM50A	9.02482e-86	-0.399931	0.31	0.375	2.04493e-81	CD4Tn	TMEM50A
SH3GLB1	1.07663e-85	-0.461274	0.217	0.282	2.43955e-81	CD4Tn	SH3GLB1
UBE2T	1.18618e-85	-1.70996	0.015	0.043	2.68776e-81	CD4Tn	UBE2T
PMF1	1.27293e-85	-0.641977	0.131	0.187	2.88433e-81	CD4Tn	PMF1
NEDD8	1.43758e-85	-0.349578	0.405	0.466	3.25742e-81	CD4Tn	NEDD8
FAM102A	2.44657e-85	0.568665	0.157	0.107	5.54369e-81	CD4Tn	FAM102A
NCAM1	4.92828e-85	-1.51864	0.016	0.044	1.1167e-80	CD4Tn	NCAM1
IL32	6.03745e-85	-0.245336	0.927	0.909	1.36802e-80	CD4Tn	IL32
RAC2	8.47925e-85	-0.286736	0.562	0.607	1.92131e-80	CD4Tn	RAC2
ERH	1.26724e-84	-0.462908	0.282	0.344	2.87143e-80	CD4Tn	ERH
NDUFB4	1.32208e-84	-0.403498	0.329	0.393	2.99571e-80	CD4Tn	NDUFB4
CD151	1.81703e-84	-0.969212	0.059	0.102	4.1172e-80	CD4Tn	CD151
ARPC4	2.85199e-84	-0.409745	0.288	0.354	6.46233e-80	CD4Tn	ARPC4
CCNB2	3.06887e-84	-4.00017	0.002	0.02	6.95374e-80	CD4Tn	CCNB2
FBXO6	3.77097e-84	-1.09827	0.036	0.073	8.54464e-80	CD4Tn	FBXO6
S1PR1	4.25168e-84	0.928426	0.064	0.033	9.63387e-80	CD4Tn	S1PR1
ARL6IP1	4.51218e-84	-0.492801	0.355	0.415	1.02242e-79	CD4Tn	ARL6IP1
ZBTB16	2.29379e-83	-0.870857	0.063	0.107	5.19749e-79	CD4Tn	ZBTB16
SERBP1	2.67375e-83	-0.335668	0.456	0.512	6.05845e-79	CD4Tn	SERBP1
ATP6V0B	2.84267e-83	-0.512084	0.182	0.243	6.44121e-79	CD4Tn	ATP6V0B
STARD3NL	3.85256e-83	-0.839473	0.066	0.11	8.72952e-79	CD4Tn	STARD3NL
B3GNT7	4.12652e-83	-2.56034	0.005	0.026	9.35028e-79	CD4Tn	B3GNT7
WARS	6.3828e-83	-1.48621	0.025	0.056	1.44628e-78	CD4Tn	WARS
PIK3AP1	8.15537e-83	-1.09981	0.032	0.067	1.84792e-78	CD4Tn	PIK3AP1
HMGB3	1.283e-82	-2.30597	0.007	0.03	2.90716e-78	CD4Tn	HMGB3
SATB1	1.36562e-82	0.57408	0.168	0.117	3.09436e-78	CD4Tn	SATB1
ARPC5L	2.05837e-82	-0.416665	0.288	0.352	4.66407e-78	CD4Tn	ARPC5L
CAVIN3	2.7171e-82	-2.41449	0.007	0.029	6.15669e-78	CD4Tn	CAVIN3
UQCC2	2.9232e-82	-0.721575	0.097	0.147	6.62367e-78	CD4Tn	UQCC2
ATP5MC1	3.44166e-82	-0.604174	0.172	0.23	7.79846e-78	CD4Tn	ATP5MC1
RAN	3.87119e-82	-0.38688	0.441	0.49	8.77173e-78	CD4Tn	RAN
PSMB7	3.93006e-82	-0.538251	0.167	0.226	8.90513e-78	CD4Tn	PSMB7
PLAGL1	4.16631e-82	-1.70259	0.012	0.038	9.44043e-78	CD4Tn	PLAGL1
CENPU	9.09398e-82	-2.46138	0.005	0.026	2.0606e-77	CD4Tn	CENPU
EGFR	1.29681e-81	-4.76472	0.003	0.021	2.93844e-77	CD4Tn	EGFR
RGS13	1.99942e-81	-2.96292	0.003	0.022	4.53048e-77	CD4Tn	RGS13
CISD3	2.14696e-81	-0.656919	0.103	0.154	4.86479e-77	CD4Tn	CISD3
POSTN	3.38265e-81	-4.50204	0.004	0.025	7.66474e-77	CD4Tn	POSTN
FANCL	3.40635e-81	-1.69392	0.012	0.038	7.71844e-77	CD4Tn	FANCL
NDUFA2	3.88006e-81	-0.441131	0.266	0.328	8.79184e-77	CD4Tn	NDUFA2
SRI	4.74213e-81	-0.4755	0.247	0.308	1.07452e-76	CD4Tn	SRI
SNRPG	5.12601e-81	-0.40235	0.375	0.432	1.1615e-76	CD4Tn	SNRPG
JOSD2	5.13636e-81	-0.737841	0.079	0.126	1.16385e-76	CD4Tn	JOSD2
HIST1H1B	6.94611e-81	-3.59225	0.013	0.039	1.57392e-76	CD4Tn	HIST1H1B
STIP1	1.0709e-80	-0.557365	0.142	0.199	2.42654e-76	CD4Tn	STIP1
TMED9	1.10351e-80	-0.501281	0.184	0.244	2.50044e-76	CD4Tn	TMED9
MTHFD2	1.18929e-80	-0.648144	0.104	0.156	2.69482e-76	CD4Tn	MTHFD2
PYCARD	1.47744e-80	-0.568127	0.165	0.222	3.34772e-76	CD4Tn	PYCARD
REEP5	1.61434e-80	-0.419221	0.246	0.31	3.65794e-76	CD4Tn	REEP5
DUSP16	1.7693e-80	-0.720939	0.089	0.138	4.00905e-76	CD4Tn	DUSP16
AURKB	1.92115e-80	-3.56455	0.002	0.02	4.35314e-76	CD4Tn	AURKB
C1orf162	2.01524e-80	0.690524	0.109	0.069	4.56632e-76	CD4Tn	C1orf162
TGFBI	2.40836e-80	-3.98717	0.022	0.052	5.4571e-76	CD4Tn	TGFBI
SNX10	2.56513e-80	-0.862764	0.058	0.1	5.81232e-76	CD4Tn	SNX10
SERPINH1	3.13627e-80	-0.815923	0.064	0.107	7.10647e-76	CD4Tn	SERPINH1
BEX2	3.24621e-80	0.810723	0.086	0.05	7.3556e-76	CD4Tn	BEX2
SMC3	4.28559e-80	-0.499148	0.209	0.27	9.71072e-76	CD4Tn	SMC3
SP140	5.88872e-80	-0.621693	0.154	0.21	1.33432e-75	CD4Tn	SP140
CCDC167	8.57994e-80	-0.671658	0.106	0.157	1.94413e-75	CD4Tn	CCDC167
SF1	9.22359e-80	0.327115	0.427	0.359	2.08997e-75	CD4Tn	SF1
RPS27L	1.29064e-79	-0.360714	0.445	0.501	2.92445e-75	CD4Tn	RPS27L
BHLHE40	1.54925e-79	-0.644933	0.109	0.16	3.51045e-75	CD4Tn	BHLHE40
HIST1H3B	1.56099e-79	-4.84687	0.003	0.021	3.53704e-75	CD4Tn	HIST1H3B
CTSA	1.97037e-79	-0.680001	0.1	0.15	4.46467e-75	CD4Tn	CTSA
KRT8	2.19343e-79	-2.07849	0.049	0.087	4.9701e-75	CD4Tn	KRT8
BUB1	2.23197e-79	-2.61547	0.004	0.024	5.05742e-75	CD4Tn	BUB1
CSNK2B	2.72694e-79	-0.476865	0.211	0.272	6.17897e-75	CD4Tn	CSNK2B
BAX	3.21537e-79	-0.373496	0.325	0.39	7.2857e-75	CD4Tn	BAX
CENPM	5.45851e-79	-1.25473	0.031	0.064	1.23684e-74	CD4Tn	CENPM
HNRNPA3	5.58563e-79	-0.317773	0.482	0.536	1.26565e-74	CD4Tn	HNRNPA3
SCCPDH	6.48365e-79	-1.33839	0.021	0.051	1.46913e-74	CD4Tn	SCCPDH
IGKC	6.65367e-79	-0.534978	0.557	0.587	1.50765e-74	CD4Tn	IGKC
TSPO	7.85512e-79	-0.395416	0.32	0.382	1.77989e-74	CD4Tn	TSPO
MCL1	9.26419e-79	-0.246308	0.516	0.574	2.09917e-74	CD4Tn	MCL1
PARP9	1.21054e-78	-0.821116	0.076	0.12	2.74296e-74	CD4Tn	PARP9
ATP5IF1	1.25279e-78	-0.356999	0.425	0.479	2.83869e-74	CD4Tn	ATP5IF1
ZNRF1	1.32012e-78	-1.05019	0.038	0.073	2.99126e-74	CD4Tn	ZNRF1
CD44	1.91138e-78	0.238775	0.519	0.442	4.331e-74	CD4Tn	CD44
RTF1	2.44817e-78	-0.414449	0.252	0.315	5.5473e-74	CD4Tn	RTF1
RIC3	2.45041e-78	0.898475	0.065	0.035	5.55239e-74	CD4Tn	RIC3
PTHLH	2.47964e-78	-5.04895	0.002	0.019	5.61861e-74	CD4Tn	PTHLH
COMMD7	3.302e-78	-0.522754	0.161	0.219	7.482e-74	CD4Tn	COMMD7
PRDX6	5.13199e-78	-0.435855	0.276	0.337	1.16286e-73	CD4Tn	PRDX6
ACOT7	6.19719e-78	-1.39135	0.018	0.046	1.40422e-73	CD4Tn	ACOT7
AURKAIP1	6.46031e-78	-0.495347	0.225	0.284	1.46384e-73	CD4Tn	AURKAIP1
FYB1	7.21738e-78	0.196146	0.652	0.576	1.63539e-73	CD4Tn	FYB1
SDC4	8.144e-78	-1.42714	0.022	0.051	1.84535e-73	CD4Tn	SDC4
SRSF9	9.39165e-78	-0.403957	0.296	0.357	2.12805e-73	CD4Tn	SRSF9
CCNA2	1.39814e-77	-2.79678	0.004	0.023	3.16804e-73	CD4Tn	CCNA2
NUDC	1.41334e-77	-0.478896	0.215	0.274	3.20248e-73	CD4Tn	NUDC
ZCRB1	1.62095e-77	-0.554438	0.137	0.192	3.67291e-73	CD4Tn	ZCRB1
SLIRP	1.77453e-77	-0.61345	0.172	0.228	4.0209e-73	CD4Tn	SLIRP
LDHB	2.22931e-77	0.197343	0.503	0.434	5.0514e-73	CD4Tn	LDHB
SC5D	2.69962e-77	0.763735	0.123	0.081	6.11706e-73	CD4Tn	SC5D
RBBP8	3.76255e-77	-1.83759	0.01	0.033	8.52556e-73	CD4Tn	RBBP8
AHSA1	4.31632e-77	-0.487377	0.213	0.273	9.78034e-73	CD4Tn	AHSA1
YWHAE	4.85663e-77	-0.461825	0.231	0.291	1.10046e-72	CD4Tn	YWHAE
AHI1	4.99932e-77	-0.78861	0.075	0.119	1.1328e-72	CD4Tn	AHI1
SH3YL1	1.09245e-76	0.857527	0.077	0.044	2.47539e-72	CD4Tn	SH3YL1
PTPN12	2.07984e-76	-1.02811	0.04	0.076	4.71271e-72	CD4Tn	PTPN12
SNHG29	2.2796e-76	0.254602	0.58	0.516	5.16534e-72	CD4Tn	SNHG29
TMEM160	3.13603e-76	-0.488079	0.191	0.25	7.10593e-72	CD4Tn	TMEM160
DDX60	3.15057e-76	-0.911326	0.058	0.098	7.13889e-72	CD4Tn	DDX60
TNS3	3.48139e-76	-2.88972	0.003	0.022	7.88849e-72	CD4Tn	TNS3
MAP1LC3A	3.62042e-76	-0.962357	0.049	0.087	8.20351e-72	CD4Tn	MAP1LC3A
TMEM63A	3.7662e-76	0.913298	0.064	0.034	8.53382e-72	CD4Tn	TMEM63A
CLEC7A	7.36565e-76	-2.16304	0.007	0.028	1.66898e-71	CD4Tn	CLEC7A
HMGN1	7.73718e-76	-0.299589	0.49	0.541	1.75317e-71	CD4Tn	HMGN1
LMCD1	8.02688e-76	-2.26378	0.006	0.025	1.81881e-71	CD4Tn	LMCD1
SPC25	8.44702e-76	-4.80552	0.001	0.016	1.91401e-71	CD4Tn	SPC25
AP2M1	8.7138e-76	-0.477833	0.187	0.245	1.97446e-71	CD4Tn	AP2M1
ERI1	9.1551e-76	-1.28923	0.023	0.052	2.07445e-71	CD4Tn	ERI1
RAD51AP1	1.09834e-75	-3.12006	0.003	0.02	2.48872e-71	CD4Tn	RAD51AP1
ISOC2	1.38958e-75	-1.09833	0.039	0.074	3.14864e-71	CD4Tn	ISOC2
GABARAP	1.624e-75	-0.322979	0.449	0.503	3.67982e-71	CD4Tn	GABARAP
RPA3	1.70588e-75	-0.616917	0.157	0.211	3.86536e-71	CD4Tn	RPA3
NCALD	2.4273e-75	-1.15392	0.026	0.056	5.50003e-71	CD4Tn	NCALD
GNG2	2.51821e-75	-0.418784	0.255	0.316	5.70602e-71	CD4Tn	GNG2
EML4	2.75521e-75	0.322571	0.378	0.311	6.24303e-71	CD4Tn	EML4
CAMK1	2.80692e-75	-1.59993	0.013	0.037	6.3602e-71	CD4Tn	CAMK1
PTGES	2.81547e-75	-5.05813	0.001	0.017	6.37957e-71	CD4Tn	PTGES
STMN1	4.22229e-75	-1.20982	0.148	0.198	9.56729e-71	CD4Tn	STMN1
AP3M2	4.89324e-75	0.846181	0.083	0.049	1.10876e-70	CD4Tn	AP3M2
C4orf48	5.65323e-75	-0.56694	0.165	0.22	1.28097e-70	CD4Tn	C4orf48
KIF11	7.79771e-75	-2.42618	0.007	0.027	1.76688e-70	CD4Tn	KIF11
RNF213	1.0175e-74	-0.299604	0.513	0.56	2.30556e-70	CD4Tn	RNF213
RALA	1.38903e-74	-1.04619	0.105	0.152	3.1474e-70	CD4Tn	RALA
SLC7A5	1.44598e-74	-0.814603	0.058	0.098	3.27644e-70	CD4Tn	SLC7A5
CD160	1.7343e-74	-0.938291	0.099	0.145	3.92976e-70	CD4Tn	CD160
SNX9	1.82067e-74	-0.908113	0.054	0.093	4.12546e-70	CD4Tn	SNX9
TRIM59	2.14587e-74	-0.783878	0.075	0.119	4.86233e-70	CD4Tn	TRIM59
ZC2HC1A	2.40835e-74	-2.00591	0.01	0.033	5.45709e-70	CD4Tn	ZC2HC1A
NDUFA11	2.53661e-74	-0.377538	0.333	0.391	5.74771e-70	CD4Tn	NDUFA11
RALY	5.03632e-74	-0.460959	0.195	0.253	1.14118e-69	CD4Tn	RALY
OAS3	5.04293e-74	-1.40659	0.021	0.049	1.14268e-69	CD4Tn	OAS3
FXYD7	6.65073e-74	1.34431	0.032	0.013	1.50699e-69	CD4Tn	FXYD7
MRPL28	6.97812e-74	-0.707505	0.077	0.121	1.58117e-69	CD4Tn	MRPL28
MAST4	7.2402e-74	-1.11445	0.034	0.067	1.64056e-69	CD4Tn	MAST4
NT5C	8.42857e-74	-0.562386	0.128	0.18	1.90983e-69	CD4Tn	NT5C
TMEM140	1.17111e-73	-1.0526	0.036	0.069	2.65362e-69	CD4Tn	TMEM140
PSMC3	2.19647e-73	-0.57445	0.115	0.166	4.97698e-69	CD4Tn	PSMC3
AAK1	4.10124e-73	0.269046	0.465	0.395	9.293e-69	CD4Tn	AAK1
NT5C3A	5.4799e-73	-0.708121	0.123	0.172	1.24169e-68	CD4Tn	NT5C3A
GET3	7.06749e-73	-0.67317	0.087	0.132	1.60142e-68	CD4Tn	GET3
LCP1	7.09602e-73	-0.293966	0.545	0.591	1.60789e-68	CD4Tn	LCP1
SLC27A2	7.59363e-73	-2.20313	0.006	0.025	1.72064e-68	CD4Tn	SLC27A2
INPP4B	9.1935e-73	0.485255	0.177	0.128	2.08316e-68	CD4Tn	INPP4B
MIEN1	1.0596e-72	-0.581464	0.119	0.169	2.40095e-68	CD4Tn	MIEN1
PSMD4	1.27436e-72	-0.518876	0.172	0.227	2.88757e-68	CD4Tn	PSMD4
CTBP2	1.51624e-72	-1.6015	0.012	0.035	3.43564e-68	CD4Tn	CTBP2
SLA2	4.94193e-72	-0.729869	0.079	0.122	1.11979e-67	CD4Tn	SLA2
UQCRH	6.0373e-72	-0.315347	0.479	0.526	1.36799e-67	CD4Tn	UQCRH
MRPL27	7.43165e-72	-0.723529	0.076	0.119	1.68394e-67	CD4Tn	MRPL27
IKZF2	9.13792e-72	-0.78829	0.059	0.098	2.07056e-67	CD4Tn	IKZF2
G3BP2	1.24841e-71	-0.446053	0.296	0.352	2.82878e-67	CD4Tn	G3BP2
MRPL36	2.15752e-71	-0.69028	0.08	0.124	4.88872e-67	CD4Tn	MRPL36
AL365361.1	2.26486e-71	0.853687	0.072	0.042	5.13195e-67	CD4Tn	AL365361.1
SUMO1	2.40165e-71	-0.392737	0.269	0.328	5.44191e-67	CD4Tn	SUMO1
ATP5F1B	2.92261e-71	-0.380358	0.282	0.342	6.62233e-67	CD4Tn	ATP5F1B
PSMC1	4.17131e-71	-0.589803	0.112	0.161	9.45177e-67	CD4Tn	PSMC1
ZBTB32	5.00157e-71	-2.77297	0.003	0.021	1.13331e-66	CD4Tn	ZBTB32
TSPAN13	5.95201e-71	-2.06539	0.008	0.028	1.34867e-66	CD4Tn	TSPAN13
HSPD1	6.78895e-71	-0.291447	0.46	0.516	1.53831e-66	CD4Tn	HSPD1
MAP2K2	7.3886e-71	-0.474997	0.189	0.245	1.67418e-66	CD4Tn	MAP2K2
MPG	7.66894e-71	-0.630018	0.106	0.154	1.7377e-66	CD4Tn	MPG
HAPLN3	7.79778e-71	-1.12208	0.033	0.064	1.7669e-66	CD4Tn	HAPLN3
POLR2L	7.98332e-71	-0.346021	0.431	0.482	1.80894e-66	CD4Tn	POLR2L
ARHGAP15	8.03109e-71	0.372719	0.277	0.218	1.81976e-66	CD4Tn	ARHGAP15
PPIB	1.18916e-70	-0.302914	0.456	0.509	2.69453e-66	CD4Tn	PPIB
TMEM179B	1.34576e-70	-0.599648	0.111	0.159	3.04936e-66	CD4Tn	TMEM179B
SNRPE	1.373e-70	-0.452497	0.243	0.3	3.11108e-66	CD4Tn	SNRPE
ANKRD35	1.80164e-70	-1.63998	0.012	0.035	4.08234e-66	CD4Tn	ANKRD35
CDK6	1.81626e-70	-0.646597	0.085	0.129	4.11546e-66	CD4Tn	CDK6
MT-ND3	1.82742e-70	0.174148	0.962	0.947	4.14075e-66	CD4Tn	MT-ND3
JPT1	2.06753e-70	-0.411871	0.308	0.366	4.68481e-66	CD4Tn	JPT1
CTNNAL1	2.08591e-70	-1.39845	0.018	0.044	4.72647e-66	CD4Tn	CTNNAL1
SMS	2.12235e-70	-0.815472	0.117	0.165	4.80903e-66	CD4Tn	SMS
NCR1	2.56199e-70	-1.4723	0.016	0.041	5.8052e-66	CD4Tn	NCR1
FXYD5	3.43471e-70	0.230712	0.546	0.479	7.7827e-66	CD4Tn	FXYD5
IKZF1	4.61761e-70	0.294252	0.416	0.349	1.0463e-65	CD4Tn	IKZF1
SPRY2	4.96707e-70	-1.21125	0.025	0.054	1.12549e-65	CD4Tn	SPRY2
NCAPG	5.56374e-70	-2.86152	0.003	0.02	1.26069e-65	CD4Tn	NCAPG
CENPA	5.6267e-70	-4.78892	0.001	0.015	1.27496e-65	CD4Tn	CENPA
CADM1	6.68855e-70	-2.07677	0.008	0.029	1.51556e-65	CD4Tn	CADM1
ARPP19	7.08724e-70	-0.470018	0.185	0.24	1.6059e-65	CD4Tn	ARPP19
CAV1	7.60731e-70	-2.56996	0.01	0.032	1.72374e-65	CD4Tn	CAV1
TNFSF8	8.83723e-70	0.646431	0.099	0.062	2.00243e-65	CD4Tn	TNFSF8
FKBP4	1.09367e-69	-0.667705	0.105	0.151	2.47816e-65	CD4Tn	FKBP4
MAP2K3	1.11379e-69	-0.661187	0.095	0.141	2.52375e-65	CD4Tn	MAP2K3
COL9A2	1.17079e-69	-2.45006	0.004	0.022	2.65288e-65	CD4Tn	COL9A2
IRF2	1.32511e-69	-0.496851	0.184	0.238	3.00257e-65	CD4Tn	IRF2
EID1	1.47609e-69	-0.36309	0.342	0.399	3.34467e-65	CD4Tn	EID1
TPM4	1.69738e-69	-0.451151	0.232	0.289	3.84609e-65	CD4Tn	TPM4
HSPH1	1.72514e-69	-0.181594	0.433	0.5	3.90899e-65	CD4Tn	HSPH1
PRDX1	1.74502e-69	-0.43966	0.369	0.415	3.95403e-65	CD4Tn	PRDX1
NHS	2.56497e-69	-3.25446	0.002	0.017	5.81197e-65	CD4Tn	NHS
GABARAPL1	2.91546e-69	-0.471409	0.18	0.236	6.60614e-65	CD4Tn	GABARAPL1
ATP5MPL	3.07076e-69	-0.312373	0.41	0.465	6.95804e-65	CD4Tn	ATP5MPL
FCMR	3.39222e-69	0.392326	0.22	0.166	7.68644e-65	CD4Tn	FCMR
PSMC4	3.52056e-69	-0.645328	0.126	0.175	7.97725e-65	CD4Tn	PSMC4
H2AFZ	6.67176e-69	-0.340546	0.49	0.538	1.51175e-64	CD4Tn	H2AFZ
HDGF	8.34503e-69	-0.621711	0.102	0.148	1.8909e-64	CD4Tn	HDGF
IL1R1	9.84413e-69	-2.17573	0.008	0.028	2.23058e-64	CD4Tn	IL1R1
IRF4	1.83071e-68	-1.03195	0.033	0.065	4.1482e-64	CD4Tn	IRF4
RNASET2	1.95834e-68	0.346918	0.3	0.24	4.43739e-64	CD4Tn	RNASET2
LINC02694	2.13314e-68	-1.46382	0.014	0.037	4.83348e-64	CD4Tn	LINC02694
CKAP2	2.80435e-68	-0.711095	0.083	0.126	6.35438e-64	CD4Tn	CKAP2
CASP1	3.17231e-68	-0.502932	0.155	0.207	7.18815e-64	CD4Tn	CASP1
NASP	5.08395e-68	-0.422932	0.276	0.332	1.15197e-63	CD4Tn	NASP
TANK	5.79356e-68	-0.433296	0.24	0.296	1.31276e-63	CD4Tn	TANK
CDC20	7.54112e-68	-2.99382	0.004	0.021	1.70874e-63	CD4Tn	CDC20
VSIG1	8.16612e-68	2.11784	0.014	0.003	1.85036e-63	CD4Tn	VSIG1
HM13	8.25632e-68	-0.604245	0.111	0.158	1.8708e-63	CD4Tn	HM13
PGK1	8.25934e-68	-0.410472	0.347	0.4	1.87148e-63	CD4Tn	PGK1
IL18RAP	1.00608e-67	-0.907976	0.038	0.071	2.27967e-63	CD4Tn	IL18RAP
SLC5A3	1.31501e-67	-0.629928	0.09	0.134	2.97968e-63	CD4Tn	SLC5A3
NDC80	1.36146e-67	-1.35509	0.021	0.048	3.08493e-63	CD4Tn	NDC80
SPINK6	2.1031e-67	-6.46214	0	0.014	4.76541e-63	CD4Tn	SPINK6
XRCC5	2.21442e-67	-0.371374	0.345	0.4	5.01765e-63	CD4Tn	XRCC5
GTF3C1	3.27563e-67	-0.889911	0.043	0.077	7.42226e-63	CD4Tn	GTF3C1
APBA2	3.33202e-67	0.746856	0.081	0.049	7.55002e-63	CD4Tn	APBA2
CDT1	4.67356e-67	-3.27082	0.002	0.017	1.05898e-62	CD4Tn	CDT1
ATP5MG	5.17703e-67	-0.179276	0.745	0.783	1.17306e-62	CD4Tn	ATP5MG
HBA2	5.78556e-67	0.486099	0.159	0.114	1.31095e-62	CD4Tn	HBA2
MRPL52	6.85352e-67	-0.50639	0.185	0.238	1.55294e-62	CD4Tn	MRPL52
HIST1H1C	8.1458e-67	-0.965934	0.172	0.221	1.84576e-62	CD4Tn	HIST1H1C
SNRPC	9.04646e-67	-0.509883	0.161	0.213	2.04984e-62	CD4Tn	SNRPC
AC005842.1	9.34626e-67	1.45618	0.024	0.009	2.11777e-62	CD4Tn	AC005842.1
TUBB3	1.3099e-66	-3.46403	0.002	0.018	2.96811e-62	CD4Tn	TUBB3
ANKRD12	1.55159e-66	0.244828	0.532	0.463	3.51575e-62	CD4Tn	ANKRD12
DIRAS3	1.58244e-66	-4.93051	0.001	0.015	3.58565e-62	CD4Tn	DIRAS3
SOCS3	2.62023e-66	0.449348	0.239	0.186	5.93719e-62	CD4Tn	SOCS3
IFITM10	3.82044e-66	-2.64347	0.003	0.019	8.65673e-62	CD4Tn	IFITM10
ASB2	4.48754e-66	-1.08137	0.031	0.06	1.01683e-61	CD4Tn	ASB2
MT1X	7.6815e-66	-2.11626	0.229	0.275	1.74055e-61	CD4Tn	MT1X
PRKAR1A	1.02821e-65	-0.493491	0.157	0.209	2.32982e-61	CD4Tn	PRKAR1A
CGAS	1.09467e-65	-0.632514	0.096	0.14	2.48041e-61	CD4Tn	CGAS
NDUFA6	1.13305e-65	-0.428445	0.214	0.269	2.56737e-61	CD4Tn	NDUFA6
CD82	1.77155e-65	-0.672644	0.111	0.156	4.01416e-61	CD4Tn	CD82
TRAC	1.98815e-65	-0.370453	0.694	0.691	4.50494e-61	CD4Tn	TRAC
SP100	2.40177e-65	-0.352244	0.38	0.432	5.44216e-61	CD4Tn	SP100
BACH1	2.47708e-65	-0.850505	0.049	0.083	5.61281e-61	CD4Tn	BACH1
RAP1B	2.57548e-65	-0.328398	0.429	0.477	5.83579e-61	CD4Tn	RAP1B
DKK1	3.7031e-65	-4.01314	0.004	0.021	8.39085e-61	CD4Tn	DKK1
HRH2	3.97892e-65	1.68887	0.02	0.006	9.01584e-61	CD4Tn	HRH2
PRC1	4.50001e-65	-1.60223	0.015	0.038	1.01966e-60	CD4Tn	PRC1
SF3B6	4.60752e-65	-0.394502	0.283	0.337	1.04402e-60	CD4Tn	SF3B6
BZW1	5.56832e-65	-0.356147	0.31	0.367	1.26173e-60	CD4Tn	BZW1
ARHGEF12	6.26917e-65	-1.11437	0.026	0.053	1.42053e-60	CD4Tn	ARHGEF12
MRPL13	7.10494e-65	-0.692572	0.075	0.115	1.60991e-60	CD4Tn	MRPL13
CKAP2L	7.83935e-65	-3.31014	0.002	0.016	1.77632e-60	CD4Tn	CKAP2L
IRF8	8.11092e-65	-1.19962	0.027	0.056	1.83785e-60	CD4Tn	IRF8
CDK2AP2	8.38564e-65	-0.445633	0.207	0.261	1.9001e-60	CD4Tn	CDK2AP2
CD3D	8.83017e-65	-0.27695	0.809	0.771	2.00083e-60	CD4Tn	CD3D
TOMM5	9.58395e-65	-0.44013	0.245	0.299	2.17163e-60	CD4Tn	TOMM5
LINC01684	1.07614e-64	-1.42667	0.015	0.038	2.43843e-60	CD4Tn	LINC01684
APLP2	1.0767e-64	-0.69374	0.101	0.144	2.43969e-60	CD4Tn	APLP2
CHCHD1	1.1148e-64	-0.553592	0.133	0.181	2.52604e-60	CD4Tn	CHCHD1
TSPAN5	1.11736e-64	-0.695975	0.076	0.117	2.53182e-60	CD4Tn	TSPAN5
GINS2	1.17921e-64	-2.94427	0.003	0.018	2.67198e-60	CD4Tn	GINS2
ACAA2	1.41582e-64	-0.534364	0.118	0.165	3.20811e-60	CD4Tn	ACAA2
NUDT1	1.52979e-64	-0.713988	0.091	0.133	3.46635e-60	CD4Tn	NUDT1
ADRM1	1.60833e-64	-0.494354	0.146	0.196	3.64431e-60	CD4Tn	ADRM1
ATP6V0E1	1.63141e-64	-0.279533	0.501	0.546	3.69661e-60	CD4Tn	ATP6V0E1
STX11	1.9795e-64	-0.686971	0.081	0.123	4.48535e-60	CD4Tn	STX11
H2AFY	2.12681e-64	-0.481024	0.17	0.221	4.81915e-60	CD4Tn	H2AFY
KLRF1	2.29219e-64	-0.792686	0.086	0.127	5.19387e-60	CD4Tn	KLRF1
GK	2.46095e-64	-1.40222	0.016	0.04	5.57627e-60	CD4Tn	GK
CDCA8	3.30274e-64	-2.85711	0.003	0.019	7.48367e-60	CD4Tn	CDCA8
CD164	3.37042e-64	-0.396083	0.262	0.318	7.63704e-60	CD4Tn	CD164
ZFAND2A	3.46015e-64	-0.515248	0.203	0.257	7.84036e-60	CD4Tn	ZFAND2A
SDF2L1	3.54145e-64	-0.562242	0.15	0.199	8.02457e-60	CD4Tn	SDF2L1
KIF23	3.86623e-64	-3.53856	0.001	0.015	8.76049e-60	CD4Tn	KIF23
VOPP1	5.24866e-64	-0.582213	0.114	0.16	1.18929e-59	CD4Tn	VOPP1
ZNHIT1	6.18665e-64	-0.418172	0.209	0.264	1.40183e-59	CD4Tn	ZNHIT1
NAA38	7.83148e-64	-0.447359	0.196	0.249	1.77454e-59	CD4Tn	NAA38
PRDX3	9.77393e-64	-0.676648	0.079	0.12	2.21468e-59	CD4Tn	PRDX3
COA3	1.19808e-63	-0.674343	0.079	0.119	2.71473e-59	CD4Tn	COA3
OAS2	1.20907e-63	-0.866635	0.063	0.1	2.73963e-59	CD4Tn	OAS2
ANP32A	1.37736e-63	-0.43566	0.218	0.271	3.12095e-59	CD4Tn	ANP32A
AC013264.1	1.38283e-63	0.963968	0.048	0.025	3.13337e-59	CD4Tn	AC013264.1
ACSL4	1.43509e-63	-0.860603	0.052	0.087	3.25176e-59	CD4Tn	ACSL4
SNHG14	1.61677e-63	0.63448	0.104	0.068	3.66343e-59	CD4Tn	SNHG14
TOP1	1.73648e-63	-0.405706	0.27	0.325	3.93469e-59	CD4Tn	TOP1
ECH1	1.804e-63	-0.414593	0.223	0.277	4.08767e-59	CD4Tn	ECH1
SELENOH	1.92313e-63	-0.357594	0.357	0.408	4.35763e-59	CD4Tn	SELENOH
PARD6G	2.92363e-63	-2.08057	0.006	0.023	6.62465e-59	CD4Tn	PARD6G
MARCKS	2.96419e-63	-1.30847	0.023	0.049	6.71656e-59	CD4Tn	MARCKS
PPFIBP1	4.49609e-63	-3.01303	0.007	0.025	1.01877e-58	CD4Tn	PPFIBP1
NUF2	4.57777e-63	-2.18178	0.007	0.025	1.03728e-58	CD4Tn	NUF2
AGTRAP	4.76249e-63	-0.607355	0.098	0.141	1.07913e-58	CD4Tn	AGTRAP
ATAD2	5.72499e-63	-0.859593	0.058	0.094	1.29723e-58	CD4Tn	ATAD2
RTKN2	6.40728e-63	-1.17924	0.027	0.055	1.45183e-58	CD4Tn	RTKN2
LRRC61	8.5005e-63	-1.55745	0.012	0.033	1.92613e-58	CD4Tn	LRRC61
SLCO1B3	9.34665e-63	-3.79265	0.001	0.015	2.11786e-58	CD4Tn	SLCO1B3
NELL2	1.04318e-62	0.778007	0.066	0.038	2.36373e-58	CD4Tn	NELL2
ATP5MC2	1.05394e-62	-0.213889	0.658	0.69	2.38811e-58	CD4Tn	ATP5MC2
CENPN	1.1915e-62	-1.63615	0.01	0.03	2.69982e-58	CD4Tn	CENPN
ZFP36L1	2.01439e-62	-0.342753	0.425	0.474	4.5644e-58	CD4Tn	ZFP36L1
NDUFAB1	2.04077e-62	-0.491034	0.184	0.235	4.62417e-58	CD4Tn	NDUFAB1
ATP6V1F	2.15797e-62	-0.390119	0.262	0.316	4.88975e-58	CD4Tn	ATP6V1F
PTPN6	2.7742e-62	-0.516295	0.161	0.211	6.28606e-58	CD4Tn	PTPN6
ENSA	5.20555e-62	-0.378537	0.263	0.318	1.17953e-57	CD4Tn	ENSA
PRKAR1B	5.36644e-62	-1.45709	0.013	0.035	1.21598e-57	CD4Tn	PRKAR1B
PDZD11	5.83738e-62	-0.767661	0.055	0.09	1.32269e-57	CD4Tn	PDZD11
KLHDC7B	6.30147e-62	-1.54344	0.014	0.036	1.42785e-57	CD4Tn	KLHDC7B
YARS	7.70341e-62	-0.668779	0.071	0.11	1.74551e-57	CD4Tn	YARS
RDX	8.20636e-62	-0.631317	0.087	0.128	1.85948e-57	CD4Tn	RDX
AL121944.1	1.1938e-61	0.640181	0.107	0.071	2.70502e-57	CD4Tn	AL121944.1
PATJ	1.44027e-61	0.795905	0.064	0.037	3.26352e-57	CD4Tn	PATJ
NFAT5	1.9638e-61	-0.650301	0.077	0.116	4.44978e-57	CD4Tn	NFAT5
SGO1	2.16998e-61	-3.04994	0.002	0.016	4.91696e-57	CD4Tn	SGO1
MICAL2	2.52233e-61	-0.965564	0.034	0.063	5.71534e-57	CD4Tn	MICAL2
SYT11	4.19666e-61	-0.877589	0.043	0.075	9.50922e-57	CD4Tn	SYT11
PPP1R10	4.39249e-61	0.314844	0.327	0.268	9.95295e-57	CD4Tn	PPP1R10
HACD1	6.50592e-61	-2.16951	0.005	0.021	1.47418e-56	CD4Tn	HACD1
KCNN4	7.82564e-61	-1.43702	0.014	0.036	1.77321e-56	CD4Tn	KCNN4
TMEM167A	8.82278e-61	-0.509442	0.142	0.189	1.99915e-56	CD4Tn	TMEM167A
NRIP1	8.97263e-61	-0.950915	0.034	0.063	2.03311e-56	CD4Tn	NRIP1
IRF7	9.87616e-61	-0.652733	0.091	0.132	2.23784e-56	CD4Tn	IRF7
CDC42	1.07235e-60	-0.237028	0.58	0.616	2.42984e-56	CD4Tn	CDC42
PMVK	1.66881e-60	-0.589716	0.094	0.136	3.78135e-56	CD4Tn	PMVK
KIF15	1.82796e-60	-5.06941	0	0.012	4.14197e-56	CD4Tn	KIF15
SF3B5	2.01061e-60	-0.327247	0.348	0.401	4.55585e-56	CD4Tn	SF3B5
LINC02539	2.23221e-60	-3.86717	0.001	0.014	5.05797e-56	CD4Tn	LINC02539
ZNF208	2.34119e-60	1.72252	0.018	0.006	5.30491e-56	CD4Tn	ZNF208
SARDH	2.45716e-60	-1.70317	0.009	0.028	5.56767e-56	CD4Tn	SARDH
UBXN4	2.50676e-60	-0.334848	0.335	0.388	5.68006e-56	CD4Tn	UBXN4
LEPROTL1	3.3969e-60	0.244482	0.493	0.43	7.69705e-56	CD4Tn	LEPROTL1
KLRG1	4.4109e-60	0.326877	0.225	0.173	9.99467e-56	CD4Tn	KLRG1
GGCT	4.76253e-60	-0.735271	0.058	0.093	1.07914e-55	CD4Tn	GGCT
GNGT2	4.82837e-60	-0.986682	0.029	0.056	1.09406e-55	CD4Tn	GNGT2
DYNLT1	6.83888e-60	-0.463704	0.231	0.281	1.54962e-55	CD4Tn	DYNLT1
UQCRFS1	7.38252e-60	-0.476959	0.164	0.213	1.67281e-55	CD4Tn	UQCRFS1
UBE2V1	1.03128e-59	-0.35961	0.299	0.352	2.33678e-55	CD4Tn	UBE2V1
AKAP12	1.06305e-59	-3.52376	0.008	0.026	2.40876e-55	CD4Tn	AKAP12
CCNG2	1.16182e-59	-0.778628	0.052	0.085	2.63256e-55	CD4Tn	CCNG2
RHEB	1.17634e-59	-0.42953	0.179	0.23	2.66547e-55	CD4Tn	RHEB
NABP1	1.22295e-59	0.412704	0.242	0.192	2.77108e-55	CD4Tn	NABP1
ICAM2	1.29293e-59	0.457975	0.153	0.111	2.92966e-55	CD4Tn	ICAM2
WDR1	1.33574e-59	-0.418013	0.194	0.246	3.02666e-55	CD4Tn	WDR1
BUD31	1.54607e-59	-0.368961	0.243	0.297	3.50325e-55	CD4Tn	BUD31
ATP6V1D	1.62691e-59	-0.590887	0.098	0.14	3.68641e-55	CD4Tn	ATP6V1D
FN1	1.63496e-59	-2.13727	0.019	0.043	3.70466e-55	CD4Tn	FN1
CISD2	1.85113e-59	-0.588924	0.106	0.149	4.19447e-55	CD4Tn	CISD2
KRT18	2.02657e-59	-1.71717	0.047	0.079	4.59199e-55	CD4Tn	KRT18
TOMM20	2.04914e-59	0.2797	0.387	0.328	4.64315e-55	CD4Tn	TOMM20
SURF4	2.11333e-59	-0.492228	0.131	0.177	4.78859e-55	CD4Tn	SURF4
CXCL1	2.26068e-59	-2.51671	0.012	0.033	5.12247e-55	CD4Tn	CXCL1
TIMM13	2.8582e-59	-0.564466	0.112	0.156	6.47641e-55	CD4Tn	TIMM13
PFDN6	3.80094e-59	-0.594771	0.103	0.146	8.61255e-55	CD4Tn	PFDN6
KIF2C	3.88948e-59	-3.11017	0.002	0.016	8.81317e-55	CD4Tn	KIF2C
MXD3	4.40578e-59	-2.50611	0.004	0.019	9.98305e-55	CD4Tn	MXD3
BRCA2	5.91394e-59	-1.62144	0.012	0.032	1.34004e-54	CD4Tn	BRCA2
CTTNBP2NL	6.12088e-59	-2.23941	0.005	0.02	1.38693e-54	CD4Tn	CTTNBP2NL
VPS25	6.88863e-59	-0.817981	0.045	0.077	1.56089e-54	CD4Tn	VPS25
PPP4C	7.09178e-59	-0.459434	0.165	0.214	1.60693e-54	CD4Tn	PPP4C
CIAO2B	8.28168e-59	-0.372956	0.264	0.317	1.87655e-54	CD4Tn	CIAO2B
APOC1	8.46288e-59	-0.761154	0.079	0.117	1.9176e-54	CD4Tn	APOC1
RASA3	1.27424e-58	0.682324	0.079	0.049	2.88731e-54	CD4Tn	RASA3
APOL6	1.50198e-58	-0.42236	0.205	0.256	3.40334e-54	CD4Tn	APOL6
DOK2	1.75131e-58	-0.409342	0.255	0.306	3.9683e-54	CD4Tn	DOK2
PRSS3	1.76454e-58	-2.89903	0.004	0.02	3.99828e-54	CD4Tn	PRSS3
POLR2K	2.16882e-58	-0.359029	0.253	0.307	4.91433e-54	CD4Tn	POLR2K
RAB8B	2.85887e-58	-0.392248	0.214	0.267	6.47792e-54	CD4Tn	RAB8B
BPGM	3.53808e-58	-0.711428	0.073	0.111	8.01694e-54	CD4Tn	BPGM
LINC00963	3.86876e-58	-0.79417	0.054	0.087	8.76623e-54	CD4Tn	LINC00963
AXL	3.96538e-58	-3.01596	0.006	0.023	8.98515e-54	CD4Tn	AXL
SOWAHC	4.4604e-58	-3.77621	0.002	0.015	1.01068e-53	CD4Tn	SOWAHC
HSPB11	5.23667e-58	-0.479093	0.165	0.213	1.18658e-53	CD4Tn	HSPB11
AURKA	6.13629e-58	-1.6181	0.012	0.032	1.39042e-53	CD4Tn	AURKA
C3orf14	6.18216e-58	-1.77726	0.009	0.027	1.40082e-53	CD4Tn	C3orf14
TIMD4	6.32474e-58	-2.11692	0.008	0.025	1.43312e-53	CD4Tn	TIMD4
SELENOT	6.57616e-58	-0.351172	0.26	0.313	1.49009e-53	CD4Tn	SELENOT
RHOBTB3	9.24054e-58	-1.88921	0.008	0.025	2.09381e-53	CD4Tn	RHOBTB3
BUB3	9.97962e-58	-0.355388	0.273	0.327	2.26128e-53	CD4Tn	BUB3
ZNF831	1.06265e-57	0.46497	0.151	0.11	2.40786e-53	CD4Tn	ZNF831
FLT3LG	1.13893e-57	0.444083	0.187	0.142	2.5807e-53	CD4Tn	FLT3LG
CHN1	1.16171e-57	-0.946709	0.031	0.058	2.63232e-53	CD4Tn	CHN1
RAB10	1.22238e-57	-0.51857	0.122	0.166	2.76979e-53	CD4Tn	RAB10
ITGA3	1.25109e-57	-1.91122	0.01	0.029	2.83485e-53	CD4Tn	ITGA3
PRR5	1.30149e-57	-0.737692	0.066	0.102	2.94904e-53	CD4Tn	PRR5
MT1F	1.38449e-57	-1.17207	0.093	0.133	3.13711e-53	CD4Tn	MT1F
MRPS16	1.3974e-57	-0.649695	0.088	0.127	3.16638e-53	CD4Tn	MRPS16
ITGB2-AS1	1.55534e-57	0.715757	0.075	0.047	3.52424e-53	CD4Tn	ITGB2-AS1
CXCL5	1.75407e-57	-3.49688	0.004	0.019	3.97454e-53	CD4Tn	CXCL5
DST	1.9288e-57	-1.98077	0.008	0.026	4.37047e-53	CD4Tn	DST
SRA1	1.95893e-57	-0.590613	0.09	0.13	4.43874e-53	CD4Tn	SRA1
ADGRE5	2.09295e-57	-0.37082	0.311	0.361	4.74242e-53	CD4Tn	ADGRE5
LAMTOR1	2.16277e-57	-0.42982	0.183	0.232	4.90061e-53	CD4Tn	LAMTOR1
RND3	2.33618e-57	-3.196	0.007	0.023	5.29356e-53	CD4Tn	RND3
H2AFV	3.397e-57	-0.439625	0.317	0.365	7.69727e-53	CD4Tn	H2AFV
FKBP3	4.33797e-57	-0.50401	0.131	0.176	9.82941e-53	CD4Tn	FKBP3
CD80	4.55459e-57	-3.22275	0.001	0.014	1.03203e-52	CD4Tn	CD80
FBXO5	4.75578e-57	-1.38008	0.017	0.04	1.07761e-52	CD4Tn	FBXO5
CD200	5.76289e-57	-2.30086	0.005	0.02	1.30581e-52	CD4Tn	CD200
ILF2	7.22882e-57	-0.467479	0.153	0.2	1.63798e-52	CD4Tn	ILF2
SPCS2	7.8306e-57	-0.323185	0.341	0.393	1.77434e-52	CD4Tn	SPCS2
DRAXIN	1.03331e-56	-2.42344	0.003	0.018	2.34138e-52	CD4Tn	DRAXIN
KDM5B	1.49342e-56	-0.674986	0.076	0.113	3.38393e-52	CD4Tn	KDM5B
YIF1A	1.50415e-56	-0.674817	0.071	0.107	3.40826e-52	CD4Tn	YIF1A
CREB3L2	1.64572e-56	-0.725529	0.057	0.091	3.72903e-52	CD4Tn	CREB3L2
SLAMF8	1.86512e-56	-2.63247	0.006	0.022	4.22617e-52	CD4Tn	SLAMF8
MCM4	3.4907e-56	-1.54701	0.011	0.03	7.90958e-52	CD4Tn	MCM4
BAG3	4.40489e-56	-0.721119	0.089	0.127	9.98104e-52	CD4Tn	BAG3
AC017104.1	4.75557e-56	-1.37395	0.014	0.034	1.07756e-51	CD4Tn	AC017104.1
PTPN7	5.15564e-56	-0.397354	0.241	0.292	1.16822e-51	CD4Tn	PTPN7
CCNB1	5.63707e-56	-2.29472	0.007	0.024	1.2773e-51	CD4Tn	CCNB1
SMDT1	5.88461e-56	0.283099	0.362	0.306	1.33339e-51	CD4Tn	SMDT1
WIPF3	6.62067e-56	-3.31069	0.001	0.014	1.50018e-51	CD4Tn	WIPF3
HIST1H2AL	6.85013e-56	-3.06544	0.007	0.023	1.55217e-51	CD4Tn	HIST1H2AL
BCL2L11	6.95876e-56	-0.721133	0.078	0.115	1.57679e-51	CD4Tn	BCL2L11
FOSB	8.94773e-56	0.267984	0.595	0.543	2.02747e-51	CD4Tn	FOSB
CORO1C	9.89767e-56	-1.35295	0.014	0.035	2.24271e-51	CD4Tn	CORO1C
UBE2A	1.05123e-55	-0.455571	0.155	0.201	2.38198e-51	CD4Tn	UBE2A
PDGFA	1.08523e-55	-2.80636	0.002	0.016	2.45903e-51	CD4Tn	PDGFA
ASCL2	1.10777e-55	-2.75875	0.002	0.016	2.51011e-51	CD4Tn	ASCL2
SNX5	1.18383e-55	-0.525967	0.113	0.156	2.68244e-51	CD4Tn	SNX5
PIN1	1.2384e-55	-0.44082	0.173	0.221	2.8061e-51	CD4Tn	PIN1
ECHS1	1.48977e-55	-0.523557	0.117	0.16	3.37568e-51	CD4Tn	ECHS1
TROAP	1.63905e-55	-3.28445	0.002	0.014	3.71392e-51	CD4Tn	TROAP
RAB1A	2.55088e-55	-0.438091	0.144	0.19	5.78005e-51	CD4Tn	RAB1A
LDLRAD4	2.63984e-55	-0.601443	0.096	0.136	5.98162e-51	CD4Tn	LDLRAD4
PSMB5	3.34078e-55	-0.632322	0.086	0.124	7.56987e-51	CD4Tn	PSMB5
DGUOK	8.00136e-55	-0.418702	0.188	0.236	1.81303e-50	CD4Tn	DGUOK
NME2	8.42335e-55	-0.565844	0.438	0.476	1.90865e-50	CD4Tn	NME2
NAT14	8.50543e-55	-1.73372	0.007	0.024	1.92724e-50	CD4Tn	NAT14
RUVBL2	9.10969e-55	-0.979803	0.034	0.061	2.06417e-50	CD4Tn	RUVBL2
OTULIN	1.00336e-54	-0.543112	0.117	0.16	2.2735e-50	CD4Tn	OTULIN
PHF19	1.24713e-54	-0.821298	0.054	0.086	2.82586e-50	CD4Tn	PHF19
HINT2	1.3861e-54	-0.587934	0.089	0.128	3.14076e-50	CD4Tn	HINT2
PDCD5	1.49257e-54	-0.653122	0.163	0.207	3.38201e-50	CD4Tn	PDCD5
IL21R	1.53136e-54	-0.894939	0.036	0.064	3.46991e-50	CD4Tn	IL21R
AKR1C1	1.59658e-54	-1.09404	0.032	0.059	3.61769e-50	CD4Tn	AKR1C1
MAN1A1	1.9473e-54	-0.710463	0.053	0.085	4.41239e-50	CD4Tn	MAN1A1
COMMD4	2.42357e-54	-0.635372	0.074	0.11	5.49157e-50	CD4Tn	COMMD4
EIF4E	2.57439e-54	-0.513782	0.129	0.173	5.83331e-50	CD4Tn	EIF4E
HJURP	2.63113e-54	-4.03001	0.001	0.012	5.96189e-50	CD4Tn	HJURP
SNF8	2.67283e-54	-0.506644	0.129	0.172	6.05637e-50	CD4Tn	SNF8
LINC01215	2.72801e-54	1.28813	0.026	0.011	6.18139e-50	CD4Tn	LINC01215
PTPRN2	3.07574e-54	-1.02225	0.04	0.068	6.96933e-50	CD4Tn	PTPRN2
MT-CYB	5.58183e-54	0.172543	0.956	0.944	1.26479e-49	CD4Tn	MT-CYB
LINC00539	5.834e-54	-1.13321	0.022	0.045	1.32193e-49	CD4Tn	LINC00539
TNFRSF13B	6.17249e-54	-4.11179	0.001	0.012	1.39863e-49	CD4Tn	TNFRSF13B
PSMD7	7.37612e-54	-0.454633	0.167	0.213	1.67135e-49	CD4Tn	PSMD7
LYN	7.81825e-54	-1.07247	0.024	0.048	1.77154e-49	CD4Tn	LYN
GGH	9.62863e-54	-2.01018	0.005	0.02	2.18175e-49	CD4Tn	GGH
MT1M	1.07181e-53	-2.86518	0.01	0.028	2.42861e-49	CD4Tn	MT1M
SERPINE1	1.09438e-53	-2.4946	0.005	0.021	2.47976e-49	CD4Tn	SERPINE1
EPHA4	1.14797e-53	1.30656	0.026	0.011	2.60119e-49	CD4Tn	EPHA4
TRMT112	1.21991e-53	-0.258954	0.456	0.5	2.76419e-49	CD4Tn	TRMT112
TMEM14C	1.30952e-53	-0.578294	0.111	0.152	2.96723e-49	CD4Tn	TMEM14C
NR5A2	1.86992e-53	-3.68845	0.001	0.012	4.23706e-49	CD4Tn	NR5A2
CMPK2	2.39676e-53	-1.63524	0.011	0.029	5.43081e-49	CD4Tn	CMPK2
ESCO2	2.56917e-53	-3.02662	0.002	0.015	5.82149e-49	CD4Tn	ESCO2
BCL2L1	2.62301e-53	-0.734159	0.055	0.087	5.94348e-49	CD4Tn	BCL2L1
HAS2	2.71135e-53	-4.32481	0.002	0.014	6.14365e-49	CD4Tn	HAS2
LINC02582	2.90181e-53	-4.63767	0.001	0.011	6.57521e-49	CD4Tn	LINC02582
MTCH2	3.70798e-53	-0.726258	0.054	0.085	8.40192e-49	CD4Tn	MTCH2
P4HB	3.78158e-53	-0.462032	0.202	0.249	8.56869e-49	CD4Tn	P4HB
HNRNPK	3.82559e-53	-0.230621	0.533	0.571	8.66841e-49	CD4Tn	HNRNPK
PSAP	4.04708e-53	-0.391383	0.251	0.301	9.17028e-49	CD4Tn	PSAP
TMPO	4.29496e-53	-0.624257	0.186	0.229	9.73196e-49	CD4Tn	TMPO
CD109	4.37637e-53	-2.46879	0.003	0.016	9.91641e-49	CD4Tn	CD109
CMTM8	5.10995e-53	1.02378	0.037	0.019	1.15786e-48	CD4Tn	CMTM8
CD8B	5.17875e-53	-0.367158	0.237	0.287	1.17345e-48	CD4Tn	CD8B
NPW	5.3623e-53	-3.87578	0.001	0.012	1.21504e-48	CD4Tn	NPW
RRBP1	7.04166e-53	-0.625836	0.083	0.12	1.59557e-48	CD4Tn	RRBP1
RAB31	7.36709e-53	-2.18682	0.007	0.024	1.66931e-48	CD4Tn	RAB31
DAPK2	9.45355e-53	-1.00062	0.026	0.05	2.14208e-48	CD4Tn	DAPK2
ARF6	1.09432e-52	-0.279872	0.417	0.463	2.47962e-48	CD4Tn	ARF6
RBCK1	1.22221e-52	-0.422122	0.194	0.241	2.76942e-48	CD4Tn	RBCK1
SERPINB1	1.26039e-52	-0.458551	0.199	0.246	2.85592e-48	CD4Tn	SERPINB1
TBCB	1.44642e-52	-0.392023	0.208	0.256	3.27745e-48	CD4Tn	TBCB
ZFP91	1.49511e-52	-0.528834	0.099	0.138	3.38778e-48	CD4Tn	ZFP91
ETV1	1.65133e-52	-1.96961	0.005	0.02	3.74176e-48	CD4Tn	ETV1
CISD1	1.96784e-52	-0.671215	0.063	0.096	4.45892e-48	CD4Tn	CISD1
KDELR2	2.09189e-52	-0.561604	0.13	0.172	4.74001e-48	CD4Tn	KDELR2
PAXX	2.35499e-52	-0.309159	0.329	0.379	5.33617e-48	CD4Tn	PAXX
ACTR3	2.55596e-52	-0.300405	0.39	0.435	5.79155e-48	CD4Tn	ACTR3
CCT4	2.57489e-52	-0.343163	0.275	0.325	5.83444e-48	CD4Tn	CCT4
CTNNA1	2.88246e-52	-0.795892	0.041	0.069	6.53137e-48	CD4Tn	CTNNA1
PBK	2.91021e-52	-3.92119	0.001	0.012	6.59425e-48	CD4Tn	PBK
CYC1	3.95096e-52	-0.526421	0.112	0.152	8.95249e-48	CD4Tn	CYC1
CTNNB1	4.42601e-52	-0.526738	0.132	0.175	1.00289e-47	CD4Tn	CTNNB1
OSTF1	4.49659e-52	-0.352153	0.247	0.296	1.01888e-47	CD4Tn	OSTF1
DSG2	4.61531e-52	-2.50204	0.004	0.017	1.04578e-47	CD4Tn	DSG2
AC090152.1	4.86601e-52	-0.806616	0.043	0.072	1.10259e-47	CD4Tn	AC090152.1
JTB	4.99072e-52	-0.326303	0.32	0.368	1.13085e-47	CD4Tn	JTB
FAM43A	5.25866e-52	-0.89914	0.028	0.053	1.19156e-47	CD4Tn	FAM43A
PCAT1	5.68983e-52	1.49123	0.02	0.007	1.28926e-47	CD4Tn	PCAT1
DNAJC8	6.51187e-52	-0.321537	0.294	0.345	1.47552e-47	CD4Tn	DNAJC8
CD58	7.01521e-52	-0.527218	0.095	0.134	1.58958e-47	CD4Tn	CD58
HIST1H2AJ	7.0804e-52	-2.634	0.004	0.018	1.60435e-47	CD4Tn	HIST1H2AJ
SNAI2	7.14817e-52	-3.74319	0.001	0.012	1.6197e-47	CD4Tn	SNAI2
EBI3	7.57893e-52	-3.48444	0.001	0.012	1.71731e-47	CD4Tn	EBI3
ORC6	1.04076e-51	-1.85267	0.007	0.022	2.35827e-47	CD4Tn	ORC6
ITGAM	1.0419e-51	-1.73954	0.007	0.023	2.36083e-47	CD4Tn	ITGAM
FBXO17	1.12923e-51	-4.03192	0.001	0.012	2.55873e-47	CD4Tn	FBXO17
FANCI	1.13183e-51	-1.82057	0.007	0.022	2.56462e-47	CD4Tn	FANCI
RASIP1	1.15692e-51	-2.96072	0.002	0.015	2.62147e-47	CD4Tn	RASIP1
NFKBIE	1.17408e-51	-0.626086	0.07	0.104	2.66035e-47	CD4Tn	NFKBIE
MRPS36	1.22602e-51	-0.488511	0.13	0.173	2.77805e-47	CD4Tn	MRPS36
RNASEH2C	1.26007e-51	-0.473213	0.151	0.195	2.8552e-47	CD4Tn	RNASEH2C
CALCOCO2	1.38827e-51	-0.48118	0.143	0.186	3.14569e-47	CD4Tn	CALCOCO2
RHBDD2	1.54088e-51	-0.634943	0.092	0.129	3.49149e-47	CD4Tn	RHBDD2
AKR1C3	2.07618e-51	-1.13354	0.024	0.047	4.70442e-47	CD4Tn	AKR1C3
SRP19	2.52109e-51	-0.355477	0.223	0.272	5.71253e-47	CD4Tn	SRP19
ATP5ME	2.68996e-51	-0.249025	0.44	0.487	6.09517e-47	CD4Tn	ATP5ME
PPP1R18	2.80094e-51	-0.334068	0.263	0.313	6.34665e-47	CD4Tn	PPP1R18
HSD17B10	2.94351e-51	-0.503499	0.112	0.152	6.66971e-47	CD4Tn	HSD17B10
DCTN3	3.39668e-51	-0.437489	0.182	0.227	7.69653e-47	CD4Tn	DCTN3
MT-ND4L	3.3992e-51	0.2257	0.435	0.376	7.70226e-47	CD4Tn	MT-ND4L
SNRNP25	3.60084e-51	-0.836436	0.04	0.068	8.15915e-47	CD4Tn	SNRNP25
SET	4.01651e-51	-0.252782	0.48	0.522	9.10102e-47	CD4Tn	SET
PPP2R1A	4.1873e-51	-0.524491	0.114	0.154	9.48801e-47	CD4Tn	PPP2R1A
POLR2I	5.47462e-51	-0.525173	0.154	0.197	1.2405e-46	CD4Tn	POLR2I
MYL12B	5.843e-51	-0.16521	0.693	0.73	1.32397e-46	CD4Tn	MYL12B
UQCRC1	6.09534e-51	-0.603333	0.077	0.113	1.38114e-46	CD4Tn	UQCRC1
BTN2A2	6.29442e-51	-0.931685	0.029	0.053	1.42625e-46	CD4Tn	BTN2A2
MYOM2	6.43507e-51	-2.54242	0.007	0.022	1.45812e-46	CD4Tn	MYOM2
MELK	6.78094e-51	-3.24853	0.001	0.013	1.53649e-46	CD4Tn	MELK
DEK	6.84854e-51	-0.376604	0.422	0.458	1.55181e-46	CD4Tn	DEK
WDR74	7.92854e-51	0.396358	0.202	0.158	1.79653e-46	CD4Tn	WDR74
CDCA5	7.94756e-51	-3.45512	0.001	0.012	1.80084e-46	CD4Tn	CDCA5
AC004585.1	8.10285e-51	0.774386	0.051	0.029	1.83602e-46	CD4Tn	AC004585.1
CDCA3	9.40565e-51	-2.92536	0.002	0.015	2.13123e-46	CD4Tn	CDCA3
UBE2I	9.44669e-51	-0.352919	0.25	0.299	2.14053e-46	CD4Tn	UBE2I
PSENEN	9.95312e-51	-0.468435	0.132	0.174	2.25528e-46	CD4Tn	PSENEN
MHENCR	1.06527e-50	0.717268	0.061	0.037	2.41381e-46	CD4Tn	MHENCR
TNFRSF12A	1.32368e-50	-1.44641	0.032	0.057	2.99932e-46	CD4Tn	TNFRSF12A
TTC38	1.34874e-50	-0.830347	0.036	0.062	3.05612e-46	CD4Tn	TTC38
COL6A1	1.42411e-50	-2.1129	0.011	0.029	3.2269e-46	CD4Tn	COL6A1
NUDT5	1.78033e-50	-0.496741	0.122	0.163	4.03405e-46	CD4Tn	NUDT5
PPID	2.11235e-50	-0.598417	0.08	0.116	4.78637e-46	CD4Tn	PPID
ANLN	2.26685e-50	-3.39122	0.001	0.012	5.13645e-46	CD4Tn	ANLN
THEM4	2.42807e-50	0.561182	0.096	0.065	5.50176e-46	CD4Tn	THEM4
BAK1	2.53762e-50	-0.730868	0.047	0.077	5.74998e-46	CD4Tn	BAK1
TNRC6C	2.55967e-50	0.495132	0.138	0.102	5.79996e-46	CD4Tn	TNRC6C
GOLM1	3.38331e-50	-1.61976	0.009	0.025	7.66623e-46	CD4Tn	GOLM1
STOML2	3.73647e-50	-0.5581	0.093	0.131	8.46647e-46	CD4Tn	STOML2
NAALADL1	4.17197e-50	-1.15135	0.019	0.04	9.45326e-46	CD4Tn	NAALADL1
PPP1R14B	4.49274e-50	-0.615997	0.117	0.156	1.01801e-45	CD4Tn	PPP1R14B
SPON2	4.82794e-50	-0.945682	0.082	0.117	1.09396e-45	CD4Tn	SPON2
AP1S1	4.85459e-50	-0.748272	0.047	0.077	1.1e-45	CD4Tn	AP1S1
VMA21	4.90255e-50	-0.578931	0.092	0.129	1.11087e-45	CD4Tn	VMA21
MRPS17	5.02727e-50	-1.21335	0.044	0.072	1.13913e-45	CD4Tn	MRPS17
HNRNPA2B1	5.17272e-50	-0.147266	0.768	0.8	1.17209e-45	CD4Tn	HNRNPA2B1
SKAP2	5.29613e-50	-0.531113	0.092	0.129	1.20005e-45	CD4Tn	SKAP2
IGFBP6	5.69901e-50	-2.08094	0.017	0.037	1.29134e-45	CD4Tn	IGFBP6
ETNK1	6.28732e-50	-0.461192	0.133	0.175	1.42464e-45	CD4Tn	ETNK1
GNG12	6.63997e-50	-2.15273	0.005	0.019	1.50455e-45	CD4Tn	GNG12
FOS	7.37648e-50	0.102439	0.766	0.754	1.67144e-45	CD4Tn	FOS
KIF4A	7.86336e-50	-3.70993	0.001	0.011	1.78176e-45	CD4Tn	KIF4A
LIMS1	8.15939e-50	-0.476897	0.156	0.2	1.84884e-45	CD4Tn	LIMS1
SCML4	9.02193e-50	0.418572	0.163	0.123	2.04428e-45	CD4Tn	SCML4
FAM111B	9.51089e-50	-3.01331	0.002	0.013	2.15507e-45	CD4Tn	FAM111B
PSMD1	1.02718e-49	-0.598469	0.079	0.114	2.32748e-45	CD4Tn	PSMD1
TMX1	1.05192e-49	-0.528077	0.108	0.147	2.38355e-45	CD4Tn	TMX1
CCDC12	1.11854e-49	-0.387162	0.201	0.248	2.53451e-45	CD4Tn	CCDC12
ZMAT1	1.16277e-49	0.866136	0.048	0.027	2.63472e-45	CD4Tn	ZMAT1
SPHK1	1.21712e-49	-2.57878	0.003	0.016	2.75788e-45	CD4Tn	SPHK1
STMP1	1.44041e-49	-0.409612	0.178	0.223	3.26382e-45	CD4Tn	STMP1
MAML2	1.5212e-49	0.520761	0.117	0.083	3.44689e-45	CD4Tn	MAML2
LAMC1	1.75605e-49	-2.65846	0.003	0.015	3.97903e-45	CD4Tn	LAMC1
UBASH3B	1.84748e-49	-0.951477	0.029	0.053	4.18621e-45	CD4Tn	UBASH3B
SLFN13	2.00495e-49	-0.906582	0.032	0.057	4.54301e-45	CD4Tn	SLFN13
MYDGF	2.38793e-49	-0.429807	0.164	0.208	5.41081e-45	CD4Tn	MYDGF
AC092683.1	2.5559e-49	0.639168	0.081	0.053	5.7914e-45	CD4Tn	AC092683.1
ETFB	2.69617e-49	-0.464989	0.162	0.205	6.10925e-45	CD4Tn	ETFB
CXCL3	3.56114e-49	-2.56065	0.017	0.037	8.06918e-45	CD4Tn	CXCL3
HIST1H2BH	4.33746e-49	-1.73392	0.015	0.035	9.82826e-45	CD4Tn	HIST1H2BH
FAM104A	4.41288e-49	-0.589268	0.078	0.113	9.99915e-45	CD4Tn	FAM104A
PLAU	4.4385e-49	-1.99636	0.007	0.023	1.00572e-44	CD4Tn	PLAU
PELI1	4.63261e-49	-0.732087	0.061	0.092	1.0497e-44	CD4Tn	PELI1
METTL8	4.69092e-49	-0.811931	0.051	0.08	1.06292e-44	CD4Tn	METTL8
ATP5F1D	6.7245e-49	-0.258526	0.425	0.469	1.5237e-44	CD4Tn	ATP5F1D
CAPNS1	6.7268e-49	-0.480997	0.127	0.167	1.52423e-44	CD4Tn	CAPNS1
NNMT	7.4488e-49	-2.02661	0.024	0.046	1.68782e-44	CD4Tn	NNMT
HDLBP	8.65806e-49	-0.637528	0.075	0.109	1.96183e-44	CD4Tn	HDLBP
MCRIP1	9.94744e-49	-0.456444	0.145	0.188	2.25399e-44	CD4Tn	MCRIP1
RNF7	1.01217e-48	-0.363702	0.234	0.281	2.29347e-44	CD4Tn	RNF7
ARF1	1.10574e-48	-0.292473	0.343	0.389	2.5055e-44	CD4Tn	ARF1
MCM6	1.13093e-48	-0.900401	0.032	0.057	2.56257e-44	CD4Tn	MCM6
PSMD14	1.41948e-48	-0.514952	0.104	0.142	3.2164e-44	CD4Tn	PSMD14
TNFSF10	1.44689e-48	-0.561756	0.138	0.178	3.27851e-44	CD4Tn	TNFSF10
PTPN11	1.48872e-48	-0.652983	0.066	0.099	3.37329e-44	CD4Tn	PTPN11
SPANXC	1.50751e-48	-4.16977	0.001	0.011	3.41588e-44	CD4Tn	SPANXC
LYPD3	1.51879e-48	1.31659	0.023	0.01	3.44143e-44	CD4Tn	LYPD3
PARP14	1.98029e-48	-0.426209	0.168	0.212	4.48714e-44	CD4Tn	PARP14
SNRPF	1.98673e-48	-0.329747	0.324	0.37	4.50173e-44	CD4Tn	SNRPF
LINC01281	2.0838e-48	-2.50204	0.003	0.015	4.72168e-44	CD4Tn	LINC01281
TMEM14A	2.6864e-48	-0.677348	0.059	0.09	6.0871e-44	CD4Tn	TMEM14A
CD28	2.85811e-48	0.433453	0.134	0.098	6.4762e-44	CD4Tn	CD28
AL158071.4	2.98956e-48	-1.1469	0.019	0.039	6.77405e-44	CD4Tn	AL158071.4
HIST1H3F	3.16044e-48	-3.41137	0.001	0.012	7.16124e-44	CD4Tn	HIST1H3F
SERPINB9	3.49684e-48	-0.476149	0.14	0.182	7.92348e-44	CD4Tn	SERPINB9
NUCB1	3.53837e-48	-0.449128	0.125	0.166	8.01759e-44	CD4Tn	NUCB1
DHFR	3.76373e-48	-1.13179	0.02	0.041	8.52825e-44	CD4Tn	DHFR
FMN1	3.77709e-48	1.54814	0.017	0.006	8.55851e-44	CD4Tn	FMN1
FEZ1	3.9713e-48	-1.37639	0.012	0.03	8.99857e-44	CD4Tn	FEZ1
PRMT1	4.98202e-48	-0.521057	0.132	0.173	1.12888e-43	CD4Tn	PRMT1
CDA	5.57173e-48	-2.45768	0.004	0.017	1.2625e-43	CD4Tn	CDA
PARP1	5.70528e-48	-0.413263	0.213	0.258	1.29276e-43	CD4Tn	PARP1
DDRGK1	5.73834e-48	-0.528392	0.095	0.132	1.30025e-43	CD4Tn	DDRGK1
LINC00243	6.176e-48	1.1046	0.028	0.013	1.39942e-43	CD4Tn	LINC00243
FDPS	6.33499e-48	-0.469172	0.129	0.17	1.43544e-43	CD4Tn	FDPS
CD177	6.62626e-48	-4.13547	0.001	0.012	1.50145e-43	CD4Tn	CD177
GATA3	6.77984e-48	-0.493126	0.16	0.202	1.53624e-43	CD4Tn	GATA3
MCTP2	6.78809e-48	-0.792952	0.045	0.072	1.53811e-43	CD4Tn	MCTP2
LDHA	7.02729e-48	-0.255349	0.474	0.518	1.59231e-43	CD4Tn	LDHA
SEPTIN2	7.72931e-48	-0.408974	0.164	0.208	1.75138e-43	CD4Tn	SEPTIN2
HIST1H3G	7.93352e-48	-3.54696	0.002	0.012	1.79766e-43	CD4Tn	HIST1H3G
ZNF706	8.03906e-48	-0.373498	0.256	0.302	1.82157e-43	CD4Tn	ZNF706
SSNA1	8.0937e-48	-0.381678	0.181	0.226	1.83395e-43	CD4Tn	SSNA1
COLQ	8.32772e-48	-1.50668	0.008	0.023	1.88698e-43	CD4Tn	COLQ
HLA-E	9.07312e-48	-0.120472	0.924	0.931	2.05588e-43	CD4Tn	HLA-E
HSP90B1	1.04188e-47	-0.314078	0.391	0.435	2.3608e-43	CD4Tn	HSP90B1
CMTM6	1.13137e-47	-0.408223	0.171	0.215	2.56358e-43	CD4Tn	CMTM6
MDM2	1.20019e-47	-0.607395	0.087	0.123	2.71952e-43	CD4Tn	MDM2
ECT2	1.26271e-47	-1.8945	0.006	0.02	2.86117e-43	CD4Tn	ECT2
CUL9	1.38109e-47	-1.32425	0.017	0.037	3.12942e-43	CD4Tn	CUL9
KIF14	1.43996e-47	-3.78677	0.001	0.011	3.26281e-43	CD4Tn	KIF14
CDCA2	1.72948e-47	-3.61084	0.001	0.011	3.91883e-43	CD4Tn	CDCA2
GBP3	1.9473e-47	-0.591685	0.081	0.115	4.4124e-43	CD4Tn	GBP3
MPC2	2.39888e-47	-0.380055	0.198	0.243	5.43563e-43	CD4Tn	MPC2
PIP5K1B	2.7504e-47	-2.40403	0.003	0.015	6.23213e-43	CD4Tn	PIP5K1B
PSMA3	3.09585e-47	-0.378762	0.211	0.256	7.01488e-43	CD4Tn	PSMA3
ERCC1	3.16893e-47	-0.642534	0.068	0.1	7.18047e-43	CD4Tn	ERCC1
DBN1	3.49157e-47	-1.35718	0.012	0.029	7.91154e-43	CD4Tn	DBN1
NBDY	3.68446e-47	-0.437572	0.152	0.194	8.34863e-43	CD4Tn	NBDY
SARNP	5.63243e-47	-0.414581	0.163	0.206	1.27625e-42	CD4Tn	SARNP
F5	5.6755e-47	-1.65315	0.009	0.025	1.28601e-42	CD4Tn	F5
AC026979.2	5.74381e-47	0.396147	0.201	0.159	1.30149e-42	CD4Tn	AC026979.2
VPS26A	6.43323e-47	-0.482739	0.109	0.147	1.45771e-42	CD4Tn	VPS26A
ARHGAP9	6.58048e-47	-0.396302	0.199	0.244	1.49107e-42	CD4Tn	ARHGAP9
WEE1	7.11334e-47	-0.879687	0.031	0.056	1.61181e-42	CD4Tn	WEE1
DNAJB4	9.23923e-47	-0.439813	0.149	0.191	2.09352e-42	CD4Tn	DNAJB4
HTATIP2	9.27373e-47	-0.657259	0.075	0.107	2.10134e-42	CD4Tn	HTATIP2
FXYD1	9.48443e-47	0.853743	0.038	0.02	2.14908e-42	CD4Tn	FXYD1
ANKRD28	9.85166e-47	-0.472673	0.118	0.158	2.23229e-42	CD4Tn	ANKRD28
NHP2	1.1847e-46	-0.45304	0.157	0.199	2.68441e-42	CD4Tn	NHP2
DCTPP1	1.36439e-46	-0.716517	0.051	0.079	3.09157e-42	CD4Tn	DCTPP1
ITK	1.58122e-46	0.369831	0.219	0.176	3.5829e-42	CD4Tn	ITK
HPRT1	1.59264e-46	-0.553122	0.092	0.127	3.60876e-42	CD4Tn	HPRT1
SGO2	1.91753e-46	-1.3457	0.015	0.034	4.34494e-42	CD4Tn	SGO2
HNRNPC	2.1867e-46	-0.219951	0.536	0.572	4.95484e-42	CD4Tn	HNRNPC
PHB	2.49665e-46	-0.47094	0.157	0.198	5.65715e-42	CD4Tn	PHB
MXD4	2.75346e-46	-0.517113	0.116	0.154	6.23907e-42	CD4Tn	MXD4
AK2	2.83647e-46	-0.563837	0.079	0.112	6.42715e-42	CD4Tn	AK2
CCDC28B	3.27323e-46	-0.956483	0.025	0.047	7.41682e-42	CD4Tn	CCDC28B
TALDO1	4.34288e-46	-0.429017	0.156	0.198	9.84053e-42	CD4Tn	TALDO1
DTYMK	4.74466e-46	-0.814038	0.045	0.072	1.07509e-41	CD4Tn	DTYMK
PPP1R12A	5.63524e-46	-0.318181	0.282	0.328	1.27689e-41	CD4Tn	PPP1R12A
TMEM208	6.92706e-46	-0.528048	0.101	0.137	1.5696e-41	CD4Tn	TMEM208
HECA	7.41824e-46	0.42416	0.173	0.134	1.6809e-41	CD4Tn	HECA
IL6R	7.89663e-46	0.808781	0.039	0.021	1.7893e-41	CD4Tn	IL6R
ADCY3	8.80496e-46	-1.31017	0.012	0.029	1.99511e-41	CD4Tn	ADCY3
DEPDC1	9.06925e-46	-4.51877	0	0.01	2.055e-41	CD4Tn	DEPDC1
CIAO2A	9.88744e-46	-0.540324	0.081	0.115	2.24039e-41	CD4Tn	CIAO2A
SYNGR1	9.90993e-46	-0.911979	0.023	0.045	2.24549e-41	CD4Tn	SYNGR1
ARHGAP5	1.04878e-45	0.598601	0.082	0.055	2.37643e-41	CD4Tn	ARHGAP5
IFI27L1	1.10671e-45	-0.9929	0.025	0.047	2.5077e-41	CD4Tn	IFI27L1
NCK2	1.22977e-45	0.43174	0.14	0.104	2.78653e-41	CD4Tn	NCK2
MAPKAPK3	1.33792e-45	-0.654969	0.057	0.086	3.03158e-41	CD4Tn	MAPKAPK3
PLPP1	1.3826e-45	-1.09469	0.024	0.045	3.13282e-41	CD4Tn	PLPP1
TMCO1	2.00197e-45	-0.32247	0.247	0.294	4.53627e-41	CD4Tn	TMCO1
ZC3H12A	2.05054e-45	-0.471283	0.158	0.199	4.64631e-41	CD4Tn	ZC3H12A
CTTN	2.06467e-45	-1.76744	0.007	0.021	4.67835e-41	CD4Tn	CTTN
MND1	2.15631e-45	-3.4909	0.001	0.011	4.88598e-41	CD4Tn	MND1
AP3S1	2.16034e-45	-0.454222	0.131	0.171	4.89511e-41	CD4Tn	AP3S1
PYHIN1	2.19261e-45	-0.269098	0.312	0.363	4.96822e-41	CD4Tn	PYHIN1
ARHGAP18	2.3622e-45	-0.465904	0.12	0.159	5.35252e-41	CD4Tn	ARHGAP18
TTYH3	2.48988e-45	-1.43453	0.01	0.026	5.64182e-41	CD4Tn	TTYH3
HELLS	2.593e-45	-0.911984	0.036	0.061	5.87549e-41	CD4Tn	HELLS
SLC39A1	2.78301e-45	-0.735318	0.052	0.081	6.30602e-41	CD4Tn	SLC39A1
PCBD1	3.04753e-45	-0.679043	0.059	0.088	6.90539e-41	CD4Tn	PCBD1
FOSL2	3.35271e-45	-0.384938	0.158	0.201	7.59691e-41	CD4Tn	FOSL2
NDUFA1	3.43035e-45	-0.234569	0.459	0.499	7.77282e-41	CD4Tn	NDUFA1
NAXE	3.71424e-45	-0.6395	0.077	0.109	8.4161e-41	CD4Tn	NAXE
LASP1	3.88841e-45	-0.455552	0.113	0.151	8.81075e-41	CD4Tn	LASP1
SVIL	3.97245e-45	0.940655	0.032	0.016	9.00118e-41	CD4Tn	SVIL
MTHFD1	4.55507e-45	-0.907197	0.027	0.049	1.03213e-40	CD4Tn	MTHFD1
ITPA	4.5705e-45	-0.474103	0.107	0.145	1.03563e-40	CD4Tn	ITPA
PTPRJ	4.57615e-45	-0.673756	0.055	0.084	1.03691e-40	CD4Tn	PTPRJ
RASSF8	4.67494e-45	-3.50821	0.001	0.011	1.05929e-40	CD4Tn	RASSF8
CD55	4.69121e-45	0.466765	0.209	0.169	1.06298e-40	CD4Tn	CD55
LAMC2	4.95256e-45	-2.00179	0.006	0.02	1.1222e-40	CD4Tn	LAMC2
ZDHHC12	5.29321e-45	-0.617968	0.069	0.101	1.19939e-40	CD4Tn	ZDHHC12
CD79A	5.35349e-45	-1.54507	0.012	0.029	1.21305e-40	CD4Tn	CD79A
CBX3	6.13051e-45	-0.311487	0.31	0.355	1.38911e-40	CD4Tn	CBX3
LINC01358	6.65404e-45	-2.53152	0.002	0.014	1.50774e-40	CD4Tn	LINC01358
DENND10	8.80948e-45	-0.642714	0.063	0.093	1.99614e-40	CD4Tn	DENND10
TMEM116	9.22112e-45	0.689271	0.06	0.038	2.08941e-40	CD4Tn	TMEM116
CMC2	9.29336e-45	-0.399209	0.18	0.223	2.10578e-40	CD4Tn	CMC2
POLR2J	9.95507e-45	-0.363711	0.202	0.246	2.25572e-40	CD4Tn	POLR2J
CAV2	9.9887e-45	-1.75509	0.007	0.021	2.26334e-40	CD4Tn	CAV2
CASP3	1.02744e-44	-0.503543	0.096	0.131	2.32808e-40	CD4Tn	CASP3
ITGB1BP1	1.11642e-44	-0.449182	0.134	0.174	2.52969e-40	CD4Tn	ITGB1BP1
SLC35F2	1.49063e-44	-1.27293	0.013	0.03	3.37761e-40	CD4Tn	SLC35F2
SLC2A8	1.55726e-44	-1.52115	0.008	0.022	3.52859e-40	CD4Tn	SLC2A8
CCT5	1.87316e-44	-0.454764	0.159	0.2	4.24439e-40	CD4Tn	CCT5
AC058791.1	2.57549e-44	0.34605	0.211	0.169	5.8358e-40	CD4Tn	AC058791.1
PLOD1	2.72998e-44	-1.68587	0.006	0.019	6.18587e-40	CD4Tn	PLOD1
MSRB1	2.89296e-44	-1.06153	0.019	0.039	6.55516e-40	CD4Tn	MSRB1
CENPX	3.3343e-44	-0.475755	0.119	0.157	7.5552e-40	CD4Tn	CENPX
RBM8A	3.45761e-44	-0.229172	0.436	0.48	7.8346e-40	CD4Tn	RBM8A
EIF3L	3.64363e-44	0.272666	0.285	0.237	8.25609e-40	CD4Tn	EIF3L
GYG1	4.13278e-44	-0.448804	0.121	0.16	9.36447e-40	CD4Tn	GYG1
DCUN1D5	4.44741e-44	-0.548113	0.077	0.11	1.00774e-39	CD4Tn	DCUN1D5
CDC14A	4.961e-44	0.476979	0.124	0.091	1.12411e-39	CD4Tn	CDC14A
BRCA1	6.55451e-44	-1.68611	0.007	0.021	1.48519e-39	CD4Tn	BRCA1
GCC2	6.64099e-44	0.221743	0.416	0.361	1.50478e-39	CD4Tn	GCC2
RFC2	6.68951e-44	-0.922753	0.026	0.048	1.51578e-39	CD4Tn	RFC2
TMEM141	7.12321e-44	-0.531409	0.087	0.121	1.61405e-39	CD4Tn	TMEM141
STAMBP	7.38357e-44	-0.607763	0.069	0.1	1.67304e-39	CD4Tn	STAMBP
NDUFB6	7.41716e-44	-0.441722	0.141	0.181	1.68066e-39	CD4Tn	NDUFB6
ZNF281	8.36886e-44	-0.63131	0.064	0.094	1.8963e-39	CD4Tn	ZNF281
ADAR	9.29047e-44	-0.402816	0.199	0.241	2.10513e-39	CD4Tn	ADAR
TNRC6B	9.72462e-44	0.253176	0.349	0.299	2.2035e-39	CD4Tn	TNRC6B
PHLDA2	1.13641e-43	-0.840511	0.039	0.064	2.57499e-39	CD4Tn	PHLDA2
ASPH	1.15612e-43	-1.04405	0.029	0.051	2.61964e-39	CD4Tn	ASPH
LSM3	1.40148e-43	-0.392101	0.203	0.245	3.17562e-39	CD4Tn	LSM3
EIF5	1.44883e-43	-0.220284	0.422	0.468	3.28291e-39	CD4Tn	EIF5
SYK	1.50744e-43	-1.60557	0.008	0.022	3.41571e-39	CD4Tn	SYK
APOBEC3F	1.52376e-43	-0.935813	0.024	0.045	3.4527e-39	CD4Tn	APOBEC3F
SYNM	1.66243e-43	1.14562	0.027	0.013	3.76689e-39	CD4Tn	SYNM
SHCBP1	1.66748e-43	-3.25963	0.001	0.011	3.77833e-39	CD4Tn	SHCBP1
TWF2	1.81482e-43	-0.447315	0.129	0.167	4.1122e-39	CD4Tn	TWF2
FIS1	1.90334e-43	-0.333545	0.24	0.284	4.31277e-39	CD4Tn	FIS1
VPS28	1.95229e-43	-0.287432	0.308	0.354	4.42369e-39	CD4Tn	VPS28
XCL1	2.04085e-43	-1.57251	0.082	0.113	4.62437e-39	CD4Tn	XCL1
ARNTL2	2.26406e-43	-3.27483	0.001	0.01	5.13014e-39	CD4Tn	ARNTL2
ABCB1	2.6848e-43	-0.50893	0.085	0.119	6.08349e-39	CD4Tn	ABCB1
SLBP	2.87007e-43	-0.476026	0.126	0.164	6.5033e-39	CD4Tn	SLBP
PMEPA1	3.06718e-43	-1.31133	0.037	0.06	6.94993e-39	CD4Tn	PMEPA1
RNF187	3.31319e-43	-0.441911	0.12	0.157	7.50735e-39	CD4Tn	RNF187
BCAS4	3.42587e-43	-0.687046	0.057	0.085	7.76268e-39	CD4Tn	BCAS4
P2RY8	3.77167e-43	0.581174	0.079	0.053	8.54623e-39	CD4Tn	P2RY8
AC147651.4	3.89052e-43	-1.2799	0.012	0.028	8.81554e-39	CD4Tn	AC147651.4
SDF4	4.35145e-43	-0.425511	0.141	0.18	9.85996e-39	CD4Tn	SDF4
NDUFAF3	4.43214e-43	-0.353212	0.191	0.235	1.00428e-38	CD4Tn	NDUFAF3
LINC00996	4.89762e-43	-1.49598	0.008	0.023	1.10975e-38	CD4Tn	LINC00996
CPM	5.96148e-43	-1.46219	0.013	0.029	1.35081e-38	CD4Tn	CPM
FEN1	6.48065e-43	-1.226	0.013	0.03	1.46845e-38	CD4Tn	FEN1
DR1	6.62182e-43	-0.427843	0.139	0.178	1.50044e-38	CD4Tn	DR1
KIFC1	6.68371e-43	-2.09732	0.004	0.016	1.51446e-38	CD4Tn	KIFC1
PDIA3	8.84024e-43	-0.264114	0.373	0.417	2.00311e-38	CD4Tn	PDIA3
RCN1	9.18808e-43	-1.05152	0.021	0.04	2.08193e-38	CD4Tn	RCN1
STAT2	1.03309e-42	-0.749566	0.053	0.081	2.34087e-38	CD4Tn	STAT2
ASF1B	1.06664e-42	-1.90049	0.005	0.018	2.4169e-38	CD4Tn	ASF1B
MGME1	1.08591e-42	-0.721003	0.043	0.069	2.46056e-38	CD4Tn	MGME1
TUBB2A	1.1968e-42	0.521024	0.121	0.089	2.71183e-38	CD4Tn	TUBB2A
SERPINB5	1.25851e-42	-3.0208	0.002	0.012	2.85165e-38	CD4Tn	SERPINB5
NDUFS7	1.37009e-42	-0.353987	0.203	0.246	3.10449e-38	CD4Tn	NDUFS7
CCDC141	1.6807e-42	-0.949071	0.028	0.05	3.80829e-38	CD4Tn	CCDC141
MCM3	1.90914e-42	-0.751074	0.047	0.073	4.32592e-38	CD4Tn	MCM3
NT5E	2.06698e-42	-2.00613	0.006	0.019	4.68357e-38	CD4Tn	NT5E
ZNRD2	2.13488e-42	-0.544927	0.075	0.107	4.83742e-38	CD4Tn	ZNRD2
BRI3	2.13946e-42	-0.497475	0.145	0.183	4.8478e-38	CD4Tn	BRI3
RER1	2.17455e-42	-0.395753	0.17	0.211	4.9273e-38	CD4Tn	RER1
CD37	2.24276e-42	0.149086	0.574	0.515	5.08187e-38	CD4Tn	CD37
PLEKHF1	2.3333e-42	-0.509316	0.096	0.131	5.28702e-38	CD4Tn	PLEKHF1
PIF1	2.57336e-42	-1.58169	0.008	0.022	5.83098e-38	CD4Tn	PIF1
LRP6	2.63946e-42	-2.69721	0.003	0.014	5.98076e-38	CD4Tn	LRP6
CRADD	2.70223e-42	-1.00813	0.025	0.045	6.12298e-38	CD4Tn	CRADD
NDUFA12	3.02732e-42	-0.352725	0.234	0.277	6.8596e-38	CD4Tn	NDUFA12
LAGE3	3.10539e-42	-0.490503	0.101	0.135	7.0365e-38	CD4Tn	LAGE3
MRPL18	3.574e-42	-0.369333	0.23	0.273	8.09832e-38	CD4Tn	MRPL18
BACH2	3.71373e-42	0.98928	0.031	0.016	8.41494e-38	CD4Tn	BACH2
DUSP2	3.78286e-42	-0.20587	0.62	0.672	8.57158e-38	CD4Tn	DUSP2
SLFN11	3.78578e-42	0.550455	0.111	0.081	8.5782e-38	CD4Tn	SLFN11
GUK1	3.8548e-42	-0.203954	0.501	0.541	8.7346e-38	CD4Tn	GUK1
CHST11	3.92511e-42	-0.462752	0.111	0.147	8.89391e-38	CD4Tn	CHST11
LMAN1	3.96428e-42	-0.43496	0.157	0.196	8.98266e-38	CD4Tn	LMAN1
RESF1	4.33012e-42	0.186123	0.494	0.436	9.81162e-38	CD4Tn	RESF1
MDH2	4.40456e-42	-0.375541	0.192	0.234	9.9803e-38	CD4Tn	MDH2
FSTL3	4.43315e-42	-2.39624	0.004	0.016	1.00451e-37	CD4Tn	FSTL3
CALM2	4.89682e-42	-0.166869	0.658	0.69	1.10957e-37	CD4Tn	CALM2
RGS3	5.54349e-42	-0.724139	0.04	0.065	1.2561e-37	CD4Tn	RGS3
ABHD17A	5.8018e-42	-0.370145	0.214	0.256	1.31463e-37	CD4Tn	ABHD17A
AGFG1	5.80681e-42	-0.634291	0.07	0.101	1.31577e-37	CD4Tn	AGFG1
THADA	6.06139e-42	-0.878557	0.044	0.069	1.37345e-37	CD4Tn	THADA
NDUFC1	6.26711e-42	-0.413605	0.18	0.221	1.42007e-37	CD4Tn	NDUFC1
CD96	6.97087e-42	-0.305133	0.315	0.357	1.57953e-37	CD4Tn	CD96
GIMAP2	7.88519e-42	0.303979	0.214	0.172	1.78671e-37	CD4Tn	GIMAP2
FAM153CP	8.31065e-42	1.01831	0.03	0.015	1.88311e-37	CD4Tn	FAM153CP
CSKMT	9.10087e-42	0.435827	0.137	0.103	2.06217e-37	CD4Tn	CSKMT
BUB1B	9.53433e-42	-2.84343	0.002	0.011	2.16038e-37	CD4Tn	BUB1B
PTGER4	1.08857e-41	0.306353	0.288	0.242	2.4666e-37	CD4Tn	PTGER4
FOXM1	1.14726e-41	-2.50601	0.002	0.012	2.59957e-37	CD4Tn	FOXM1
RBM42	1.18519e-41	-0.52612	0.087	0.12	2.68552e-37	CD4Tn	RBM42
SRM	1.20003e-41	-0.58032	0.094	0.127	2.71915e-37	CD4Tn	SRM
SLC25A5	1.26353e-41	-0.287716	0.376	0.416	2.86303e-37	CD4Tn	SLC25A5
LTBR	1.58002e-41	-1.761	0.006	0.018	3.58017e-37	CD4Tn	LTBR
MYOF	1.72832e-41	-2.07955	0.004	0.016	3.9162e-37	CD4Tn	MYOF
DPM2	1.96179e-41	-0.558079	0.065	0.094	4.44521e-37	CD4Tn	DPM2
DUSP5	2.04663e-41	-0.360153	0.199	0.241	4.63747e-37	CD4Tn	DUSP5
PSMD2	2.07839e-41	-0.503521	0.097	0.131	4.70941e-37	CD4Tn	PSMD2
C5orf56	2.525e-41	-0.357782	0.201	0.243	5.7214e-37	CD4Tn	C5orf56
NAP1L4	2.58012e-41	-0.371431	0.275	0.315	5.8463e-37	CD4Tn	NAP1L4
C9orf72	2.62541e-41	0.806667	0.043	0.024	5.94891e-37	CD4Tn	C9orf72
RNF19A	2.64537e-41	-0.331653	0.313	0.354	5.99415e-37	CD4Tn	RNF19A
DTL	2.80989e-41	-2.98864	0.001	0.011	6.36694e-37	CD4Tn	DTL
DESI1	2.93637e-41	-0.646163	0.062	0.091	6.65352e-37	CD4Tn	DESI1
NSA2	3.40268e-41	0.229986	0.428	0.378	7.71014e-37	CD4Tn	NSA2
NABP2	3.69714e-41	-0.768719	0.035	0.058	8.37734e-37	CD4Tn	NABP2
GADD45G	4.07079e-41	-0.765459	0.074	0.105	9.22401e-37	CD4Tn	GADD45G
DNAJB6	4.22279e-41	-0.243839	0.392	0.435	9.56842e-37	CD4Tn	DNAJB6
DNAJB11	4.44017e-41	-0.438135	0.122	0.159	1.0061e-36	CD4Tn	DNAJB11
COTL1	4.47772e-41	-0.404006	0.407	0.432	1.01461e-36	CD4Tn	COTL1
CIP2A	4.81554e-41	-1.77164	0.006	0.018	1.09115e-36	CD4Tn	CIP2A
ADGRG5	4.9842e-41	-1.37358	0.011	0.026	1.12937e-36	CD4Tn	ADGRG5
ADGRG3	5.23504e-41	-2.84936	0.002	0.011	1.18621e-36	CD4Tn	ADGRG3
LINC02384	6.20202e-41	-1.7013	0.006	0.019	1.40532e-36	CD4Tn	LINC02384
NCL	6.44354e-41	-0.19248	0.597	0.627	1.46004e-36	CD4Tn	NCL
AC004817.3	6.73671e-41	-1.65254	0.009	0.023	1.52647e-36	CD4Tn	AC004817.3
HNRNPR	6.73766e-41	-0.334688	0.269	0.311	1.52669e-36	CD4Tn	HNRNPR
DGKH	6.8769e-41	-0.779451	0.042	0.067	1.55824e-36	CD4Tn	DGKH
RFTN1	7.26002e-41	-0.553629	0.076	0.107	1.64505e-36	CD4Tn	RFTN1
SMIM10	7.44208e-41	-2.97134	0.001	0.011	1.6863e-36	CD4Tn	SMIM10
KYNU	7.61952e-41	-2.42383	0.004	0.015	1.72651e-36	CD4Tn	KYNU
ORMDL2	9.17992e-41	-0.470478	0.118	0.154	2.08008e-36	CD4Tn	ORMDL2
PHTF1	9.91244e-41	-0.697161	0.041	0.066	2.24606e-36	CD4Tn	PHTF1
NRP2	1.366e-40	-2.4416	0.003	0.013	3.09522e-36	CD4Tn	NRP2
CFAP36	1.38283e-40	0.523833	0.092	0.065	3.13335e-36	CD4Tn	CFAP36
APOL1	1.56163e-40	-1.06554	0.029	0.051	3.53851e-36	CD4Tn	APOL1
ZC3H12C	1.67251e-40	-3.00686	0.002	0.011	3.78973e-36	CD4Tn	ZC3H12C
RTF2	1.94705e-40	-0.40168	0.152	0.19	4.41183e-36	CD4Tn	RTF2
SFT2D1	2.01845e-40	-0.385809	0.169	0.208	4.57361e-36	CD4Tn	SFT2D1
MRPL22	2.04438e-40	-0.45424	0.11	0.145	4.63236e-36	CD4Tn	MRPL22
PPBP	2.22093e-40	-1.93889	0.004	0.015	5.0324e-36	CD4Tn	PPBP
DYNC1I2	2.22113e-40	-0.395683	0.163	0.203	5.03287e-36	CD4Tn	DYNC1I2
SQOR	2.38165e-40	-0.53613	0.088	0.12	5.39657e-36	CD4Tn	SQOR
BCO2	2.58677e-40	-1.92158	0.005	0.016	5.86136e-36	CD4Tn	BCO2
IL18	2.68668e-40	-1.44927	0.009	0.024	6.08775e-36	CD4Tn	IL18
RCC2	2.75093e-40	-0.675531	0.05	0.076	6.23332e-36	CD4Tn	RCC2
THRAP3	3.07819e-40	-0.309146	0.263	0.306	6.97487e-36	CD4Tn	THRAP3
SGMS1	3.1914e-40	-0.64911	0.052	0.078	7.23139e-36	CD4Tn	SGMS1
MRPL15	3.29611e-40	-0.73265	0.036	0.06	7.46865e-36	CD4Tn	MRPL15
SYNGR3	3.30616e-40	-1.48926	0.008	0.021	7.49143e-36	CD4Tn	SYNGR3
HNRNPAB	3.57419e-40	-0.333925	0.253	0.296	8.09875e-36	CD4Tn	HNRNPAB
MGAT1	3.82644e-40	-0.456204	0.106	0.141	8.67033e-36	CD4Tn	MGAT1
ENDOD1	4.12082e-40	-1.02206	0.02	0.038	9.33737e-36	CD4Tn	ENDOD1
MLEC	4.35858e-40	-0.454834	0.103	0.137	9.87611e-36	CD4Tn	MLEC
ANKS1B	4.56028e-40	-1.87499	0.004	0.016	1.03331e-35	CD4Tn	ANKS1B
NEBL	4.64249e-40	-3.41645	0.001	0.01	1.05194e-35	CD4Tn	NEBL
COMT	4.88816e-40	-0.493917	0.097	0.13	1.10761e-35	CD4Tn	COMT
GNG10	4.91633e-40	-0.454042	0.118	0.153	1.11399e-35	CD4Tn	GNG10
DTX3L	9.37e-40	-0.662019	0.069	0.098	2.12315e-35	CD4Tn	DTX3L
ABLIM1	9.55604e-40	0.51958	0.092	0.065	2.1653e-35	CD4Tn	ABLIM1
PSMD9	1.07046e-39	-0.396491	0.143	0.181	2.42555e-35	CD4Tn	PSMD9
SMCO4	1.19711e-39	-0.951462	0.026	0.046	2.71252e-35	CD4Tn	SMCO4
DCPS	1.37512e-39	-0.627201	0.055	0.082	3.11588e-35	CD4Tn	DCPS
CHCHD5	1.44998e-39	-0.446684	0.102	0.136	3.28551e-35	CD4Tn	CHCHD5
UTP11	1.47667e-39	-0.578566	0.059	0.087	3.34599e-35	CD4Tn	UTP11
FAM207A	1.49791e-39	-0.636979	0.053	0.079	3.39412e-35	CD4Tn	FAM207A
LINC00239	1.51992e-39	0.743542	0.047	0.028	3.44398e-35	CD4Tn	LINC00239
MAPRE2	1.6696e-39	-0.460496	0.11	0.145	3.78315e-35	CD4Tn	MAPRE2
SPPL2A	1.79039e-39	-0.440866	0.112	0.147	4.05684e-35	CD4Tn	SPPL2A
MOB1A	1.84053e-39	-0.327964	0.242	0.284	4.17046e-35	CD4Tn	MOB1A
RAB8A	1.86647e-39	-0.406894	0.154	0.192	4.22924e-35	CD4Tn	RAB8A
TEX30	1.94142e-39	-0.778101	0.032	0.054	4.39907e-35	CD4Tn	TEX30
CYB5B	1.95994e-39	-0.45617	0.102	0.136	4.44102e-35	CD4Tn	CYB5B
SH3BP5	2.28552e-39	0.419004	0.119	0.089	5.17876e-35	CD4Tn	SH3BP5
MOB3A	2.35385e-39	-0.520447	0.076	0.107	5.33359e-35	CD4Tn	MOB3A
GRN	2.39018e-39	-0.711022	0.059	0.087	5.41591e-35	CD4Tn	GRN
MYO5B	2.4124e-39	-2.30649	0.002	0.012	5.46627e-35	CD4Tn	MYO5B
NMI	2.46684e-39	-0.474542	0.125	0.16	5.58961e-35	CD4Tn	NMI
RTRAF	2.50329e-39	-0.284732	0.289	0.332	5.67221e-35	CD4Tn	RTRAF
NONO	2.61445e-39	-0.352627	0.203	0.244	5.92407e-35	CD4Tn	NONO
RASSF4	2.96611e-39	-1.30564	0.012	0.027	6.72091e-35	CD4Tn	RASSF4
SMC6	3.35533e-39	-0.605562	0.055	0.082	7.60283e-35	CD4Tn	SMC6
MEA1	3.49735e-39	-0.434223	0.11	0.145	7.92466e-35	CD4Tn	MEA1
PPP1R15A	3.66622e-39	-0.311257	0.519	0.543	8.3073e-35	CD4Tn	PPP1R15A
NDUFA9	3.82658e-39	-0.485054	0.096	0.129	8.67064e-35	CD4Tn	NDUFA9
MRPL14	3.84332e-39	-0.489733	0.119	0.154	8.70857e-35	CD4Tn	MRPL14
ATP10D	3.89316e-39	-0.814439	0.032	0.053	8.8215e-35	CD4Tn	ATP10D
KCNK5	3.91552e-39	-1.74748	0.006	0.019	8.87218e-35	CD4Tn	KCNK5
EIF3J	3.97098e-39	-0.347993	0.205	0.247	8.99783e-35	CD4Tn	EIF3J
CLPTM1	4.15414e-39	-0.619538	0.052	0.078	9.41287e-35	CD4Tn	CLPTM1
AKT3	4.22222e-39	0.616287	0.066	0.044	9.56713e-35	CD4Tn	AKT3
LIMK1	4.54563e-39	-0.942994	0.022	0.041	1.02999e-34	CD4Tn	LIMK1
TIMM50	4.69059e-39	-0.866805	0.039	0.062	1.06284e-34	CD4Tn	TIMM50
MDH1	4.86288e-39	-0.395276	0.166	0.204	1.10188e-34	CD4Tn	MDH1
CMIP	5.48294e-39	-0.493556	0.089	0.121	1.24238e-34	CD4Tn	CMIP
PDIA4	5.90893e-39	-0.485704	0.091	0.123	1.3389e-34	CD4Tn	PDIA4
MRPS24	6.04062e-39	-0.42565	0.188	0.226	1.36874e-34	CD4Tn	MRPS24
DYRK2	6.73587e-39	0.474927	0.098	0.07	1.52628e-34	CD4Tn	DYRK2
HCP5	7.68522e-39	-0.375277	0.165	0.204	1.74139e-34	CD4Tn	HCP5
EZR	8.48461e-39	-0.178532	0.413	0.459	1.92253e-34	CD4Tn	EZR
ZMAT2	8.79231e-39	-0.361335	0.17	0.21	1.99225e-34	CD4Tn	ZMAT2
IP6K2	8.92833e-39	-0.452866	0.11	0.144	2.02307e-34	CD4Tn	IP6K2
AL606807.1	9.85357e-39	-2.86247	0.002	0.011	2.23272e-34	CD4Tn	AL606807.1
MRPL47	1.01009e-38	-0.413687	0.13	0.166	2.28876e-34	CD4Tn	MRPL47
MCM7	1.11102e-38	-0.768183	0.042	0.066	2.51746e-34	CD4Tn	MCM7
GTF2I	1.11512e-38	-0.38121	0.157	0.195	2.52675e-34	CD4Tn	GTF2I
CLTB	1.12133e-38	-0.378925	0.169	0.208	2.54082e-34	CD4Tn	CLTB
DPP4	1.21117e-38	0.575306	0.07	0.047	2.74439e-34	CD4Tn	DPP4
SSH1	1.26311e-38	-0.813476	0.03	0.051	2.86208e-34	CD4Tn	SSH1
RACGAP1	1.38272e-38	-1.44749	0.009	0.022	3.13311e-34	CD4Tn	RACGAP1
NDUFA8	1.41716e-38	-0.513522	0.082	0.112	3.21113e-34	CD4Tn	NDUFA8
NR3C2	1.42114e-38	1.14929	0.023	0.011	3.22016e-34	CD4Tn	NR3C2
NINJ1	1.494e-38	-0.56131	0.084	0.115	3.38526e-34	CD4Tn	NINJ1
DPF3	1.57559e-38	-2.1008	0.003	0.014	3.57013e-34	CD4Tn	DPF3
WDR34	1.57643e-38	-1.52461	0.007	0.02	3.57204e-34	CD4Tn	WDR34
TADA3	1.58252e-38	-0.496267	0.09	0.122	3.58583e-34	CD4Tn	TADA3
PSMB4	1.79547e-38	-0.369965	0.191	0.23	4.06836e-34	CD4Tn	PSMB4
FSD1	2.00969e-38	-1.59465	0.006	0.018	4.55376e-34	CD4Tn	FSD1
NIBAN2	2.04606e-38	-1.72886	0.006	0.018	4.63617e-34	CD4Tn	NIBAN2
SNX3	2.07502e-38	-0.293588	0.265	0.308	4.70178e-34	CD4Tn	SNX3
RASGEF1B	2.24858e-38	-0.478297	0.092	0.124	5.09507e-34	CD4Tn	RASGEF1B
LTA	2.3303e-38	-0.961081	0.03	0.051	5.28022e-34	CD4Tn	LTA
LINC00513	2.42969e-38	0.519819	0.088	0.062	5.50543e-34	CD4Tn	LINC00513
VKORC1	2.58965e-38	-0.422792	0.103	0.137	5.8679e-34	CD4Tn	VKORC1
TUBA4A	2.59843e-38	0.244972	0.408	0.358	5.88778e-34	CD4Tn	TUBA4A
TIPRL	2.8658e-38	-0.461883	0.11	0.144	6.49362e-34	CD4Tn	TIPRL
AC246785.3	3.19157e-38	0.625915	0.067	0.044	7.23178e-34	CD4Tn	AC246785.3
MRPS18A	3.31142e-38	-0.702197	0.04	0.064	7.50334e-34	CD4Tn	MRPS18A
EIF5A	3.41988e-38	-0.390636	0.195	0.234	7.74911e-34	CD4Tn	EIF5A
MYL12A	3.60678e-38	-0.131378	0.834	0.859	8.1726e-34	CD4Tn	MYL12A
MTLN	3.94944e-38	-0.444947	0.12	0.155	8.94903e-34	CD4Tn	MTLN
IKBIP	4.47038e-38	-0.61267	0.052	0.078	1.01294e-33	CD4Tn	IKBIP
GADD45A	4.9816e-38	-0.627056	0.22	0.259	1.12878e-33	CD4Tn	GADD45A
FAM136A	5.50237e-38	-0.523762	0.07	0.098	1.24678e-33	CD4Tn	FAM136A
FAM50A	5.70925e-38	-0.360743	0.154	0.192	1.29366e-33	CD4Tn	FAM50A
CCDC6	6.42799e-38	-0.617099	0.066	0.094	1.45652e-33	CD4Tn	CCDC6
CASP4	6.98419e-38	-0.300456	0.256	0.297	1.58255e-33	CD4Tn	CASP4
PPP2CA	7.46124e-38	-0.341298	0.179	0.219	1.69064e-33	CD4Tn	PPP2CA
TMED3	8.09845e-38	-0.569084	0.063	0.091	1.83503e-33	CD4Tn	TMED3
PSMC2	8.14892e-38	-0.47683	0.092	0.123	1.84646e-33	CD4Tn	PSMC2
TRAFD1	8.32294e-38	-0.744183	0.043	0.066	1.88589e-33	CD4Tn	TRAFD1
COMMD6	8.6713e-38	0.142817	0.705	0.673	1.96483e-33	CD4Tn	COMMD6
ANKRD55	9.14536e-38	1.57716	0.012	0.004	2.07225e-33	CD4Tn	ANKRD55
ATXN7	1.00328e-37	0.403855	0.143	0.11	2.27334e-33	CD4Tn	ATXN7
MARCKSL1	1.00371e-37	0.373677	0.168	0.133	2.27431e-33	CD4Tn	MARCKSL1
MRPL41	1.04474e-37	-0.335548	0.233	0.274	2.36728e-33	CD4Tn	MRPL41
GRINA	1.07142e-37	-0.785678	0.031	0.052	2.42774e-33	CD4Tn	GRINA
EMC6	1.08879e-37	-0.448869	0.113	0.147	2.46708e-33	CD4Tn	EMC6
MLPH	1.10316e-37	-1.84853	0.006	0.018	2.49966e-33	CD4Tn	MLPH
JARID2	1.10969e-37	-0.502279	0.09	0.121	2.51444e-33	CD4Tn	JARID2
HIST1H3C	1.11755e-37	-3.10421	0.001	0.01	2.53226e-33	CD4Tn	HIST1H3C
IGF2R	1.28352e-37	-0.555107	0.076	0.105	2.90832e-33	CD4Tn	IGF2R
YWHAZ	1.31308e-37	-0.170285	0.62	0.647	2.9753e-33	CD4Tn	YWHAZ
SDR42E2	1.37182e-37	0.536917	0.088	0.063	3.10841e-33	CD4Tn	SDR42E2
SEPTIN10	1.38374e-37	-1.99793	0.004	0.015	3.13542e-33	CD4Tn	SEPTIN10
RTP4	1.45924e-37	-0.91162	0.028	0.048	3.30649e-33	CD4Tn	RTP4
IL12RB1	1.47901e-37	-0.574074	0.064	0.092	3.35129e-33	CD4Tn	IL12RB1
GNAI2	1.63768e-37	-0.287761	0.322	0.361	3.71082e-33	CD4Tn	GNAI2
CDK14	1.69324e-37	-2.32356	0.003	0.012	3.83672e-33	CD4Tn	CDK14
KCNA3	1.79266e-37	0.750936	0.042	0.025	4.06198e-33	CD4Tn	KCNA3
TRAPPC5	1.9365e-37	-0.322773	0.219	0.26	4.38791e-33	CD4Tn	TRAPPC5
HNRNPD	2.09314e-37	-0.288338	0.309	0.35	4.74286e-33	CD4Tn	HNRNPD
SNHG9	2.26313e-37	0.333901	0.2	0.163	5.12802e-33	CD4Tn	SNHG9
UQCR11	2.27587e-37	-0.181056	0.567	0.598	5.15689e-33	CD4Tn	UQCR11
RAB2A	2.31366e-37	-0.317655	0.224	0.265	5.24252e-33	CD4Tn	RAB2A
DRAIC	2.34079e-37	-1.02327	0.02	0.038	5.30399e-33	CD4Tn	DRAIC
LSM1	2.42902e-37	-0.422185	0.122	0.157	5.50391e-33	CD4Tn	LSM1
RALBP1	2.70182e-37	-0.335463	0.184	0.223	6.12205e-33	CD4Tn	RALBP1
MAD2L1	3.10397e-37	-0.923731	0.034	0.056	7.03329e-33	CD4Tn	MAD2L1
MLF2	3.35087e-37	-0.534103	0.112	0.145	7.59274e-33	CD4Tn	MLF2
TCEAL9	3.39769e-37	-1.32158	0.013	0.028	7.69883e-33	CD4Tn	TCEAL9
MAP1LC3B	3.45929e-37	-0.257821	0.341	0.381	7.83841e-33	CD4Tn	MAP1LC3B
PLBD1	3.65095e-37	-1.93878	0.005	0.016	8.27269e-33	CD4Tn	PLBD1
CCRL2	3.69168e-37	-1.19051	0.012	0.027	8.36498e-33	CD4Tn	CCRL2
TIMM17A	4.1151e-37	-0.50654	0.08	0.11	9.3244e-33	CD4Tn	TIMM17A
B3GNT2	4.13985e-37	-0.482956	0.087	0.118	9.38049e-33	CD4Tn	B3GNT2
UCK2	4.25421e-37	-1.45397	0.007	0.02	9.63961e-33	CD4Tn	UCK2
SGTB	4.25704e-37	0.501114	0.078	0.053	9.64604e-33	CD4Tn	SGTB
TBX21	4.35573e-37	-0.490087	0.082	0.113	9.86965e-33	CD4Tn	TBX21
SCRN1	4.3913e-37	-1.72325	0.005	0.016	9.95025e-33	CD4Tn	SCRN1
APOBEC3H	4.39914e-37	-0.545725	0.07	0.098	9.968e-33	CD4Tn	APOBEC3H
PA2G4	4.62845e-37	-0.275216	0.321	0.362	1.04876e-32	CD4Tn	PA2G4
NAPA	4.68155e-37	-0.474752	0.099	0.131	1.06079e-32	CD4Tn	NAPA
LAPTM4A	4.82399e-37	-0.402423	0.16	0.197	1.09307e-32	CD4Tn	LAPTM4A
SHMT2	5.20935e-37	-0.759927	0.034	0.055	1.18039e-32	CD4Tn	SHMT2
POLR2E	5.37718e-37	-0.394993	0.13	0.165	1.21841e-32	CD4Tn	POLR2E
NDUFV2	5.59923e-37	-0.301935	0.297	0.337	1.26873e-32	CD4Tn	NDUFV2
GLRX3	6.20103e-37	-0.497744	0.089	0.12	1.40509e-32	CD4Tn	GLRX3
ILK	6.37401e-37	-0.437907	0.096	0.128	1.44429e-32	CD4Tn	ILK
TXNL4A	6.43186e-37	-0.399854	0.152	0.188	1.4574e-32	CD4Tn	TXNL4A
MRPS34	6.72931e-37	-0.355203	0.169	0.207	1.52479e-32	CD4Tn	MRPS34
DNAJC15	7.02219e-37	-0.338464	0.189	0.228	1.59116e-32	CD4Tn	DNAJC15
PDE4A	7.05587e-37	-0.719313	0.035	0.056	1.59879e-32	CD4Tn	PDE4A
WDFY1	7.23524e-37	-0.698366	0.045	0.068	1.63943e-32	CD4Tn	WDFY1
ZBTB10	8.34148e-37	0.577377	0.076	0.052	1.8901e-32	CD4Tn	ZBTB10
EXOSC4	8.51233e-37	-0.810966	0.027	0.046	1.92881e-32	CD4Tn	EXOSC4
BLVRB	9.73022e-37	-0.696331	0.063	0.09	2.20477e-32	CD4Tn	BLVRB
SMARCE1	1.16644e-36	-0.342585	0.18	0.218	2.64303e-32	CD4Tn	SMARCE1
TMEM106C	1.25316e-36	-0.669059	0.05	0.074	2.83953e-32	CD4Tn	TMEM106C
SAE1	1.27116e-36	-0.595052	0.062	0.089	2.88031e-32	CD4Tn	SAE1
JAG1	1.30647e-36	-2.17843	0.003	0.013	2.96034e-32	CD4Tn	JAG1
UBE2M	1.32972e-36	-0.572672	0.075	0.103	3.01301e-32	CD4Tn	UBE2M
PCNA	1.38752e-36	-0.519517	0.127	0.16	3.14399e-32	CD4Tn	PCNA
ZFHX3	1.42416e-36	-1.48226	0.007	0.019	3.22699e-32	CD4Tn	ZFHX3
TMEM147	1.43507e-36	-0.615055	0.126	0.159	3.25172e-32	CD4Tn	TMEM147
MSI2	1.46935e-36	-0.465115	0.109	0.142	3.3294e-32	CD4Tn	MSI2
NR3C1	1.48585e-36	-0.332796	0.256	0.297	3.36679e-32	CD4Tn	NR3C1
PIN4	1.90046e-36	-0.418116	0.114	0.147	4.30626e-32	CD4Tn	PIN4
ARHGAP11A	1.96783e-36	-1.27163	0.011	0.025	4.4589e-32	CD4Tn	ARHGAP11A
CUEDC2	2.02069e-36	-0.550227	0.066	0.093	4.57869e-32	CD4Tn	CUEDC2
SSR3	2.02889e-36	-0.365661	0.196	0.235	4.59726e-32	CD4Tn	SSR3
PDCD6	2.12493e-36	-0.356369	0.185	0.223	4.81487e-32	CD4Tn	PDCD6
PCED1B	2.48138e-36	-0.534709	0.083	0.113	5.62256e-32	CD4Tn	PCED1B
YIF1B	3.33514e-36	-0.741087	0.038	0.06	7.55709e-32	CD4Tn	YIF1B
PGD	3.47738e-36	-0.753411	0.034	0.056	7.87939e-32	CD4Tn	PGD
HEXIM1	3.56465e-36	0.350503	0.233	0.195	8.07714e-32	CD4Tn	HEXIM1
SPAG7	3.69072e-36	-0.411858	0.116	0.149	8.36279e-32	CD4Tn	SPAG7
HIST1H2AI	3.77721e-36	-2.03299	0.005	0.016	8.55877e-32	CD4Tn	HIST1H2AI
COPS9	3.77861e-36	-0.239959	0.36	0.401	8.56196e-32	CD4Tn	COPS9
SUPT4H1	3.84805e-36	-0.324207	0.176	0.215	8.7193e-32	CD4Tn	SUPT4H1
GRAMD2B	4.14701e-36	-0.880993	0.021	0.039	9.39671e-32	CD4Tn	GRAMD2B
IL2	4.24241e-36	0.754215	0.025	0.012	9.61287e-32	CD4Tn	IL2
PHF6	4.37326e-36	-0.608328	0.059	0.085	9.90938e-32	CD4Tn	PHF6
EIF4E2	4.60328e-36	-0.479558	0.089	0.12	1.04306e-31	CD4Tn	EIF4E2
ADAM28	4.68568e-36	-1.41814	0.008	0.02	1.06173e-31	CD4Tn	ADAM28
DCTN2	4.87155e-36	-0.435312	0.102	0.134	1.10384e-31	CD4Tn	DCTN2
CASP7	5.64066e-36	-0.67841	0.04	0.063	1.27812e-31	CD4Tn	CASP7
TRIM69	5.77338e-36	-0.491735	0.093	0.124	1.30819e-31	CD4Tn	TRIM69
ANP32E	6.1669e-36	-0.381743	0.243	0.281	1.39736e-31	CD4Tn	ANP32E
HSPA4	6.73968e-36	-0.424702	0.121	0.155	1.52714e-31	CD4Tn	HSPA4
G6PD	6.74249e-36	-0.559812	0.063	0.09	1.52778e-31	CD4Tn	G6PD
FBXO32	7.36371e-36	0.303143	0.103	0.075	1.66854e-31	CD4Tn	FBXO32
N4BP1	7.36554e-36	-0.460329	0.116	0.15	1.66896e-31	CD4Tn	N4BP1
TMOD3	7.56248e-36	-0.368816	0.159	0.196	1.71358e-31	CD4Tn	TMOD3
C1orf122	8.05997e-36	-0.463467	0.096	0.127	1.82631e-31	CD4Tn	C1orf122
ELOF1	8.82724e-36	-0.441247	0.1	0.131	2.00016e-31	CD4Tn	ELOF1
SAR1B	9.50692e-36	-0.461498	0.089	0.119	2.15417e-31	CD4Tn	SAR1B
MRPS18C	9.86762e-36	-0.397344	0.134	0.169	2.2359e-31	CD4Tn	MRPS18C
SLAMF1	1.07213e-35	-0.530625	0.107	0.139	2.42934e-31	CD4Tn	SLAMF1
KDELR1	1.14305e-35	-0.501517	0.125	0.158	2.59004e-31	CD4Tn	KDELR1
CDC42SE2	1.17664e-35	0.182743	0.462	0.413	2.66614e-31	CD4Tn	CDC42SE2
NFKBIB	1.21616e-35	-0.464	0.082	0.111	2.75569e-31	CD4Tn	NFKBIB
KIF18A	1.34375e-35	-1.64884	0.006	0.018	3.04481e-31	CD4Tn	KIF18A
ERP29	1.41854e-35	0.178141	0.429	0.379	3.21428e-31	CD4Tn	ERP29
TUFM	1.44049e-35	-0.327374	0.185	0.224	3.264e-31	CD4Tn	TUFM
LINC00623	1.54356e-35	0.238912	0.283	0.24	3.49756e-31	CD4Tn	LINC00623
USP36	1.58394e-35	0.402631	0.137	0.106	3.58904e-31	CD4Tn	USP36
FAM49B	1.59458e-35	-0.265681	0.311	0.352	3.61315e-31	CD4Tn	FAM49B
COMMD3	1.66798e-35	-0.452012	0.106	0.138	3.77947e-31	CD4Tn	COMMD3
HIKESHI	1.72128e-35	-0.417245	0.114	0.147	3.90025e-31	CD4Tn	HIKESHI
ATP5MD	1.76486e-35	-0.222945	0.458	0.493	3.999e-31	CD4Tn	ATP5MD
PLPP3	1.78447e-35	-2.24157	0.004	0.015	4.04343e-31	CD4Tn	PLPP3
SIPA1L1	2.07929e-35	-0.575461	0.054	0.079	4.71145e-31	CD4Tn	SIPA1L1
TSPAN9	2.32323e-35	-2.67011	0.002	0.01	5.26421e-31	CD4Tn	TSPAN9
HSPBP1	2.59866e-35	-0.754149	0.032	0.052	5.88831e-31	CD4Tn	HSPBP1
LY9	3.08728e-35	0.385541	0.123	0.093	6.99547e-31	CD4Tn	LY9
ACP1	3.13699e-35	-0.370266	0.17	0.207	7.10811e-31	CD4Tn	ACP1
MRPS21	3.40875e-35	-0.356265	0.267	0.305	7.72388e-31	CD4Tn	MRPS21
MCM2	3.44636e-35	-1.73802	0.005	0.015	7.8091e-31	CD4Tn	MCM2
CCT2	3.52712e-35	-0.358246	0.181	0.218	7.99211e-31	CD4Tn	CCT2
MS4A6A	3.73323e-35	-0.973365	0.029	0.048	8.45912e-31	CD4Tn	MS4A6A
EPHA1-AS1	3.88124e-35	0.884151	0.03	0.016	8.79451e-31	CD4Tn	EPHA1-AS1
SLFN12	5.41148e-35	-0.954026	0.021	0.038	1.22619e-30	CD4Tn	SLFN12
TGM2	5.88563e-35	-1.78696	0.008	0.02	1.33362e-30	CD4Tn	TGM2
GDE1	7.01276e-35	-0.594801	0.05	0.074	1.58902e-30	CD4Tn	GDE1
NOSIP	7.18688e-35	0.388117	0.211	0.175	1.62848e-30	CD4Tn	NOSIP
LSM7	7.25948e-35	-0.287341	0.303	0.341	1.64493e-30	CD4Tn	LSM7
RPL26L1	7.70192e-35	-0.509874	0.065	0.092	1.74518e-30	CD4Tn	RPL26L1
MED8	7.76272e-35	-0.613326	0.05	0.074	1.75896e-30	CD4Tn	MED8
IFIH1	8.29832e-35	-0.660313	0.052	0.076	1.88032e-30	CD4Tn	IFIH1
MMADHC	8.33962e-35	-0.351869	0.142	0.177	1.88967e-30	CD4Tn	MMADHC
CDV3	9.18247e-35	-0.339954	0.282	0.319	2.08066e-30	CD4Tn	CDV3
STAU1	1.00023e-34	-0.343463	0.157	0.194	2.26641e-30	CD4Tn	STAU1
COX16	1.02332e-34	-0.341276	0.176	0.213	2.31873e-30	CD4Tn	COX16
MAP4	1.03528e-34	-0.3712	0.144	0.179	2.34583e-30	CD4Tn	MAP4
CANX	1.06491e-34	-0.328278	0.189	0.227	2.41298e-30	CD4Tn	CANX
CCDC124	1.0781e-34	-0.478299	0.083	0.112	2.44287e-30	CD4Tn	CCDC124
CAPZA1	1.11796e-34	-0.243472	0.356	0.396	2.53319e-30	CD4Tn	CAPZA1
TARS	1.24622e-34	-0.477736	0.083	0.112	2.82381e-30	CD4Tn	TARS
CDCA7L	1.25249e-34	-1.26635	0.009	0.022	2.83803e-30	CD4Tn	CDCA7L
GABPB1	1.28781e-34	-0.589556	0.057	0.082	2.91805e-30	CD4Tn	GABPB1
TTN	1.33722e-34	-0.458545	0.06	0.086	3.03e-30	CD4Tn	TTN
NKTR	1.51723e-34	0.214297	0.35	0.304	3.43788e-30	CD4Tn	NKTR
SLC25A11	1.78125e-34	-0.474693	0.086	0.116	4.03614e-30	CD4Tn	SLC25A11
USP53	1.79393e-34	0.508452	0.081	0.057	4.06487e-30	CD4Tn	USP53
2025-03-03	1.86109e-34	-1.34959	0.009	0.022	4.21703e-30	CD4Tn	2025-03-03
AC103724.4	1.89875e-34	0.854938	0.033	0.019	4.30237e-30	CD4Tn	AC103724.4
EED	1.90431e-34	-0.542608	0.069	0.096	4.31497e-30	CD4Tn	EED
GNB2	1.98458e-34	-0.326249	0.193	0.231	4.49687e-30	CD4Tn	GNB2
AC025164.1	2.16251e-34	0.298028	0.186	0.15	4.90002e-30	CD4Tn	AC025164.1
TMEM204	2.21366e-34	0.60173	0.053	0.034	5.01594e-30	CD4Tn	TMEM204
AC245407.2	2.57091e-34	0.51993	0.069	0.047	5.82542e-30	CD4Tn	AC245407.2
ADD3	2.65613e-34	0.256976	0.208	0.171	6.01852e-30	CD4Tn	ADD3
PDAP1	2.94091e-34	-0.315752	0.199	0.238	6.66381e-30	CD4Tn	PDAP1
TNFRSF1A	2.98089e-34	-0.620515	0.075	0.102	6.75439e-30	CD4Tn	TNFRSF1A
MRFAP1	3.11441e-34	-0.290728	0.279	0.317	7.05695e-30	CD4Tn	MRFAP1
MRPS11	3.174e-34	-0.48232	0.078	0.107	7.19197e-30	CD4Tn	MRPS11
ARID5B	3.26701e-34	-0.46333	0.294	0.325	7.40272e-30	CD4Tn	ARID5B
HTRA1	3.30118e-34	-1.53625	0.008	0.02	7.48013e-30	CD4Tn	HTRA1
GRSF1	3.47877e-34	-0.452991	0.091	0.121	7.88254e-30	CD4Tn	GRSF1
NCF4	3.6644e-34	-0.699663	0.045	0.067	8.30316e-30	CD4Tn	NCF4
HERPUD1	3.98523e-34	-0.275188	0.359	0.397	9.03013e-30	CD4Tn	HERPUD1
MALL	4.13613e-34	-2.22741	0.003	0.012	9.37206e-30	CD4Tn	MALL
CXorf21	4.15168e-34	-1.81801	0.005	0.015	9.40729e-30	CD4Tn	CXorf21
IER3IP1	4.35088e-34	-0.372206	0.137	0.171	9.85866e-30	CD4Tn	IER3IP1
ACADM	4.36664e-34	-0.513881	0.077	0.105	9.89437e-30	CD4Tn	ACADM
SMIM12	4.45186e-34	-0.511339	0.073	0.101	1.00875e-29	CD4Tn	SMIM12
VCP	4.45983e-34	-0.3574	0.167	0.203	1.01055e-29	CD4Tn	VCP
NUCKS1	4.47062e-34	-0.301737	0.393	0.425	1.013e-29	CD4Tn	NUCKS1
CLTC	4.53051e-34	-0.463984	0.094	0.124	1.02657e-29	CD4Tn	CLTC
RSRC2	4.54807e-34	-0.232801	0.426	0.46	1.03055e-29	CD4Tn	RSRC2
HOXB2	4.68133e-34	-0.629247	0.049	0.072	1.06074e-29	CD4Tn	HOXB2
CDCP1	4.80594e-34	-2.13409	0.003	0.013	1.08898e-29	CD4Tn	CDCP1
CPNE1	4.98976e-34	-0.340872	0.171	0.207	1.13063e-29	CD4Tn	CPNE1
EIF3A	4.99199e-34	-0.281542	0.29	0.328	1.13114e-29	CD4Tn	EIF3A
PDE4D	4.99809e-34	-0.357065	0.139	0.174	1.13252e-29	CD4Tn	PDE4D
AQP3	5.14175e-34	0.347842	0.134	0.103	1.16507e-29	CD4Tn	AQP3
CD83	5.14499e-34	-0.609403	0.129	0.161	1.1658e-29	CD4Tn	CD83
DANCR	5.24756e-34	0.304203	0.188	0.153	1.18904e-29	CD4Tn	DANCR
EPS8L2	5.49786e-34	-0.686809	0.042	0.064	1.24576e-29	CD4Tn	EPS8L2
NRBP1	5.5027e-34	-0.362206	0.136	0.17	1.24686e-29	CD4Tn	NRBP1
MRPS26	5.75096e-34	-0.453048	0.094	0.124	1.30311e-29	CD4Tn	MRPS26
TFEB	5.83787e-34	-1.0702	0.015	0.03	1.3228e-29	CD4Tn	TFEB
DMAC1	6.27128e-34	-0.399502	0.127	0.16	1.42101e-29	CD4Tn	DMAC1
SNRPB2	8.18623e-34	-0.25297	0.297	0.337	1.85492e-29	CD4Tn	SNRPB2
ICAM1	9.12807e-34	-0.693491	0.06	0.084	2.06833e-29	CD4Tn	ICAM1
CCDC69	1.06687e-33	-0.419413	0.113	0.145	2.41742e-29	CD4Tn	CCDC69
NCAPH	1.10924e-33	-1.51381	0.007	0.018	2.51344e-29	CD4Tn	NCAPH
LRRC59	1.11602e-33	-0.544729	0.06	0.085	2.52878e-29	CD4Tn	LRRC59
PPP1R13L	1.19938e-33	-2.01018	0.003	0.012	2.71767e-29	CD4Tn	PPP1R13L
ZDHHC24	1.31346e-33	-0.577856	0.057	0.081	2.97617e-29	CD4Tn	ZDHHC24
SRP9	1.33095e-33	-0.304746	0.242	0.28	3.01581e-29	CD4Tn	SRP9
CTNNBIP1	1.33354e-33	-0.724822	0.031	0.05	3.02168e-29	CD4Tn	CTNNBIP1
SCP2	1.3583e-33	-0.316847	0.215	0.253	3.07778e-29	CD4Tn	SCP2
PBDC1	1.35834e-33	-0.407693	0.119	0.151	3.07787e-29	CD4Tn	PBDC1
SFN	1.46528e-33	-1.66453	0.008	0.02	3.32018e-29	CD4Tn	SFN
GFI1	1.48671e-33	-0.586669	0.048	0.072	3.36872e-29	CD4Tn	GFI1
ST3GAL5	1.61313e-33	-0.433654	0.1	0.13	3.65519e-29	CD4Tn	ST3GAL5
IGHG1	1.69616e-33	-0.52716	0.113	0.143	3.84332e-29	CD4Tn	IGHG1
HOXB7	1.97492e-33	-1.60234	0.005	0.015	4.47497e-29	CD4Tn	HOXB7
EMC9	2.04044e-33	-0.787057	0.029	0.048	4.62343e-29	CD4Tn	EMC9
AL121839.2	2.0622e-33	0.824962	0.035	0.02	4.67273e-29	CD4Tn	AL121839.2
RAB1B	2.14904e-33	-0.428441	0.102	0.133	4.86951e-29	CD4Tn	RAB1B
EIF2S2	2.26372e-33	-0.269626	0.275	0.315	5.12936e-29	CD4Tn	EIF2S2
SMIM29	2.31648e-33	-0.484288	0.072	0.099	5.2489e-29	CD4Tn	SMIM29
DOCK9	2.58255e-33	0.660184	0.045	0.028	5.8518e-29	CD4Tn	DOCK9
LITAF	2.64496e-33	-0.341722	0.291	0.326	5.99322e-29	CD4Tn	LITAF
NSG1	2.69152e-33	0.799845	0.037	0.022	6.09872e-29	CD4Tn	NSG1
TNIP1	2.70813e-33	-0.394505	0.125	0.158	6.13636e-29	CD4Tn	TNIP1
H1FX	2.77894e-33	-0.292755	0.301	0.337	6.29681e-29	CD4Tn	H1FX
SYPL1	3.02347e-33	0.362973	0.131	0.101	6.85089e-29	CD4Tn	SYPL1
AL627171.2	3.06025e-33	0.316721	0.226	0.189	6.93422e-29	CD4Tn	AL627171.2
CYBC1	3.09496e-33	-0.40447	0.135	0.168	7.01286e-29	CD4Tn	CYBC1
TUBA1C	3.41259e-33	-0.42986	0.155	0.19	7.7326e-29	CD4Tn	TUBA1C
ATP5F1A	3.64253e-33	-0.27993	0.263	0.301	8.2536e-29	CD4Tn	ATP5F1A
CCDC117	3.69231e-33	-0.581648	0.05	0.073	8.3664e-29	CD4Tn	CCDC117
DAB2	4.14179e-33	-1.32413	0.01	0.023	9.38489e-29	CD4Tn	DAB2
CTHRC1	4.21295e-33	-1.48389	0.008	0.019	9.54613e-29	CD4Tn	CTHRC1
SNRPD3	4.6631e-33	-0.300745	0.236	0.274	1.05661e-28	CD4Tn	SNRPD3
SRSF10	5.03451e-33	-0.291797	0.253	0.292	1.14077e-28	CD4Tn	SRSF10
PIK3IP1	5.0949e-33	0.19605	0.37	0.323	1.15445e-28	CD4Tn	PIK3IP1
CCR5	5.87754e-33	-0.538629	0.063	0.088	1.33179e-28	CD4Tn	CCR5
B3GAT1	6.14773e-33	-1.77126	0.005	0.015	1.39301e-28	CD4Tn	B3GAT1
ARF3	6.34485e-33	-0.489732	0.08	0.108	1.43768e-28	CD4Tn	ARF3
C1D	6.36617e-33	-0.383792	0.124	0.157	1.44251e-28	CD4Tn	C1D
S1PR5	6.46116e-33	-0.614795	0.055	0.079	1.46403e-28	CD4Tn	S1PR5
SASH3	6.56753e-33	-0.379506	0.123	0.155	1.48814e-28	CD4Tn	SASH3
PRPF31	6.70736e-33	-0.450619	0.095	0.124	1.51982e-28	CD4Tn	PRPF31
PPP1R7	7.08464e-33	-0.378744	0.149	0.183	1.60531e-28	CD4Tn	PPP1R7
PTPA	7.51861e-33	-0.666662	0.037	0.058	1.70364e-28	CD4Tn	PTPA
PSMD13	8.14309e-33	-0.342213	0.168	0.204	1.84514e-28	CD4Tn	PSMD13
MAP4K3-DT	8.32515e-33	-0.902148	0.024	0.041	1.88639e-28	CD4Tn	MAP4K3-DT
SF3B4	9.49827e-33	-0.48964	0.074	0.101	2.15221e-28	CD4Tn	SF3B4
KPNA2	1.1095e-32	-0.411958	0.129	0.162	2.51403e-28	CD4Tn	KPNA2
RTN3	1.17818e-32	-0.460128	0.084	0.112	2.66964e-28	CD4Tn	RTN3
DSP	1.18411e-32	-1.97267	0.004	0.014	2.68308e-28	CD4Tn	DSP
PCMT1	1.21769e-32	-0.342639	0.163	0.198	2.75917e-28	CD4Tn	PCMT1
SIRT2	1.27177e-32	-0.456164	0.081	0.109	2.88171e-28	CD4Tn	SIRT2
SMARCAD1	1.38338e-32	-0.615914	0.055	0.079	3.1346e-28	CD4Tn	SMARCAD1
RAB33A	1.41655e-32	-0.721502	0.036	0.056	3.20977e-28	CD4Tn	RAB33A
PSMC5	1.42357e-32	-0.314813	0.209	0.246	3.22566e-28	CD4Tn	PSMC5
LIF	1.4267e-32	-1.70618	0.005	0.015	3.23277e-28	CD4Tn	LIF
COMMD5	1.52698e-32	-0.612929	0.047	0.069	3.45998e-28	CD4Tn	COMMD5
NFKBID	1.53272e-32	-0.601666	0.071	0.098	3.473e-28	CD4Tn	NFKBID
LIMA1	1.55581e-32	-0.479033	0.102	0.132	3.52531e-28	CD4Tn	LIMA1
GALK1	1.59921e-32	-0.716292	0.031	0.05	3.62366e-28	CD4Tn	GALK1
TXN2	1.609e-32	-0.397731	0.118	0.149	3.64584e-28	CD4Tn	TXN2
SIT1	1.66758e-32	-0.392372	0.183	0.217	3.77857e-28	CD4Tn	SIT1
AIM2	1.80639e-32	-1.08366	0.024	0.041	4.09311e-28	CD4Tn	AIM2
LINC01550	1.84339e-32	0.537972	0.064	0.044	4.17693e-28	CD4Tn	LINC01550
IFIT2	1.87696e-32	-1.01764	0.033	0.053	4.25299e-28	CD4Tn	IFIT2
TM4SF1	1.95874e-32	-1.12048	0.041	0.063	4.43831e-28	CD4Tn	TM4SF1
SNX17	1.96288e-32	-0.357767	0.132	0.165	4.44768e-28	CD4Tn	SNX17
PDCD10	2.0284e-32	-0.330869	0.179	0.215	4.59616e-28	CD4Tn	PDCD10
EBNA1BP2	2.24181e-32	-0.600161	0.05	0.073	5.07972e-28	CD4Tn	EBNA1BP2
PAFAH1B3	2.37192e-32	-0.598441	0.059	0.084	5.37452e-28	CD4Tn	PAFAH1B3
HBA1	2.49348e-32	0.444854	0.092	0.067	5.64998e-28	CD4Tn	HBA1
TMEM54	2.53584e-32	-1.53718	0.006	0.017	5.74597e-28	CD4Tn	TMEM54
SERP1	2.98194e-32	0.159055	0.514	0.465	6.75679e-28	CD4Tn	SERP1
RAB7A	3.19363e-32	-0.289057	0.205	0.243	7.23644e-28	CD4Tn	RAB7A
PAQR4	3.21792e-32	-1.88793	0.003	0.012	7.29149e-28	CD4Tn	PAQR4
EVL	3.30728e-32	-0.211083	0.507	0.531	7.49397e-28	CD4Tn	EVL
YIPF3	3.37369e-32	-0.469433	0.08	0.107	7.64445e-28	CD4Tn	YIPF3
PITPNM2	3.47645e-32	-1.51399	0.006	0.016	7.87729e-28	CD4Tn	PITPNM2
TAF4B	3.5515e-32	1.21892	0.017	0.008	8.04735e-28	CD4Tn	TAF4B
NDUFB11	3.55489e-32	-0.263363	0.395	0.426	8.05503e-28	CD4Tn	NDUFB11
CTSB	3.99855e-32	-0.669362	0.14	0.171	9.06031e-28	CD4Tn	CTSB
CCR4	4.35975e-32	0.785266	0.031	0.018	9.87875e-28	CD4Tn	CCR4
CNTLN	4.4536e-32	-1.99524	0.003	0.011	1.00914e-27	CD4Tn	CNTLN
IL7	4.64509e-32	-2.53574	0.002	0.01	1.05253e-27	CD4Tn	IL7
IKZF3	5.48103e-32	-0.255986	0.34	0.377	1.24195e-27	CD4Tn	IKZF3
TRAF5	5.79791e-32	-0.442194	0.112	0.143	1.31375e-27	CD4Tn	TRAF5
FLNB	6.23451e-32	-1.17141	0.018	0.034	1.41268e-27	CD4Tn	FLNB
LARP6	6.31752e-32	-2.26665	0.002	0.01	1.43149e-27	CD4Tn	LARP6
SLC25A39	6.37133e-32	-0.443354	0.09	0.119	1.44368e-27	CD4Tn	SLC25A39
MRPL57	6.39562e-32	-0.300517	0.256	0.292	1.44918e-27	CD4Tn	MRPL57
PRPF40A	6.93647e-32	-0.281952	0.235	0.274	1.57173e-27	CD4Tn	PRPF40A
PLIN3	7.81743e-32	-0.672197	0.037	0.058	1.77135e-27	CD4Tn	PLIN3
ACOT9	8.14478e-32	-0.650626	0.042	0.063	1.84553e-27	CD4Tn	ACOT9
COL6A3	8.33442e-32	-1.41291	0.009	0.021	1.8885e-27	CD4Tn	COL6A3
LMAN2	8.83488e-32	-0.307502	0.213	0.25	2.0019e-27	CD4Tn	LMAN2
TTC3	9.16893e-32	0.261556	0.246	0.208	2.07759e-27	CD4Tn	TTC3
NUDT21	9.39494e-32	-0.411656	0.105	0.135	2.1288e-27	CD4Tn	NUDT21
PRDX4	9.6181e-32	-0.74415	0.054	0.077	2.17937e-27	CD4Tn	PRDX4
EIF3I	9.66434e-32	-0.298498	0.228	0.265	2.18984e-27	CD4Tn	EIF3I
CCDC107	1.02447e-31	-0.278557	0.259	0.297	2.32135e-27	CD4Tn	CCDC107
TSPAN18	1.0368e-31	1.27033	0.014	0.006	2.34929e-27	CD4Tn	TSPAN18
DENND1B	1.0724e-31	-0.445572	0.083	0.111	2.42996e-27	CD4Tn	DENND1B
APOC2	1.11297e-31	-1.42844	0.01	0.023	2.52189e-27	CD4Tn	APOC2
RBBP4	1.12389e-31	-0.341486	0.163	0.198	2.54662e-27	CD4Tn	RBBP4
ARF5	1.14413e-31	-0.351412	0.158	0.192	2.59249e-27	CD4Tn	ARF5
ATP8B2	1.14549e-31	0.555066	0.06	0.041	2.59557e-27	CD4Tn	ATP8B2
MRPL33	1.1576e-31	-0.281124	0.272	0.309	2.62301e-27	CD4Tn	MRPL33
MRPL17	1.27265e-31	-0.580677	0.057	0.081	2.88371e-27	CD4Tn	MRPL17
NSD2	1.3452e-31	-0.718096	0.03	0.048	3.04809e-27	CD4Tn	NSD2
TMED1	1.40839e-31	-0.703831	0.032	0.051	3.19127e-27	CD4Tn	TMED1
MTDH	1.45117e-31	-0.213714	0.394	0.431	3.28821e-27	CD4Tn	MTDH
RIOK3	1.49622e-31	-0.395705	0.108	0.139	3.39029e-27	CD4Tn	RIOK3
ZBP1	1.51431e-31	-0.562714	0.056	0.079	3.43127e-27	CD4Tn	ZBP1
SDHC	1.55477e-31	-0.400741	0.128	0.159	3.52296e-27	CD4Tn	SDHC
OTUD6B-AS1	1.63643e-31	0.280923	0.214	0.177	3.70798e-27	CD4Tn	OTUD6B-AS1
HCFC1R1	1.81009e-31	-0.566748	0.058	0.082	4.10147e-27	CD4Tn	HCFC1R1
CCDC34	1.95597e-31	-0.803843	0.022	0.039	4.43203e-27	CD4Tn	CCDC34
AL109741.1	2.08422e-31	1.58434	0.01	0.004	4.72263e-27	CD4Tn	AL109741.1
RUNX2	2.21378e-31	-0.501957	0.051	0.074	5.0162e-27	CD4Tn	RUNX2
ATP6V0D1	2.24927e-31	-0.436647	0.094	0.123	5.09661e-27	CD4Tn	ATP6V0D1
AC020911.2	2.25266e-31	0.997048	0.021	0.011	5.10431e-27	CD4Tn	AC020911.2
HLA-DMB	2.27558e-31	-0.588068	0.053	0.076	5.15624e-27	CD4Tn	HLA-DMB
SNHG16	2.30511e-31	0.266075	0.201	0.166	5.22314e-27	CD4Tn	SNHG16
ETV3	2.4002e-31	0.457206	0.101	0.076	5.4386e-27	CD4Tn	ETV3
PLK1	2.58324e-31	-2.63077	0.002	0.01	5.85335e-27	CD4Tn	PLK1
EIF4G3	2.70193e-31	-0.519268	0.062	0.086	6.12231e-27	CD4Tn	EIF4G3
MTX1	3.06208e-31	-0.598122	0.045	0.067	6.93837e-27	CD4Tn	MTX1
CRIPT	3.14003e-31	-0.430167	0.089	0.117	7.11499e-27	CD4Tn	CRIPT
AC012368.1	3.50604e-31	-1.90961	0.004	0.013	7.94433e-27	CD4Tn	AC012368.1
ITGB4	3.74544e-31	-1.75932	0.005	0.015	8.48678e-27	CD4Tn	ITGB4
FANCA	3.75496e-31	-0.910337	0.018	0.033	8.50836e-27	CD4Tn	FANCA
BNIP3	4.05807e-31	0.474141	0.074	0.053	9.19517e-27	CD4Tn	BNIP3
TBK1	4.16056e-31	-0.49939	0.066	0.091	9.42741e-27	CD4Tn	TBK1
MCUR1	4.19013e-31	-0.629841	0.041	0.062	9.49442e-27	CD4Tn	MCUR1
CYB561	4.23168e-31	0.825424	0.033	0.019	9.58856e-27	CD4Tn	CYB561
STRAP	4.31066e-31	-0.377036	0.158	0.192	9.76752e-27	CD4Tn	STRAP
POLR2F	4.32611e-31	-0.338028	0.161	0.196	9.80254e-27	CD4Tn	POLR2F
RNPEP	5.03396e-31	-0.707143	0.031	0.049	1.14065e-26	CD4Tn	RNPEP
TDG	5.25096e-31	-0.348778	0.139	0.172	1.18981e-26	CD4Tn	TDG
RBP1	5.51239e-31	-1.65876	0.009	0.021	1.24905e-26	CD4Tn	RBP1
WWP1	6.01126e-31	0.39536	0.102	0.077	1.36209e-26	CD4Tn	WWP1
CHPF	6.06546e-31	-1.08057	0.013	0.026	1.37437e-26	CD4Tn	CHPF
SQLE	6.3963e-31	-0.686473	0.039	0.059	1.44934e-26	CD4Tn	SQLE
FUOM	6.8407e-31	-0.587663	0.049	0.071	1.55003e-26	CD4Tn	FUOM
PAK2	7.11448e-31	-0.258435	0.311	0.348	1.61207e-26	CD4Tn	PAK2
UBE2N	8.07351e-31	-0.305296	0.217	0.253	1.82938e-26	CD4Tn	UBE2N
C1orf43	8.67302e-31	-0.426523	0.133	0.165	1.96522e-26	CD4Tn	C1orf43
SLC39A10	9.77416e-31	0.415086	0.113	0.087	2.21473e-26	CD4Tn	SLC39A10
AGPAT2	1.00691e-30	-0.563252	0.05	0.072	2.28157e-26	CD4Tn	AGPAT2
SIGLEC7	1.01744e-30	-2.26469	0.002	0.01	2.30542e-26	CD4Tn	SIGLEC7
ITGB2	1.02293e-30	-0.245413	0.44	0.469	2.31785e-26	CD4Tn	ITGB2
SRPK1	1.0529e-30	-0.429997	0.101	0.13	2.38576e-26	CD4Tn	SRPK1
CXCL2	1.10271e-30	-1.84237	0.027	0.044	2.49862e-26	CD4Tn	CXCL2
SPDL1	1.1817e-30	-1.05442	0.013	0.026	2.67762e-26	CD4Tn	SPDL1
MBOAT7	1.20976e-30	-0.652542	0.039	0.059	2.7412e-26	CD4Tn	MBOAT7
STC1	1.25228e-30	-2.96172	0.002	0.01	2.83753e-26	CD4Tn	STC1
ADAM12	1.26966e-30	-1.31631	0.008	0.019	2.87692e-26	CD4Tn	ADAM12
ORMDL3	1.33679e-30	-0.442956	0.099	0.127	3.02904e-26	CD4Tn	ORMDL3
ANTKMT	1.36176e-30	-0.369931	0.119	0.15	3.0856e-26	CD4Tn	ANTKMT
AC245297.3	1.46845e-30	0.221153	0.298	0.257	3.32737e-26	CD4Tn	AC245297.3
CD5	1.50375e-30	0.374118	0.122	0.095	3.40736e-26	CD4Tn	CD5
PIK3R3	1.53139e-30	-0.92051	0.018	0.033	3.46998e-26	CD4Tn	PIK3R3
UXT	1.63751e-30	0.169787	0.438	0.392	3.71043e-26	CD4Tn	UXT
ETFA	1.64293e-30	-0.359251	0.119	0.15	3.72272e-26	CD4Tn	ETFA
PARVG	1.746e-30	-0.3747	0.129	0.161	3.95627e-26	CD4Tn	PARVG
HIST1H2BO	1.78407e-30	-2.59861	0.002	0.01	4.04252e-26	CD4Tn	HIST1H2BO
ITM2A	2.01233e-30	-0.324048	0.422	0.443	4.55974e-26	CD4Tn	ITM2A
IL12RB2	2.02422e-30	-0.997409	0.015	0.029	4.58668e-26	CD4Tn	IL12RB2
SEC11C	2.07305e-30	-0.367688	0.171	0.204	4.69733e-26	CD4Tn	SEC11C
GSTK1	2.16622e-30	0.161542	0.441	0.394	4.90844e-26	CD4Tn	GSTK1
AL157394.3	2.21803e-30	-0.71633	0.032	0.051	5.02583e-26	CD4Tn	AL157394.3
BAD	2.23408e-30	-0.466544	0.075	0.101	5.06219e-26	CD4Tn	BAD
SNAPIN	2.27924e-30	-0.537154	0.057	0.08	5.16453e-26	CD4Tn	SNAPIN
B3GAT3	2.34855e-30	-0.425766	0.09	0.118	5.32158e-26	CD4Tn	B3GAT3
RAB11B	2.3897e-30	-0.37986	0.124	0.155	5.41483e-26	CD4Tn	RAB11B
S100PBP	2.39456e-30	-0.469578	0.078	0.104	5.42584e-26	CD4Tn	S100PBP
HECTD2	2.55298e-30	-1.61612	0.005	0.015	5.7848e-26	CD4Tn	HECTD2
QSOX1	2.66706e-30	-0.739712	0.028	0.046	6.04329e-26	CD4Tn	QSOX1
STYXL1	2.66981e-30	-0.803635	0.023	0.039	6.04953e-26	CD4Tn	STYXL1
SUPT16H	2.68807e-30	-0.372001	0.147	0.179	6.09089e-26	CD4Tn	SUPT16H
ENY2	2.74361e-30	-0.273153	0.281	0.317	6.21675e-26	CD4Tn	ENY2
YPEL5	2.80398e-30	0.258903	0.448	0.411	6.35353e-26	CD4Tn	YPEL5
CCDC32	2.91291e-30	-0.496912	0.074	0.099	6.60037e-26	CD4Tn	CCDC32
ASL	2.99333e-30	-0.591807	0.04	0.061	6.78259e-26	CD4Tn	ASL
SRSF3	3.15587e-30	-0.152151	0.595	0.619	7.15088e-26	CD4Tn	SRSF3
ARHGAP10	3.2228e-30	-0.645907	0.034	0.053	7.30255e-26	CD4Tn	ARHGAP10
AZI2	3.23896e-30	-0.490103	0.073	0.098	7.33917e-26	CD4Tn	AZI2
DEDD2	3.27463e-30	-0.285275	0.264	0.301	7.42e-26	CD4Tn	DEDD2
TCIRG1	3.29484e-30	-0.472309	0.077	0.103	7.46577e-26	CD4Tn	TCIRG1
HAUS1	3.46565e-30	-0.516514	0.06	0.084	7.85281e-26	CD4Tn	HAUS1
PTPRF	3.5534e-30	-1.5217	0.005	0.015	8.05164e-26	CD4Tn	PTPRF
CDIP1	3.75671e-30	-0.667679	0.035	0.054	8.51233e-26	CD4Tn	CDIP1
SPCS1	3.85931e-30	-0.233922	0.38	0.414	8.74481e-26	CD4Tn	SPCS1
[truncated: 69,947 more rows]

## Sheet: Myeloid_cells
Myeloid_cells	p_val	avg_log2FC	pct.1	pct.2	p_val_adj	cluster	gene
TPSAB1	0	11.2821	0.994	0.008	0	Mast_cells	TPSAB1
CPA3	0	10.9346	0.981	0.006	0	Mast_cells	CPA3
TPSB2	0	10.8636	0.997	0.039	0	Mast_cells	TPSB2
MS4A2	0	10.4997	0.915	0.003	0	Mast_cells	MS4A2
GATA2	0	10.2389	0.854	0.003	0	Mast_cells	GATA2
CLU	0	5.64277	0.892	0.077	0	Mast_cells	CLU
HPGDS	0	4.91295	0.918	0.11	0	Mast_cells	HPGDS
KIT	0	9.05251	0.771	0.004	0	Mast_cells	KIT
LTC4S	0	4.25184	0.908	0.176	0	Mast_cells	LTC4S
SLC18A2	0	8.99099	0.706	0.003	0	Mast_cells	SLC18A2
VWA5A	0	5.59265	0.734	0.039	0	Mast_cells	VWA5A
IL1RL1	0	9.88897	0.693	0.002	0	Mast_cells	IL1RL1
RGS13	0	6.82015	0.703	0.017	0	Mast_cells	RGS13
HPGD	0	6.64762	0.668	0.029	0	Mast_cells	HPGD
RHEX	0	8.92711	0.621	0.003	0	Mast_cells	RHEX
CD69	0	4.09129	0.856	0.24	0	Mast_cells	CD69
SAMHD1	0	-4.03087	0.109	0.725	0	Mast_cells	SAMHD1
CYBB	0	-3.98123	0.195	0.808	0	Mast_cells	CYBB
AL157895.1	0	9.69535	0.611	0.001	0	Mast_cells	AL157895.1
CTSH	0	-3.61408	0.133	0.736	0	Mast_cells	CTSH
IGSF6	0	-4.24308	0.109	0.711	0	Mast_cells	IGSF6
CD9	0	2.51379	0.893	0.295	0	Mast_cells	CD9
MNDA	0	-3.92124	0.152	0.749	0	Mast_cells	MNDA
ITGB2	0	-3.2008	0.321	0.916	0	Mast_cells	ITGB2
MS4A7	0	-3.98739	0.14	0.718	0	Mast_cells	MS4A7
HLA-DMB	0	-3.7604	0.135	0.71	0	Mast_cells	HLA-DMB
LST1	0	-3.17309	0.333	0.903	0	Mast_cells	LST1
TGFBI	0	-4.12941	0.069	0.633	0	Mast_cells	TGFBI
FCGR2A	0	-3.3834	0.207	0.77	0	Mast_cells	FCGR2A
MAFB	0	-4.04511	0.135	0.697	0	Mast_cells	MAFB
TNFSF13B	0	-5.0422	0.031	0.589	0	Mast_cells	TNFSF13B
KCTD12	0	-4.88898	0.046	0.603	0	Mast_cells	KCTD12
HDC	0	9.86859	0.554	0.001	0	Mast_cells	HDC
MS4A6A	0	-3.5815	0.268	0.819	0	Mast_cells	MS4A6A
FYB1	0	-2.80946	0.229	0.779	0	Mast_cells	FYB1
LMNA	0	3.23778	0.812	0.271	0	Mast_cells	LMNA
CEBPD	0	-3.34455	0.293	0.833	0	Mast_cells	CEBPD
CD14	0	-3.88239	0.305	0.836	0	Mast_cells	CD14
MARCKS	0	-3.56993	0.226	0.752	0	Mast_cells	MARCKS
CPVL	0	-5.64293	0.025	0.548	0	Mast_cells	CPVL
CTSZ	0	-3.08724	0.364	0.887	0	Mast_cells	CTSZ
CALHM6	0	-3.637	0.132	0.64	0	Mast_cells	CALHM6
RAB31	0	-5.23108	0.022	0.528	0	Mast_cells	RAB31
SERPINA1	0	-2.75688	0.184	0.687	0	Mast_cells	SERPINA1
CD163	0	-6.49462	0.02	0.518	0	Mast_cells	CD163
FCGRT	0	-2.77533	0.345	0.843	0	Mast_cells	FCGRT
FGL2	0	-2.75135	0.274	0.768	0	Mast_cells	FGL2
RNASE6	0	-5.35927	0.021	0.514	0	Mast_cells	RNASE6
C5AR1	0	-6.72435	0.011	0.503	0	Mast_cells	C5AR1
HLA-DMA	0	-2.88597	0.334	0.826	0	Mast_cells	HLA-DMA
CSF1R	0	-6.49982	0.009	0.499	0	Mast_cells	CSF1R
HLA-DQB1	0	-3.60836	0.441	0.927	0	Mast_cells	HLA-DQB1
LY96	0	-3.87076	0.054	0.538	0	Mast_cells	LY96
AIF1	0	-3.57313	0.502	0.985	0	Mast_cells	AIF1
PLEK	0	-3.03505	0.173	0.655	0	Mast_cells	PLEK
CLEC7A	0	-5.81011	0.013	0.495	0	Mast_cells	CLEC7A
MAOB	0	8.44456	0.477	0.002	0	Mast_cells	MAOB
FCGR3A	0	-4.12102	0.221	0.69	0	Mast_cells	FCGR3A
TNFRSF1B	0	-5.04135	0.026	0.487	0	Mast_cells	TNFRSF1B
ANXA2	0	-2.15683	0.363	0.821	0	Mast_cells	ANXA2
H2AFY	0	-2.10724	0.255	0.712	0	Mast_cells	H2AFY
SIGLEC6	0	7.42578	0.46	0.004	0	Mast_cells	SIGLEC6
SPI1	0	-2.15624	0.288	0.74	0	Mast_cells	SPI1
LAT	0	4.19321	0.484	0.039	0	Mast_cells	LAT
CTSS	0	-3.38558	0.533	0.969	0	Mast_cells	CTSS
APLP2	0	-2.26959	0.324	0.759	0	Mast_cells	APLP2
HLA-DQA1	0	-3.69439	0.398	0.832	0	Mast_cells	HLA-DQA1
TSC22D1	0	2.69265	0.573	0.14	0	Mast_cells	TSC22D1
FOXP1	0	2.43986	0.724	0.295	0	Mast_cells	FOXP1
BACE2	0	4.83919	0.451	0.023	0	Mast_cells	BACE2
GRN	0	-2.60671	0.5	0.925	0	Mast_cells	GRN
BRI3	0	-2.22647	0.445	0.868	0	Mast_cells	BRI3
LMO4	0	2.71916	0.656	0.234	0	Mast_cells	LMO4
ITM2C	0	2.97617	0.493	0.086	0	Mast_cells	ITM2C
NSMCE1	0	3.13224	0.573	0.167	0	Mast_cells	NSMCE1
AREG	0	2.24437	0.705	0.3	0	Mast_cells	AREG
ITM2A	0	4.62932	0.428	0.025	0	Mast_cells	ITM2A
TPSD1	0	10.2377	0.401	0.001	0	Mast_cells	TPSD1
TYMP	0	-2.65069	0.553	0.949	0	Mast_cells	TYMP
C12orf57	0	2.08777	0.619	0.224	0	Mast_cells	C12orf57
SOD2	0	-3.71424	0.484	0.875	0	Mast_cells	SOD2
TIMP3	0	4.33398	0.404	0.02	0	Mast_cells	TIMP3
RAC2	0	2.04486	0.747	0.364	0	Mast_cells	RAC2
IFI30	0	-3.41347	0.597	0.979	0	Mast_cells	IFI30
ANXA5	0	-1.60506	0.478	0.858	0	Mast_cells	ANXA5
RHOH	0	2.57653	0.497	0.121	0	Mast_cells	RHOH
GNAI2	0	-1.52395	0.465	0.837	0	Mast_cells	GNAI2
CD82	0	2.07963	0.556	0.188	0	Mast_cells	CD82
SMYD3	0	4.29456	0.395	0.028	0	Mast_cells	SMYD3
GRAP2	0	6.19152	0.369	0.007	0	Mast_cells	GRAP2
CD68	0	-2.24094	0.489	0.846	0	Mast_cells	CD68
LAPTM4A	0	2.17707	0.931	0.579	0	Mast_cells	LAPTM4A
LYZ	0	-4.19937	0.582	0.933	0	Mast_cells	LYZ
PBX1	0	6.59554	0.355	0.004	0	Mast_cells	PBX1
CNRIP1	0	3.95707	0.386	0.036	0	Mast_cells	CNRIP1
ACSL4	0	2.28837	0.607	0.257	0	Mast_cells	ACSL4
TMEM233	0	9.88484	0.342	0.001	0	Mast_cells	TMEM233
CTSC	0	-3.00509	0.447	0.787	0	Mast_cells	CTSC
C1QC	0	-4.40323	0.345	0.683	0	Mast_cells	C1QC
MLPH	0	5.00351	0.35	0.013	0	Mast_cells	MLPH
BATF	0	3.20854	0.442	0.106	0	Mast_cells	BATF
FCER1A	0	1.0727	0.395	0.064	0	Mast_cells	FCER1A
RNASET2	0	-1.72874	0.523	0.848	0	Mast_cells	RNASET2
SLC45A3	0	6.58388	0.327	0.005	0	Mast_cells	SLC45A3
GCSAML	0	8.9858	0.323	0.001	0	Mast_cells	GCSAML
CIRBP	0	1.57191	0.785	0.463	0	Mast_cells	CIRBP
ANKRD28	0	2.53306	0.432	0.113	0	Mast_cells	ANKRD28
SELENOK	0	1.88332	0.813	0.494	0	Mast_cells	SELENOK
ACOT7	0	3.52352	0.355	0.041	0	Mast_cells	ACOT7
CALB2	0	7.14051	0.316	0.003	0	Mast_cells	CALB2
HLA-DPB1	0	-3.58883	0.633	0.945	0	Mast_cells	HLA-DPB1
HLA-DPA1	0	-3.6408	0.645	0.956	0	Mast_cells	HLA-DPA1
STXBP6	0	5.99764	0.313	0.005	0	Mast_cells	STXBP6
RAB27B	0	6.69512	0.311	0.003	0	Mast_cells	RAB27B
RHBDD2	0	2.39559	0.437	0.13	0	Mast_cells	RHBDD2
NSMCE1-DT	0	3.81884	0.337	0.032	0	Mast_cells	NSMCE1-DT
MGP	0	2.09089	0.397	0.097	0	Mast_cells	MGP
AKAP12	0	3.67408	0.324	0.025	0	Mast_cells	AKAP12
CAVIN2	0	4.63734	0.309	0.013	0	Mast_cells	CAVIN2
C1QA	0	-4.62293	0.458	0.749	0	Mast_cells	C1QA
ARPC1B	0	-1.48175	0.631	0.921	0	Mast_cells	ARPC1B
NDFIP2	0	5.27316	0.3	0.01	0	Mast_cells	NDFIP2
HLA-DRB1	0	-4.01419	0.688	0.975	0	Mast_cells	HLA-DRB1
ADRB2	0	3.23698	0.337	0.051	0	Mast_cells	ADRB2
COTL1	0	-1.93254	0.592	0.878	0	Mast_cells	COTL1
CTSG	0	9.57136	0.286	0.002	0	Mast_cells	CTSG
MAST4	0	4.69588	0.295	0.016	0	Mast_cells	MAST4
SAMSN1	0	1.48018	0.891	0.613	0	Mast_cells	SAMSN1
CEBPB	0	-1.74976	0.599	0.875	0	Mast_cells	CEBPB
TESPA1	0	4.77896	0.29	0.014	0	Mast_cells	TESPA1
LEO1	0	2.8853	0.356	0.082	0	Mast_cells	LEO1
KLRG1	0	4.35343	0.279	0.016	0	Mast_cells	KLRG1
C1QB	0	-4.74099	0.471	0.731	0	Mast_cells	C1QB
CTSB	0	-2.79201	0.681	0.937	0	Mast_cells	CTSB
GMPR	0	3.00866	0.289	0.045	0	Mast_cells	GMPR
DHRS9	0	3.10801	0.28	0.042	0	Mast_cells	DHRS9
HLA-DRA	0	-4.2476	0.752	0.989	0	Mast_cells	HLA-DRA
GIHCG	0	3.46928	0.267	0.032	0	Mast_cells	GIHCG
ADCYAP1	0	11.1057	0.236	0.001	0	Mast_cells	ADCYAP1
P2RX1	0	3.26344	0.271	0.037	0	Mast_cells	P2RX1
NMT2	0	4.40192	0.248	0.014	0	Mast_cells	NMT2
TNIK	0	3.22957	0.267	0.034	0	Mast_cells	TNIK
TSEN54	0	3.30284	0.267	0.034	0	Mast_cells	TSEN54
AL078590.2	0	3.93394	0.25	0.02	0	Mast_cells	AL078590.2
SVOPL	0	11.6518	0.229	0	0	Mast_cells	SVOPL
SKAP1	0	4.17882	0.237	0.015	0	Mast_cells	SKAP1
FERMT2	0	5.67747	0.226	0.005	0	Mast_cells	FERMT2
PKIG	0	3.46326	0.246	0.025	0	Mast_cells	PKIG
CD22	0	3.51443	0.243	0.023	0	Mast_cells	CD22
ARMH1	0	3.02354	0.264	0.045	0	Mast_cells	ARMH1
IKZF3	0	3.89264	0.239	0.02	0	Mast_cells	IKZF3
CTTNBP2	0	4.42309	0.233	0.016	0	Mast_cells	CTTNBP2
PLAT	0	4.493	0.229	0.015	0	Mast_cells	PLAT
CAVIN1	0	3.57795	0.24	0.026	0	Mast_cells	CAVIN1
KCNH2	0	9.04876	0.201	0	0	Mast_cells	KCNH2
CADPS	0	7.62935	0.196	0.001	0	Mast_cells	CADPS
ANXA1	0	2.07101	0.955	0.761	0	Mast_cells	ANXA1
TNFRSF4	0	2.9786	0.224	0.031	0	Mast_cells	TNFRSF4
MEIS2	0	6.18553	0.196	0.003	0	Mast_cells	MEIS2
FXYD5	0	1.17163	0.893	0.708	0	Mast_cells	FXYD5
NTRK1	0	8.75015	0.185	0	0	Mast_cells	NTRK1
CD74	0	-4.12976	0.808	0.989	0	Mast_cells	CD74
DLC1	0	4.0143	0.188	0.013	0	Mast_cells	DLC1
AC093523.1	0	10.2065	0.169	0	0	Mast_cells	AC093523.1
LIF	0	3.55336	0.178	0.015	0	Mast_cells	LIF
AL731557.1	0	8.6943	0.162	0	0	Mast_cells	AL731557.1
STAP1	0	3.8649	0.176	0.014	0	Mast_cells	STAP1
LAX1	0	5.94024	0.163	0.003	0	Mast_cells	LAX1
RAB37	0	4.07488	0.168	0.011	0	Mast_cells	RAB37
HECW2-AS1	0	6.71754	0.155	0.002	0	Mast_cells	HECW2-AS1
ADAM12	0	5.38497	0.157	0.005	0	Mast_cells	ADAM12
INKA1	0	4.64637	0.157	0.007	0	Mast_cells	INKA1
SYTL2	0	4.22498	0.156	0.009	0	Mast_cells	SYTL2
PRG2	0	7.65417	0.149	0.003	0	Mast_cells	PRG2
CLNK	0	3.45452	0.159	0.014	0	Mast_cells	CLNK
CDK15	0	10.8247	0.141	0	0	Mast_cells	CDK15
ST8SIA6	0	7.82467	0.14	0.001	0	Mast_cells	ST8SIA6
AC244502.1	0	7.25819	0.135	0.001	0	Mast_cells	AC244502.1
ENPP3	0	7.42937	0.134	0.001	0	Mast_cells	ENPP3
NPC2	0	-1.78085	0.827	0.96	0	Mast_cells	NPC2
TTLL7	0	5.27504	0.133	0.004	0	Mast_cells	TTLL7
GATA1	0	9.30725	0.127	0	0	Mast_cells	GATA1
SERP2	0	6.6481	0.114	0.001	0	Mast_cells	SERP2
PAQR5	0	4.95143	0.111	0.004	0	Mast_cells	PAQR5
RPL36AL	0	1.20441	0.972	0.865	0	Mast_cells	RPL36AL
TAL1	0	7.29812	0.107	0.001	0	Mast_cells	TAL1
SLC24A3	0	7.4383	0.105	0.001	0	Mast_cells	SLC24A3
LINC02829	0	9.7538	0.104	0	0	Mast_cells	LINC02829
TPSG1	0	9.31519	0.103	0	0	Mast_cells	TPSG1
LINC01140	0	5.88378	0.103	0.002	0	Mast_cells	LINC01140
PSAP	0	-2.23786	0.883	0.982	0	Mast_cells	PSAP
COL13A1	0	6.5718	0.099	0.001	0	Mast_cells	COL13A1
ZBTB32	0	6.42638	0.096	0.001	0	Mast_cells	ZBTB32
AMHR2	0	8.7538	0.092	0	0	Mast_cells	AMHR2
EMID1	0	6.21614	0.082	0.001	0	Mast_cells	EMID1
IL5RA	0	8.02919	0.08	0	0	Mast_cells	IL5RA
RPSA	0	0.985377	0.989	0.914	0	Mast_cells	RPSA
UBB	0	1.33573	0.997	0.922	0	Mast_cells	UBB
RPS5	0	1.08764	0.996	0.921	0	Mast_cells	RPS5
CMA1	0	9.8631	0.074	0	0	Mast_cells	CMA1
CYBA	0	-1.33614	0.945	0.992	0	Mast_cells	CYBA
EEF1G	0	0.8758	0.996	0.951	0	Mast_cells	EEF1G
RPS17	0	0.928213	0.998	0.961	0	Mast_cells	RPS17
RPL5	0	1.11001	0.999	0.965	0	Mast_cells	RPL5
S100A11	0	-1.51129	0.96	0.993	0	Mast_cells	S100A11
CST3	0	-1.89103	0.963	0.994	0	Mast_cells	CST3
RPL7	0	1.21032	0.999	0.969	0	Mast_cells	RPL7
RPL31	0	1.03685	0.997	0.971	0	Mast_cells	RPL31
SAT1	0	-1.17834	0.972	0.996	0	Mast_cells	SAT1
HLA-B	0	-1.32564	0.977	0.999	0	Mast_cells	HLA-B
RPL35A	0	1.0679	1	0.984	0	Mast_cells	RPL35A
RPL14	0	1.02017	1	0.987	0	Mast_cells	RPL14
RPL24	0	1.06032	1	0.987	0	Mast_cells	RPL24
RPL23A	0	0.826982	1	0.987	0	Mast_cells	RPL23A
RPS3	0	1.04984	1	0.988	0	Mast_cells	RPS3
H3F3B	0	1.43138	1	0.988	0	Mast_cells	H3F3B
TYROBP	0	-1.62138	0.974	0.986	0	Mast_cells	TYROBP
RPL21	0	1.15329	1	0.989	0	Mast_cells	RPL21
RPL17	0	0.968154	0.999	0.989	0	Mast_cells	RPL17
EIF1	0	0.705105	0.999	0.99	0	Mast_cells	EIF1
RPL18A	0	0.73537	1	0.991	0	Mast_cells	RPL18A
RPL3	0	1.07209	0.999	0.99	0	Mast_cells	RPL3
RPS27A	0	1.22374	1	0.992	0	Mast_cells	RPS27A
RPS3A	0	0.782301	1	0.992	0	Mast_cells	RPS3A
RPS25	0	1.07521	1	0.992	0	Mast_cells	RPS25
RPL36	0	0.731455	1	0.993	0	Mast_cells	RPL36
RPS4X	0	1.18635	1	0.993	0	Mast_cells	RPS4X
RPS20	0	0.685174	1	0.995	0	Mast_cells	RPS20
RPL30	0	0.856917	1	0.995	0	Mast_cells	RPL30
RPS29	0	0.891062	1	0.995	0	Mast_cells	RPS29
RPS15A	0	0.722234	1	0.995	0	Mast_cells	RPS15A
RPS27	0	1.15103	1	0.996	0	Mast_cells	RPS27
RPL37A	0	0.986036	1	0.996	0	Mast_cells	RPL37A
RPL15	0	0.673865	1	0.996	0	Mast_cells	RPL15
RPL9	0	0.822179	1	0.996	0	Mast_cells	RPL9
RPS23	0	0.616988	1	0.996	0	Mast_cells	RPS23
RPS6	0	0.992088	0.999	0.996	0	Mast_cells	RPS6
RPL26	0	0.835477	1	0.997	0	Mast_cells	RPL26
RPS15	0	0.64492	1	0.997	0	Mast_cells	RPS15
RPL11	0	0.93213	1	0.998	0	Mast_cells	RPL11
RPL32	0	1.00556	1	0.998	0	Mast_cells	RPL32
RPL34	0	1.33497	1	0.998	0	Mast_cells	RPL34
RPS14	0	0.644273	1	0.998	0	Mast_cells	RPS14
RPS18	0	0.903603	1	0.998	0	Mast_cells	RPS18
RPL27A	0	0.682585	1	0.998	0	Mast_cells	RPL27A
FAU	0	0.812106	0.999	0.997	0	Mast_cells	FAU
MALAT1	0	1.16142	1	0.998	0	Mast_cells	MALAT1
RPL13A	0	0.817024	1	0.998	0	Mast_cells	RPL13A
TMSB10	0	-1.45913	0.999	1	0	Mast_cells	TMSB10
ACTB	0	-1.07499	0.998	0.999	0	Mast_cells	ACTB
RPL41	0	0.920311	1	0.999	0	Mast_cells	RPL41
RPL10	0	1.09382	1	0.999	0	Mast_cells	RPL10
PTMA	0	1.07311	1	1	0	Mast_cells	PTMA
EEF1A1	0	0.790574	1	1	0	Mast_cells	EEF1A1
RPL13	0	0.635747	1	1	0	Mast_cells	RPL13
FTL	0	-1.97458	1	1	0	Mast_cells	FTL
VIM	7.72059e-308	1.10133	0.999	0.964	1.62271e-303	Mast_cells	VIM
HLA-A	6.3999e-306	-1.09059	0.991	0.998	1.34513e-301	Mast_cells	HLA-A
RPL23	1.27549e-305	0.683642	0.999	0.99	2.68083e-301	Mast_cells	RPL23
S100A9	3.23729e-304	-5.21149	0.327	0.67	6.80414e-300	Mast_cells	S100A9
ATP5F1E	7.01107e-304	-0.840227	0.989	0.995	1.47359e-299	Mast_cells	ATP5F1E
KIAA1549	1.53587e-303	7.39279	0.075	0.001	3.2281e-299	Mast_cells	KIAA1549
CTSA	1.86482e-303	-3.3807	0.08	0.532	3.91948e-299	Mast_cells	CTSA
IL1RAPL1	2.41173e-302	8.12082	0.071	0	5.06898e-298	Mast_cells	IL1RAPL1
NCF2	4.22177e-301	-7.61859	0.003	0.449	8.87331e-297	Mast_cells	NCF2
GLIPR1	2.32832e-299	-4.21662	0.033	0.483	4.89366e-295	Mast_cells	GLIPR1
AL512662.2	3.34205e-299	7.05781	0.073	0	7.02431e-295	Mast_cells	AL512662.2
HLA-DRB5	7.88333e-298	-5.74319	0.047	0.488	1.65692e-293	Mast_cells	HLA-DRB5
FER	4.76051e-297	2.74201	0.287	0.058	1.00056e-292	Mast_cells	FER
RPL10A	8.43702e-297	0.789506	0.999	0.947	1.77329e-292	Mast_cells	RPL10A
CSTA	7.93918e-296	-5.42693	0.018	0.46	1.66866e-291	Mast_cells	CSTA
FOSB	2.43662e-295	1.18082	0.959	0.782	5.12129e-291	Mast_cells	FOSB
CCL3	9.28796e-295	-4.17316	0.269	0.641	1.95214e-290	Mast_cells	CCL3
VWC2	1.54562e-294	9.67839	0.068	0	3.24859e-290	Mast_cells	VWC2
MEF2C	1.95249e-294	-4.63467	0.024	0.468	4.10374e-290	Mast_cells	MEF2C
CD86	4.95818e-294	-5.89497	0.012	0.449	1.04211e-289	Mast_cells	CD86
FCGR1A	2.60513e-293	-6.09631	0.012	0.451	5.47546e-289	Mast_cells	FCGR1A
PLEKHO1	6.10353e-293	-4.93756	0.021	0.461	1.28284e-288	Mast_cells	PLEKHO1
AP2S1	3.29486e-292	-1.66854	0.351	0.751	6.92513e-288	Mast_cells	AP2S1
SNHG8	1.08094e-290	1.57526	0.715	0.399	2.27193e-286	Mast_cells	SNHG8
KRT1	3.80062e-290	10.1153	0.067	0	7.98814e-286	Mast_cells	KRT1
TIMP2	1.1978e-289	-4.05551	0.039	0.48	2.51754e-285	Mast_cells	TIMP2
RPL12	3.19544e-289	0.603929	1	0.998	6.71618e-285	Mast_cells	RPL12
HSP90AB1	6.76771e-286	1.01151	0.989	0.93	1.42244e-281	Mast_cells	HSP90AB1
CD63	7.23558e-285	0.789291	0.997	0.929	1.52078e-280	Mast_cells	CD63
IL1B	9.83777e-285	-5.07179	0.178	0.573	2.0677e-280	Mast_cells	IL1B
MSR1	1.353e-282	-6.06136	0.013	0.441	2.84374e-278	Mast_cells	MSR1
CSF1	1.26057e-281	2.58024	0.259	0.049	2.64946e-277	Mast_cells	CSF1
HHIP-AS1	1.58788e-281	6.87779	0.07	0.001	3.33741e-277	Mast_cells	HHIP-AS1
FPR1	3.01742e-281	-7.12121	0.006	0.432	6.34202e-277	Mast_cells	FPR1
RASSF4	1.75144e-280	-5.44164	0.015	0.442	3.68118e-276	Mast_cells	RASSF4
RGS1	8.47988e-280	1.12493	0.966	0.729	1.7823e-275	Mast_cells	RGS1
CD4	1.37672e-279	-3.77644	0.046	0.477	2.89359e-275	Mast_cells	CD4
NOP53	5.38308e-278	1.44098	0.769	0.532	1.13141e-273	Mast_cells	NOP53
AC112253.1	3.69676e-277	6.73023	0.071	0.001	7.76984e-273	Mast_cells	AC112253.1
LY86	3.96542e-277	-5.32261	0.016	0.437	8.33451e-273	Mast_cells	LY86
MGAT1	7.36065e-277	-2.77845	0.115	0.545	1.54706e-272	Mast_cells	MGAT1
LSP1	3.36317e-276	-4.04306	0.056	0.48	7.06872e-272	Mast_cells	LSP1
UBXN10-AS1	3.19695e-275	5.50191	0.082	0.002	6.71935e-271	Mast_cells	UBXN10-AS1
MYADM	1.94344e-273	1.84451	0.591	0.262	4.08473e-269	Mast_cells	MYADM
SNHG29	8.44869e-273	1.11791	0.876	0.661	1.77575e-268	Mast_cells	SNHG29
SERF2	4.19654e-271	-0.731529	0.986	0.999	8.82028e-267	Mast_cells	SERF2
MPEG1	4.17946e-270	-6.71975	0.008	0.422	8.78439e-266	Mast_cells	MPEG1
COX7A1	4.39586e-268	3.97097	0.123	0.009	9.23921e-264	Mast_cells	COX7A1
2025-03-01	3.01972e-267	-5.94155	0.007	0.418	6.34686e-263	Mast_cells	2025-03-01
CCL3L1	7.22697e-266	-5.21711	0.099	0.504	1.51897e-261	Mast_cells	CCL3L1
HCLS1	7.93826e-265	-2.037	0.213	0.626	1.66846e-260	Mast_cells	HCLS1
SMIM1	2.18422e-264	3.50863	0.166	0.02	4.59079e-260	Mast_cells	SMIM1
PLSCR1	8.99344e-264	-2.56035	0.12	0.543	1.89024e-259	Mast_cells	PLSCR1
HMOX1	1.34036e-263	-4.89733	0.036	0.447	2.81716e-259	Mast_cells	HMOX1
NAMPT	1.30388e-262	-2.07275	0.551	0.826	2.74049e-258	Mast_cells	NAMPT
RPL35	1.62818e-262	0.670518	1	0.993	3.42211e-258	Mast_cells	RPL35
PTPRC	1.72489e-262	-1.51535	0.539	0.839	3.62537e-258	Mast_cells	PTPRC
GIMAP4	8.08446e-262	-5.0496	0.018	0.427	1.69919e-257	Mast_cells	GIMAP4
CTSL	9.79167e-262	-3.37902	0.159	0.555	2.05801e-257	Mast_cells	CTSL
GAS5	3.10569e-260	1.38594	0.759	0.494	6.52753e-256	Mast_cells	GAS5
TRIM63	9.37736e-259	8.88308	0.061	0	1.97093e-254	Mast_cells	TRIM63
HCK	2.83979e-258	-6.00783	0.008	0.408	5.96867e-254	Mast_cells	HCK
RPS7	1.23378e-257	0.629763	0.999	0.988	2.59317e-253	Mast_cells	RPS7
RPS28	1.2694e-257	0.565853	1	0.998	2.66802e-253	Mast_cells	RPS28
HNMT	2.21697e-257	-4.3541	0.025	0.431	4.65962e-253	Mast_cells	HNMT
LINC00511	4.10364e-255	4.46627	0.092	0.004	8.62503e-251	Mast_cells	LINC00511
IL17RB	8.82393e-255	5.77015	0.079	0.002	1.85461e-250	Mast_cells	IL17RB
GFRA3	1.17762e-254	8.87543	0.059	0	2.47513e-250	Mast_cells	GFRA3
CD302	1.71581e-254	-2.99358	0.086	0.497	3.60629e-250	Mast_cells	CD302
ADAP2	2.63807e-254	-7.02789	0.004	0.4	5.5447e-250	Mast_cells	ADAP2
ARPC5	3.08316e-254	-1.24897	0.614	0.871	6.48018e-250	Mast_cells	ARPC5
HBEGF	3.62079e-254	-4.9605	0.035	0.435	7.61017e-250	Mast_cells	HBEGF
EIF3E	7.99457e-253	1.14045	0.842	0.649	1.6803e-248	Mast_cells	EIF3E
IL18R1	3.87087e-251	3.40615	0.151	0.017	8.1358e-247	Mast_cells	IL18R1
CACNA2D1	4.8662e-251	7.01116	0.063	0.001	1.02278e-246	Mast_cells	CACNA2D1
RPS26	1.9502e-250	1.12513	0.95	0.853	4.09894e-246	Mast_cells	RPS26
PTPRE	2.62457e-250	-3.51885	0.062	0.465	5.51633e-246	Mast_cells	PTPRE
RPL19	7.77125e-250	0.540064	1	0.999	1.63336e-245	Mast_cells	RPL19
YWHAH	2.13296e-249	-2.47113	0.275	0.633	4.48306e-245	Mast_cells	YWHAH
SLC8A1	5.76341e-249	-6.34871	0.007	0.396	1.21135e-244	Mast_cells	SLC8A1
LAMP2	7.10916e-249	-3.0542	0.081	0.484	1.4942e-244	Mast_cells	LAMP2
RPLP2	1.36112e-248	0.575904	1	0.999	2.86081e-244	Mast_cells	RPLP2
ADA2	5.59071e-248	-6.297	0.007	0.396	1.17505e-243	Mast_cells	ADA2
TIE1	8.27465e-248	5.14076	0.077	0.002	1.73917e-243	Mast_cells	TIE1
RPL36A	1.1222e-247	0.647697	0.999	0.983	2.35863e-243	Mast_cells	RPL36A
ACTR2	4.04241e-247	-1.50215	0.474	0.79	8.49635e-243	Mast_cells	ACTR2
OLR1	1.17453e-246	-6.7094	0.01	0.4	2.46862e-242	Mast_cells	OLR1
MS4A4A	6.45458e-246	-5.03941	0.022	0.414	1.35662e-241	Mast_cells	MS4A4A
RPL38	8.90649e-246	0.68008	0.999	0.993	1.87197e-241	Mast_cells	RPL38
RPL18	1.47394e-245	0.613507	1	0.993	3.09792e-241	Mast_cells	RPL18
LAP3	3.48298e-244	-2.84354	0.106	0.505	7.32053e-240	Mast_cells	LAP3
PLXDC2	1.0344e-243	-3.13157	0.083	0.479	2.17409e-239	Mast_cells	PLXDC2
IER3	1.09546e-243	-2.41542	0.59	0.791	2.30244e-239	Mast_cells	IER3
AKAP5	1.24766e-243	4.19329	0.098	0.006	2.62234e-239	Mast_cells	AKAP5
VSIG4	4.95448e-243	-6.12331	0.013	0.398	1.04133e-238	Mast_cells	VSIG4
GCNT4	8.0952e-243	5.75748	0.069	0.001	1.70145e-238	Mast_cells	GCNT4
TCTEX1D1	1.41068e-242	3.33252	0.149	0.017	2.96496e-238	Mast_cells	TCTEX1D1
LILRB4	2.98894e-242	-5.81331	0.01	0.394	6.28216e-238	Mast_cells	LILRB4
EFHD2	1.19819e-241	-1.56469	0.284	0.683	2.51836e-237	Mast_cells	EFHD2
A2M-AS1	9.76802e-239	4.05583	0.101	0.006	2.05304e-234	Mast_cells	A2M-AS1
CORO1A	5.29814e-238	-2.10346	0.239	0.611	1.11356e-233	Mast_cells	CORO1A
RPL29	4.39473e-237	0.582358	1	0.993	9.23684e-233	Mast_cells	RPL29
C5orf30	1.4466e-236	3.92634	0.112	0.009	3.04047e-232	Mast_cells	C5orf30
COBLL1	6.50371e-235	3.48709	0.116	0.01	1.36695e-230	Mast_cells	COBLL1
CXCR4	6.84025e-235	-1.95866	0.23	0.618	1.43768e-230	Mast_cells	CXCR4
PTGS1	2.99814e-234	1.99266	0.435	0.159	6.3015e-230	Mast_cells	PTGS1
LRP1	3.66396e-234	-4.55825	0.022	0.401	7.70092e-230	Mast_cells	LRP1
IDS	3.8792e-234	1.66991	0.598	0.296	8.15331e-230	Mast_cells	IDS
AC008875.3	4.1556e-234	2.38658	0.306	0.081	8.73425e-230	Mast_cells	AC008875.3
CRLF2	4.9068e-234	5.33579	0.074	0.002	1.03131e-229	Mast_cells	CRLF2
SLC7A7	1.76142e-232	-6.08255	0.007	0.378	3.70215e-228	Mast_cells	SLC7A7
RPS12	2.22177e-232	0.530742	1	0.998	4.66971e-228	Mast_cells	RPS12
PVALB	1.04061e-231	4.64633	0.083	0.004	2.18716e-227	Mast_cells	PVALB
CATSPER1	1.9652e-231	2.36125	0.291	0.074	4.13046e-227	Mast_cells	CATSPER1
RNF149	2.2241e-231	-2.70967	0.119	0.505	4.67461e-227	Mast_cells	RNF149
MAP1A	4.0393e-231	4.19401	0.082	0.004	8.4898e-227	Mast_cells	MAP1A
MFSD1	1.10857e-230	-2.75303	0.098	0.484	2.32999e-226	Mast_cells	MFSD1
SLC11A1	2.60199e-229	-4.75674	0.028	0.401	5.46886e-225	Mast_cells	SLC11A1
OGFRL1	1.12827e-228	-4.50631	0.022	0.395	2.3714e-224	Mast_cells	OGFRL1
ATP6V0A2	1.40946e-228	2.58388	0.248	0.055	2.9624e-224	Mast_cells	ATP6V0A2
GRB2	1.5631e-228	-1.51484	0.362	0.72	3.28533e-224	Mast_cells	GRB2
CD53	3.54703e-228	-1.34287	0.456	0.775	7.45514e-224	Mast_cells	CD53
BEX2	3.66289e-228	3.50349	0.132	0.014	7.69865e-224	Mast_cells	BEX2
CTSW	5.95946e-227	2.83541	0.186	0.031	1.25256e-222	Mast_cells	CTSW
DNAJA1	7.38654e-227	1.15372	0.915	0.799	1.5525e-222	Mast_cells	DNAJA1
PPP1R15A	1.50251e-226	1.02768	0.939	0.77	3.15798e-222	Mast_cells	PPP1R15A
HLA-C	5.02268e-226	-0.962629	0.965	0.994	1.05567e-221	Mast_cells	HLA-C
TPP1	1.13806e-225	-1.88155	0.226	0.603	2.39197e-221	Mast_cells	TPP1
C15orf48	1.25918e-225	-4.46634	0.07	0.439	2.64655e-221	Mast_cells	C15orf48
FAM49B	4.49088e-225	-1.62967	0.301	0.663	9.43894e-221	Mast_cells	FAM49B
ALOX5AP	1.19453e-224	0.669161	0.909	0.616	2.51066e-220	Mast_cells	ALOX5AP
TLR2	1.07882e-223	-7.57992	0.003	0.364	2.26746e-219	Mast_cells	TLR2
SCPEP1	8.71032e-223	-3.78786	0.045	0.415	1.83073e-218	Mast_cells	SCPEP1
RPL8	2.58185e-222	0.602473	0.999	0.993	5.42653e-218	Mast_cells	RPL8
RHOBTB3	1.18098e-221	1.97885	0.38	0.126	2.48219e-217	Mast_cells	RHOBTB3
JUN	2.38878e-221	1.25522	0.957	0.843	5.02074e-217	Mast_cells	JUN
VCAN	1.98155e-220	-5.72691	0.037	0.399	4.16482e-216	Mast_cells	VCAN
LRRC4B	2.70112e-220	10.0757	0.05	0	5.67721e-216	Mast_cells	LRRC4B
AL390957.1	5.58781e-220	5.23443	0.068	0.002	1.17445e-215	Mast_cells	AL390957.1
TNFSF13	1.28521e-218	-3.56376	0.051	0.417	2.70126e-214	Mast_cells	TNFSF13
S100A8	2.09124e-218	-5.50123	0.136	0.485	4.39537e-214	Mast_cells	S100A8
RBM47	3.27138e-218	-5.12673	0.013	0.37	6.87578e-214	Mast_cells	RBM47
GABARAP	3.15678e-217	-0.823104	0.913	0.972	6.63492e-213	Mast_cells	GABARAP
CD93	7.58385e-217	-5.6214	0.012	0.368	1.59397e-212	Mast_cells	CD93
LDHB	8.71731e-217	1.40458	0.645	0.354	1.8322e-212	Mast_cells	LDHB
CYP7B1	8.7705e-217	4.79949	0.074	0.003	1.84338e-212	Mast_cells	CYP7B1
PILRA	4.02494e-216	-5.63222	0.008	0.362	8.45963e-212	Mast_cells	PILRA
RPS8	7.86951e-216	0.51224	1	0.998	1.65401e-211	Mast_cells	RPS8
GPR183	7.94247e-216	-2.5372	0.262	0.603	1.66935e-211	Mast_cells	GPR183
LINC01147	1.58765e-215	9.4083	0.05	0	3.33691e-211	Mast_cells	LINC01147
ST3GAL4	1.8366e-215	2.81781	0.184	0.032	3.86016e-211	Mast_cells	ST3GAL4
PSME2	3.87675e-215	-1.67069	0.4	0.711	8.14815e-211	Mast_cells	PSME2
RPL7A	9.44843e-215	0.578313	1	0.991	1.98587e-210	Mast_cells	RPL7A
TMEM44	1.09858e-214	3.94762	0.092	0.006	2.30899e-210	Mast_cells	TMEM44
THEMIS2	1.10553e-214	-3.95467	0.031	0.389	2.32359e-210	Mast_cells	THEMIS2
FCGR2B	8.53946e-214	-5.28309	0.016	0.369	1.79482e-209	Mast_cells	FCGR2B
RPL39	1.63229e-213	0.507787	1	0.999	3.43075e-209	Mast_cells	RPL39
STX3	1.93175e-213	2.06188	0.335	0.101	4.06015e-209	Mast_cells	STX3
ATP6V1B2	2.35371e-213	-3.18816	0.067	0.431	4.94702e-209	Mast_cells	ATP6V1B2
CXCL8	4.53633e-213	-4.34041	0.313	0.601	9.53446e-209	Mast_cells	CXCL8
MXD1	2.57734e-212	-4.02263	0.054	0.411	5.41705e-208	Mast_cells	MXD1
MRC1	9.39832e-212	-8.2939	0.007	0.355	1.97534e-207	Mast_cells	MRC1
PYCARD	2.28431e-210	-1.3635	0.397	0.726	4.80115e-206	Mast_cells	PYCARD
LINC00672	3.66974e-210	3.58832	0.108	0.01	7.71305e-206	Mast_cells	LINC00672
LGMN	5.60224e-210	-5.40295	0.024	0.374	1.17748e-205	Mast_cells	LGMN
RACK1	1.59317e-209	0.601308	0.998	0.979	3.34853e-205	Mast_cells	RACK1
TCF7	1.59562e-208	2.90443	0.18	0.031	3.35368e-204	Mast_cells	TCF7
TREM2	1.71517e-208	-6.31635	0.012	0.357	3.60494e-204	Mast_cells	TREM2
GALC	1.94523e-208	2.16581	0.382	0.135	4.08848e-204	Mast_cells	GALC
ZNF462	2.93749e-208	3.87381	0.094	0.007	6.17401e-204	Mast_cells	ZNF462
AC020916.1	8.01673e-208	1.13825	0.713	0.413	1.68496e-203	Mast_cells	AC020916.1
ACTG1	1.05283e-206	-0.863473	0.909	0.967	2.21283e-202	Mast_cells	ACTG1
FCN1	1.33042e-206	-8.189	0.003	0.345	2.79628e-202	Mast_cells	FCN1
ZNF704	1.33841e-206	4.08569	0.085	0.005	2.81307e-202	Mast_cells	ZNF704
CREG1	3.65577e-206	-2.2196	0.178	0.534	7.68369e-202	Mast_cells	CREG1
TNFRSF9	4.71912e-206	4.04465	0.161	0.026	9.91865e-202	Mast_cells	TNFRSF9
EFHC2	8.69946e-206	5.92852	0.055	0.001	1.82845e-201	Mast_cells	EFHC2
SOX13	2.21951e-205	4.65644	0.07	0.003	4.66496e-201	Mast_cells	SOX13
BLOC1S1	4.36919e-205	-1.43651	0.32	0.674	9.18317e-201	Mast_cells	BLOC1S1
PECAM1	1.21346e-204	-4.80712	0.017	0.359	2.55045e-200	Mast_cells	PECAM1
TIAM2	1.57933e-204	3.38832	0.131	0.016	3.31943e-200	Mast_cells	TIAM2
TNFRSF18	6.47339e-204	3.13823	0.142	0.019	1.36058e-199	Mast_cells	TNFRSF18
PALM2-AKAP2	5.0289e-203	1.92947	0.37	0.126	1.05697e-198	Mast_cells	PALM2-AKAP2
ZNRF1	2.09798e-202	2.86271	0.161	0.025	4.40953e-198	Mast_cells	ZNRF1
P2RY14	2.50103e-202	2.41314	0.209	0.043	5.25668e-198	Mast_cells	P2RY14
TDRD3	3.05724e-201	2.49599	0.239	0.057	6.4257e-197	Mast_cells	TDRD3
EPB41L4A-AS1	3.50665e-201	1.94052	0.374	0.13	7.37027e-197	Mast_cells	EPB41L4A-AS1
DDIT4	5.44993e-201	1.47796	0.659	0.374	1.14547e-196	Mast_cells	DDIT4
LINC02752	1.41663e-200	9.97905	0.046	0	2.97747e-196	Mast_cells	LINC02752
JAML	3.15886e-200	-5.30688	0.014	0.351	6.63928e-196	Mast_cells	JAML
LGALS9	1.37882e-199	-2.24852	0.136	0.491	2.89801e-195	Mast_cells	LGALS9
EPSTI1	2.81309e-199	-3.32537	0.058	0.404	5.91254e-195	Mast_cells	EPSTI1
GLRX	5.23448e-198	-2.26852	0.132	0.489	1.10018e-193	Mast_cells	GLRX
ACSL1	1.02021e-197	-5.11583	0.022	0.356	2.14429e-193	Mast_cells	ACSL1
TNFRSF1A	2.02856e-197	-4.21763	0.021	0.357	4.26362e-193	Mast_cells	TNFRSF1A
ST8SIA1	3.45048e-197	4.9152	0.065	0.002	7.25223e-193	Mast_cells	ST8SIA1
CTNNBL1	1.02097e-196	1.75818	0.438	0.177	2.14587e-192	Mast_cells	CTNNBL1
ZFAS1	2.77558e-196	0.921599	0.894	0.759	5.83371e-192	Mast_cells	ZFAS1
UPP1	1.01997e-195	-2.74832	0.106	0.452	2.14378e-191	Mast_cells	UPP1
RAC1	1.74553e-195	-0.875921	0.802	0.935	3.66875e-191	Mast_cells	RAC1
TNFAIP2	2.84449e-194	-3.70885	0.046	0.384	5.97854e-190	Mast_cells	TNFAIP2
TKT	5.93016e-194	-2.00607	0.223	0.563	1.2464e-189	Mast_cells	TKT
NTM	6.29416e-194	5.95471	0.057	0.001	1.32291e-189	Mast_cells	NTM
RPS21	7.15802e-194	0.568652	0.998	0.985	1.50447e-189	Mast_cells	RPS21
S100A10	8.66807e-194	-1.46733	0.776	0.884	1.82185e-189	Mast_cells	S100A10
RNF213	1.07067e-193	-2.20655	0.172	0.52	2.25033e-189	Mast_cells	RNF213
DAB2	1.09749e-193	-3.33868	0.096	0.431	2.30671e-189	Mast_cells	DAB2
LINC00323	4.25259e-191	8.39409	0.045	0	8.9381e-187	Mast_cells	LINC00323
ATP6AP2	4.41139e-191	-1.83109	0.198	0.549	9.27186e-187	Mast_cells	ATP6AP2
SOX4	6.89795e-191	1.50323	0.408	0.153	1.44981e-186	Mast_cells	SOX4
RPL22	4.84649e-190	0.55344	1	0.987	1.01864e-185	Mast_cells	RPL22
EDARADD	1.30773e-189	4.7777	0.064	0.002	2.74858e-185	Mast_cells	EDARADD
SVIP	1.45904e-189	2.22396	0.269	0.074	3.06661e-185	Mast_cells	SVIP
SKP1	7.41277e-189	0.895635	0.84	0.693	1.55802e-184	Mast_cells	SKP1
PPT1	1.07174e-188	-1.45982	0.304	0.644	2.25258e-184	Mast_cells	PPT1
PDE4B	3.0695e-188	-3.79194	0.038	0.368	6.45147e-184	Mast_cells	PDE4B
SCN7A	6.67296e-188	6.61852	0.048	0	1.40252e-183	Mast_cells	SCN7A
DNAJB9	1.08685e-187	1.96434	0.41	0.163	2.28434e-183	Mast_cells	DNAJB9
CD44	2.90253e-187	0.825064	0.894	0.685	6.10054e-183	Mast_cells	CD44
C3AR1	6.49035e-187	-2.59843	0.118	0.452	1.36414e-182	Mast_cells	C3AR1
OAZ1	6.57992e-187	-0.616924	0.988	0.994	1.38297e-182	Mast_cells	OAZ1
ID2	1.31265e-186	0.981462	0.885	0.708	2.75893e-182	Mast_cells	ID2
IL10RA	4.329e-186	-4.5109	0.018	0.338	9.0987e-182	Mast_cells	IL10RA
RGS17	7.85988e-186	5.47409	0.055	0.001	1.65199e-181	Mast_cells	RGS17
RHOA	1.69993e-185	-0.911862	0.738	0.901	3.57291e-181	Mast_cells	RHOA
HNRNPA1	3.85304e-185	0.728018	0.964	0.888	8.09832e-181	Mast_cells	HNRNPA1
C19orf81	3.9375e-185	3.88889	0.086	0.007	8.27584e-181	Mast_cells	C19orf81
IL13RA1	4.78364e-185	-4.63971	0.016	0.335	1.00543e-180	Mast_cells	IL13RA1
TLR4	7.86552e-185	-4.69656	0.019	0.338	1.65318e-180	Mast_cells	TLR4
TFEC	1.79189e-184	-6.55291	0.004	0.316	3.76619e-180	Mast_cells	TFEC
SMAP2	4.28535e-184	-2.57135	0.124	0.457	9.00694e-180	Mast_cells	SMAP2
PPDPF	1.69216e-183	1.12714	0.685	0.409	3.55659e-179	Mast_cells	PPDPF
SLC31A2	2.74366e-183	-4.97778	0.013	0.327	5.76662e-179	Mast_cells	SLC31A2
ATOX1	5.07456e-183	-1.72836	0.26	0.591	1.06657e-178	Mast_cells	ATOX1
HS6ST1	9.46877e-183	2.84691	0.153	0.025	1.99015e-178	Mast_cells	HS6ST1
ITGA2B	3.25532e-182	5.85482	0.053	0.001	6.84203e-178	Mast_cells	ITGA2B
TMOD1	8.32092e-182	4.04936	0.085	0.007	1.74889e-177	Mast_cells	TMOD1
MAN2B1	1.52699e-181	-2.65062	0.085	0.416	3.20943e-177	Mast_cells	MAN2B1
SIRPA	3.26919e-181	-3.5325	0.038	0.359	6.87118e-177	Mast_cells	SIRPA
MOB1A	4.15321e-181	-1.45879	0.271	0.616	8.72921e-177	Mast_cells	MOB1A
BIRC3	1.83556e-180	1.95362	0.526	0.262	3.85798e-176	Mast_cells	BIRC3
PEBP1	2.23688e-180	1.20512	0.68	0.428	4.70147e-176	Mast_cells	PEBP1
LILRB2	9.48673e-180	-4.95805	0.012	0.323	1.99392e-175	Mast_cells	LILRB2
SLC30A2	9.82378e-180	6.27193	0.048	0.001	2.06476e-175	Mast_cells	SLC30A2
RNF144B	1.17442e-179	-5.96432	0.008	0.316	2.46839e-175	Mast_cells	RNF144B
RB1	1.6829e-179	-2.78311	0.078	0.408	3.53712e-175	Mast_cells	RB1
GPNMB	1.95246e-179	-4.96856	0.04	0.354	4.10367e-175	Mast_cells	GPNMB
TANC1	2.6325e-179	4.09136	0.075	0.005	5.53298e-175	Mast_cells	TANC1
ARHGEF6	3.05054e-179	1.86753	0.399	0.16	6.41163e-175	Mast_cells	ARHGEF6
FHL1	7.40762e-179	3.42592	0.099	0.01	1.55693e-174	Mast_cells	FHL1
MLF1	4.0898e-178	2.85915	0.159	0.028	8.59595e-174	Mast_cells	MLF1
LPAR6	5.48562e-178	-4.47298	0.019	0.33	1.15297e-173	Mast_cells	LPAR6
DUSP14	8.9127e-178	3.72093	0.095	0.009	1.87327e-173	Mast_cells	DUSP14
TMSB4X	9.9448e-178	-0.761628	1	1	2.0902e-173	Mast_cells	TMSB4X
CCR1	1.43345e-177	-6.43131	0.004	0.307	3.01282e-173	Mast_cells	CCR1
GBP1	2.18626e-177	-4.44281	0.03	0.344	4.59508e-173	Mast_cells	GBP1
ATP2B1-AS1	2.78659e-177	-4.12156	0.043	0.357	5.85686e-173	Mast_cells	ATP2B1-AS1
TMEM154	3.15506e-177	1.7293	0.328	0.108	6.6313e-173	Mast_cells	TMEM154
AL162424.1	4.07586e-177	3.73588	0.092	0.008	8.56664e-173	Mast_cells	AL162424.1
QKI	8.22645e-177	-2.01749	0.173	0.502	1.72903e-172	Mast_cells	QKI
CSF3R	1.58869e-176	-6.69546	0.004	0.306	3.33911e-172	Mast_cells	CSF3R
IFNGR1	4.30969e-176	-1.9948	0.168	0.503	9.05812e-172	Mast_cells	IFNGR1
COL18A1	8.50987e-176	2.78621	0.144	0.023	1.7886e-171	Mast_cells	COL18A1
SLC12A8	5.97041e-175	3.47676	0.088	0.008	1.25486e-170	Mast_cells	SLC12A8
STMN1	2.25479e-174	1.15118	0.493	0.217	4.73912e-170	Mast_cells	STMN1
SERTAD1	3.52828e-174	1.44127	0.529	0.263	7.41575e-170	Mast_cells	SERTAD1
CFLAR	3.97477e-174	-2.08113	0.163	0.494	8.35418e-170	Mast_cells	CFLAR
DSE	1.17461e-173	-2.74341	0.08	0.402	2.46879e-169	Mast_cells	DSE
NAIP	1.36252e-173	-4.15557	0.022	0.329	2.86374e-169	Mast_cells	NAIP
LILRB3	1.47817e-173	-5.82846	0.007	0.306	3.10681e-169	Mast_cells	LILRB3
ETS2	2.64787e-173	-2.37555	0.146	0.468	5.5653e-169	Mast_cells	ETS2
C1orf54	2.74013e-173	-4.61879	0.02	0.325	5.75921e-169	Mast_cells	C1orf54
SLCO2B1	5.585e-173	-5.15064	0.018	0.32	1.17385e-168	Mast_cells	SLCO2B1
ERG	1.72004e-172	4.4859	0.064	0.003	3.61517e-168	Mast_cells	ERG
RRAD	3.02954e-172	3.12503	0.199	0.046	6.36748e-168	Mast_cells	RRAD
TOMM7	3.69236e-172	0.77967	0.934	0.844	7.76061e-168	Mast_cells	TOMM7
YWHAB	4.0419e-172	-1.02878	0.52	0.798	8.49527e-168	Mast_cells	YWHAB
CD81	4.30976e-172	-1.83315	0.308	0.611	9.05826e-168	Mast_cells	CD81
SMCO4	4.87481e-172	-4.05644	0.022	0.327	1.02459e-167	Mast_cells	SMCO4
MSRB3	8.21539e-172	3.97177	0.074	0.005	1.72671e-167	Mast_cells	MSRB3
LCP1	1.98055e-171	-1.36651	0.506	0.756	4.16273e-167	Mast_cells	LCP1
LUM	3.76331e-171	1.97578	0.248	0.068	7.90972e-167	Mast_cells	LUM
RHOB	6.49345e-171	-2.01141	0.264	0.571	1.36479e-166	Mast_cells	RHOB
SNHG6	7.0713e-171	1.06478	0.746	0.554	1.48624e-166	Mast_cells	SNHG6
ZNF521	9.49438e-171	5.32084	0.051	0.001	1.99553e-166	Mast_cells	ZNF521
LIPA	4.00856e-170	-2.87835	0.118	0.433	8.42518e-166	Mast_cells	LIPA
ALDH2	8.42497e-170	-2.76823	0.08	0.395	1.77076e-165	Mast_cells	ALDH2
BLVRB	1.20994e-169	-2.30714	0.142	0.462	2.54304e-165	Mast_cells	BLVRB
PARP14	2.32934e-169	-2.94809	0.07	0.385	4.8958e-165	Mast_cells	PARP14
ZFP36L1	2.93429e-169	-1.40965	0.586	0.796	6.16729e-165	Mast_cells	ZFP36L1
PLBD1	3.24679e-169	-5.23301	0.01	0.306	6.8241e-165	Mast_cells	PLBD1
FKBP5	7.85584e-169	-2.78804	0.109	0.423	1.65114e-164	Mast_cells	FKBP5
IFI16	1.75741e-168	-1.33711	0.35	0.664	3.69372e-164	Mast_cells	IFI16
DUSP10	7.37438e-168	1.85783	0.361	0.137	1.54995e-163	Mast_cells	DUSP10
AL139317.5	1.23349e-167	5.03234	0.054	0.002	2.59254e-163	Mast_cells	AL139317.5
JUNB	1.35219e-167	0.867671	0.981	0.925	2.84203e-163	Mast_cells	JUNB
PRDX6	1.69763e-167	1.24396	0.659	0.432	3.56809e-163	Mast_cells	PRDX6
LYL1	3.76875e-167	1.76604	0.427	0.189	7.92116e-163	Mast_cells	LYL1
FPR3	4.6352e-167	-4.93195	0.014	0.309	9.74227e-163	Mast_cells	FPR3
ZYX	6.3158e-167	-2.40218	0.097	0.414	1.32746e-162	Mast_cells	ZYX
RBPJ	1.0472e-166	-2.12075	0.19	0.503	2.201e-162	Mast_cells	RBPJ
TAGLN2	1.0726e-166	1.03428	0.792	0.61	2.2544e-162	Mast_cells	TAGLN2
HEXA	1.37093e-166	-2.44809	0.111	0.425	2.88142e-162	Mast_cells	HEXA
ATP2B1	4.73086e-166	-3.02629	0.07	0.38	9.94332e-162	Mast_cells	ATP2B1
SCARB2	6.8668e-166	-3.10417	0.061	0.367	1.44326e-161	Mast_cells	SCARB2
EPB41L3	9.86422e-166	-6.20582	0.004	0.292	2.07326e-161	Mast_cells	EPB41L3
AL121944.1	3.8102e-165	2.33381	0.242	0.067	8.00828e-161	Mast_cells	AL121944.1
CLTA	4.64546e-165	-1.3764	0.322	0.632	9.76382e-161	Mast_cells	CLTA
CCL4L2	4.94568e-165	-2.80065	0.144	0.455	1.03948e-160	Mast_cells	CCL4L2
PTENP1-AS	6.34166e-165	5.44517	0.048	0.001	1.33289e-160	Mast_cells	PTENP1-AS
NSG1	6.62059e-165	5.27902	0.052	0.002	1.39152e-160	Mast_cells	NSG1
TSPYL2	8.72693e-165	1.88872	0.34	0.124	1.83423e-160	Mast_cells	TSPYL2
MYB	9.81283e-164	3.02128	0.102	0.012	2.06246e-159	Mast_cells	MYB
CCL4	1.46945e-163	-2.35934	0.315	0.595	3.08848e-159	Mast_cells	CCL4
KIAA1522	1.93638e-163	3.18936	0.106	0.013	4.06989e-159	Mast_cells	KIAA1522
CD37	1.14789e-162	0.926995	0.814	0.68	2.41263e-158	Mast_cells	CD37
MT-ND1	1.5628e-162	-0.737451	0.996	0.997	3.28469e-158	Mast_cells	MT-ND1
ZNF667-AS1	3.21735e-162	3.59353	0.08	0.007	6.76224e-158	Mast_cells	ZNF667-AS1
CSF2RA	3.88736e-162	-6.09807	0.005	0.288	8.17046e-158	Mast_cells	CSF2RA
TSTD1	5.86697e-162	1.58414	0.376	0.146	1.23312e-157	Mast_cells	TSTD1
TRIM22	6.64736e-162	-3.29811	0.042	0.341	1.39714e-157	Mast_cells	TRIM22
UNC93B1	6.82327e-162	-3.19365	0.045	0.344	1.43411e-157	Mast_cells	UNC93B1
ABI3	8.3891e-162	-4.63516	0.017	0.306	1.76322e-157	Mast_cells	ABI3
VAMP8	8.56657e-162	-0.928985	0.755	0.886	1.80052e-157	Mast_cells	VAMP8
HEY1	8.66252e-162	3.70988	0.078	0.006	1.82069e-157	Mast_cells	HEY1
RPS13	9.69619e-162	0.44363	1	0.992	2.03795e-157	Mast_cells	RPS13
RPS10	2.30328e-161	0.529783	0.995	0.947	4.84103e-157	Mast_cells	RPS10
PPIF	2.76272e-161	-3.44706	0.053	0.352	5.80667e-157	Mast_cells	PPIF
AOAH	3.96134e-161	-5.10055	0.009	0.294	8.32594e-157	Mast_cells	AOAH
SMIM25	5.08775e-161	-5.9642	0.007	0.29	1.06934e-156	Mast_cells	SMIM25
IL5	8.65624e-161	11.4874	0.037	0	1.81937e-156	Mast_cells	IL5
PFN1	8.8592e-161	-0.788933	0.96	0.981	1.86203e-156	Mast_cells	PFN1
PRSS12	1.08797e-160	5.32084	0.047	0.001	2.2867e-156	Mast_cells	PRSS12
GNB4	1.55781e-160	-3.68523	0.03	0.322	3.2742e-156	Mast_cells	GNB4
SCIMP	2.73934e-160	-6.81322	0.003	0.283	5.75754e-156	Mast_cells	SCIMP
SHTN1	3.29275e-160	-5.03541	0.011	0.295	6.9207e-156	Mast_cells	SHTN1
C1orf162	3.79542e-160	-0.998122	0.533	0.798	7.97721e-156	Mast_cells	C1orf162
SNX10	4.04637e-160	-2.4092	0.145	0.449	8.50466e-156	Mast_cells	SNX10
FGD4	4.27598e-160	-6.08496	0.006	0.286	8.98724e-156	Mast_cells	FGD4
RNF144A	8.79287e-160	4.04904	0.068	0.004	1.84809e-155	Mast_cells	RNF144A
EIF4A2	7.04622e-159	1.06572	0.754	0.601	1.48098e-154	Mast_cells	EIF4A2
ARL4C	7.38674e-159	-3.68297	0.04	0.334	1.55254e-154	Mast_cells	ARL4C
ITK	9.73107e-159	3.59129	0.087	0.009	2.04528e-154	Mast_cells	ITK
F13A1	1.1195e-158	-6.26989	0.009	0.29	2.35297e-154	Mast_cells	F13A1
NAGK	1.16865e-158	-2.02146	0.148	0.459	2.45627e-154	Mast_cells	NAGK
DCN	2.00651e-158	1.99891	0.226	0.06	4.21729e-154	Mast_cells	DCN
ADAMTS7	2.8505e-158	7.62462	0.037	0	5.99118e-154	Mast_cells	ADAMTS7
GNAS	3.64461e-158	-1.01704	0.556	0.805	7.66024e-154	Mast_cells	GNAS
SLC26A2	3.30951e-157	2.26511	0.255	0.078	6.95592e-153	Mast_cells	SLC26A2
AP002813.1	4.48672e-157	4.18639	0.071	0.005	9.43019e-153	Mast_cells	AP002813.1
IRF8	1.36986e-156	-5.11364	0.01	0.289	2.87917e-152	Mast_cells	IRF8
CASP1	2.91826e-156	-2.31761	0.104	0.408	6.1336e-152	Mast_cells	CASP1
PIK3AP1	7.8501e-156	-4.00036	0.027	0.311	1.64993e-151	Mast_cells	PIK3AP1
PDE7B	7.91274e-156	4.17429	0.065	0.004	1.6631e-151	Mast_cells	PDE7B
ARPC3	3.69087e-155	-0.643628	0.918	0.972	7.75746e-151	Mast_cells	ARPC3
HLA-DQA2	3.78265e-155	-5.34133	0.025	0.304	7.95038e-151	Mast_cells	HLA-DQA2
MYO1F	5.12287e-155	-2.78233	0.071	0.367	1.07672e-150	Mast_cells	MYO1F
CFL1	7.57606e-155	-0.644811	0.957	0.984	1.59234e-150	Mast_cells	CFL1
G0S2	1.07101e-154	-4.1442	0.148	0.43	2.25105e-150	Mast_cells	G0S2
IL13	1.47726e-153	8.11225	0.041	0.001	3.10491e-149	Mast_cells	IL13
GFI1B	3.03672e-153	6.83541	0.038	0	6.38258e-149	Mast_cells	GFI1B
NEAT1	5.93636e-153	-1.61595	0.962	0.971	1.2477e-148	Mast_cells	NEAT1
RHOQ	7.7841e-153	-3.23375	0.046	0.333	1.63606e-148	Mast_cells	RHOQ
DDX5	1.52603e-152	0.688452	0.976	0.948	3.2074e-148	Mast_cells	DDX5
A2M	1.9331e-152	-3.71843	0.049	0.333	4.06299e-148	Mast_cells	A2M
COX7C	2.05505e-152	0.585368	0.976	0.932	4.31931e-148	Mast_cells	COX7C
NPL	2.23176e-152	-5.47477	0.008	0.28	4.69072e-148	Mast_cells	NPL
SLC44A1	4.06343e-152	1.60095	0.381	0.157	8.54052e-148	Mast_cells	SLC44A1
RAB44	6.18305e-152	4.15092	0.059	0.003	1.29955e-147	Mast_cells	RAB44
GNA13	7.34373e-152	-2.52401	0.086	0.382	1.54351e-147	Mast_cells	GNA13
ACTN1	8.93491e-152	-3.80336	0.025	0.304	1.87794e-147	Mast_cells	ACTN1
SYTL3	9.25102e-152	1.99891	0.249	0.075	1.94438e-147	Mast_cells	SYTL3
MEF2A	1.41247e-151	-2.69197	0.072	0.365	2.96872e-147	Mast_cells	MEF2A
RPL27	2.73478e-151	0.47019	0.999	0.976	5.74796e-147	Mast_cells	RPL27
ALCAM	1.31463e-150	-3.99256	0.028	0.305	2.76309e-146	Mast_cells	ALCAM
IQGAP1	4.59964e-150	-1.25974	0.368	0.662	9.66753e-146	Mast_cells	IQGAP1
IGHA1	5.31938e-150	1.37201	0.452	0.213	1.11803e-145	Mast_cells	IGHA1
SLC8A3	7.35599e-150	8.60624	0.035	0	1.54608e-145	Mast_cells	SLC8A3
GRINA	1.31219e-149	-2.17533	0.114	0.412	2.75796e-145	Mast_cells	GRINA
RPL6	1.54538e-149	0.489513	0.999	0.988	3.24807e-145	Mast_cells	RPL6
PTPN7	7.07263e-149	1.81626	0.315	0.115	1.48653e-144	Mast_cells	PTPN7
ALS2	7.89957e-149	2.63817	0.14	0.026	1.66033e-144	Mast_cells	ALS2
LILRB1	1.26008e-148	-6.73618	0.003	0.266	2.64843e-144	Mast_cells	LILRB1
PREX1	3.95784e-148	-4.16188	0.016	0.286	8.31859e-144	Mast_cells	PREX1
LYN	4.62496e-148	-1.64638	0.221	0.52	9.72075e-144	Mast_cells	LYN
LAPTM4B	5.22047e-148	2.69121	0.126	0.021	1.09724e-143	Mast_cells	LAPTM4B
FCER1G	5.60542e-148	-0.758664	0.976	0.979	1.17815e-143	Mast_cells	FCER1G
SLC1A3	9.30766e-148	-7.83334	0.002	0.264	1.95628e-143	Mast_cells	SLC1A3
CFD	9.93524e-148	-2.41086	0.146	0.44	2.08819e-143	Mast_cells	CFD
SLC15A3	1.03528e-147	-3.70936	0.028	0.302	2.17594e-143	Mast_cells	SLC15A3
TREM1	1.0879e-147	-5.64756	0.007	0.272	2.28655e-143	Mast_cells	TREM1
DPYSL2	1.27905e-147	-2.42486	0.085	0.377	2.6883e-143	Mast_cells	DPYSL2
EVI2B	1.37449e-147	-1.37379	0.317	0.616	2.8889e-143	Mast_cells	EVI2B
KRT19	1.38473e-147	1.82271	0.281	0.093	2.91042e-143	Mast_cells	KRT19
DPYD	2.32231e-147	-2.99057	0.054	0.337	4.88104e-143	Mast_cells	DPYD
STAT1	2.40934e-147	-2.18955	0.159	0.453	5.06394e-143	Mast_cells	STAT1
GNS	3.16424e-147	-2.38425	0.097	0.389	6.6506e-143	Mast_cells	GNS
APBB1IP	5.04089e-146	-2.26818	0.1	0.394	1.05949e-141	Mast_cells	APBB1IP
CYFIP1	1.89077e-145	-3.46435	0.032	0.306	3.97401e-141	Mast_cells	CYFIP1
RBM8A	3.21509e-145	1.14284	0.633	0.407	6.75748e-141	Mast_cells	RBM8A
RGS2	6.9322e-145	0.781766	0.946	0.823	1.45701e-140	Mast_cells	RGS2
GSTO1	7.19915e-145	-1.1472	0.427	0.7	1.51312e-140	Mast_cells	GSTO1
HEXIM1	9.33927e-145	1.64573	0.374	0.158	1.96293e-140	Mast_cells	HEXIM1
MAPRE3	2.25409e-144	2.51782	0.139	0.026	4.73764e-140	Mast_cells	MAPRE3
AC007671.1	1.10059e-143	9.47059	0.033	0	2.31321e-139	Mast_cells	AC007671.1
STAB1	1.13067e-143	-3.27761	0.064	0.34	2.37644e-139	Mast_cells	STAB1
LGALS3BP	1.52315e-143	-3.31694	0.063	0.338	3.20136e-139	Mast_cells	LGALS3BP
UCP2	4.35365e-143	-1.86238	0.189	0.479	9.15051e-139	Mast_cells	UCP2
FNDC3B	6.20132e-143	-3.17386	0.052	0.327	1.30339e-138	Mast_cells	FNDC3B
ATG3	8.31644e-143	-2.03074	0.122	0.414	1.74795e-138	Mast_cells	ATG3
PTPRB	1.31904e-142	3.91645	0.059	0.004	2.77235e-138	Mast_cells	PTPRB
SLC27A2	2.07803e-142	4.09202	0.057	0.003	4.36761e-138	Mast_cells	SLC27A2
GAA	2.54532e-142	-3.18187	0.044	0.316	5.34975e-138	Mast_cells	GAA
IFNGR2	3.41184e-142	-1.67452	0.179	0.477	7.171e-138	Mast_cells	IFNGR2
PROM1	5.69827e-142	3.80271	0.063	0.004	1.19766e-137	Mast_cells	PROM1
DMXL2	6.25245e-142	-3.3412	0.047	0.318	1.31414e-137	Mast_cells	DMXL2
C2	9.26479e-142	-5.11945	0.016	0.276	1.94727e-137	Mast_cells	C2
CNDP2	1.15031e-141	-2.45401	0.08	0.363	2.41772e-137	Mast_cells	CNDP2
AC245297.3	1.21752e-141	1.63061	0.335	0.13	2.55899e-137	Mast_cells	AC245297.3
NLRP3	1.58009e-141	-5.33238	0.017	0.278	3.32103e-137	Mast_cells	NLRP3
FGR	1.95801e-141	-4.15646	0.026	0.289	4.11535e-137	Mast_cells	FGR
TMBIM6	2.54715e-141	-0.818179	0.683	0.867	5.35359e-137	Mast_cells	TMBIM6
ABCC4	6.6438e-141	2.37295	0.169	0.039	1.39639e-136	Mast_cells	ABCC4
SQOR	1.24201e-140	-2.8725	0.056	0.329	2.61046e-136	Mast_cells	SQOR
HCST	1.92266e-140	-1.07691	0.46	0.727	4.04104e-136	Mast_cells	HCST
TRAPPC5	1.92757e-140	-1.2934	0.294	0.591	4.05137e-136	Mast_cells	TRAPPC5
NUTM2A-AS1	2.50855e-140	1.67782	0.343	0.138	5.27247e-136	Mast_cells	NUTM2A-AS1
PLTP	6.20382e-140	-4.72744	0.025	0.285	1.30392e-135	Mast_cells	PLTP
MAF	2.57104e-139	-3.16368	0.063	0.335	5.4038e-135	Mast_cells	MAF
CAMLG	4.69388e-139	1.4757	0.444	0.218	9.86559e-135	Mast_cells	CAMLG
NACA	4.98478e-139	0.482155	0.996	0.985	1.0477e-134	Mast_cells	NACA
ZNF385A	1.93522e-138	-5.26203	0.007	0.259	4.06744e-134	Mast_cells	ZNF385A
NDUFA4	4.53771e-138	0.780732	0.899	0.797	9.53736e-134	Mast_cells	NDUFA4
KYNU	5.50961e-138	-4.2882	0.014	0.269	1.15801e-133	Mast_cells	KYNU
PPA1	7.22802e-138	-2.42313	0.123	0.401	1.51918e-133	Mast_cells	PPA1
LCN10	7.80767e-138	5.33791	0.04	0.001	1.64102e-133	Mast_cells	LCN10
CYTIP	1.90817e-137	-2.73413	0.059	0.332	4.01059e-133	Mast_cells	CYTIP
MAG	2.75561e-137	5.12194	0.044	0.001	5.79173e-133	Mast_cells	MAG
SLAMF8	2.96781e-137	-5.52386	0.005	0.254	6.23775e-133	Mast_cells	SLAMF8
DOCK8	3.97111e-137	-2.38686	0.091	0.368	8.34649e-133	Mast_cells	DOCK8
SYK	6.73753e-137	-2.7039	0.065	0.337	1.41609e-132	Mast_cells	SYK
ARPC2	1.56581e-136	-0.690534	0.848	0.936	3.29101e-132	Mast_cells	ARPC2
AXL	1.86401e-136	-5.14389	0.01	0.26	3.91778e-132	Mast_cells	AXL
UBXN10	2.31063e-136	4.80627	0.045	0.002	4.85649e-132	Mast_cells	UBXN10
CLEC4A	3.16168e-136	-5.38976	0.007	0.255	6.64522e-132	Mast_cells	CLEC4A
S100A6	3.22256e-136	0.410125	0.998	0.921	6.77318e-132	Mast_cells	S100A6
SLA	5.97219e-136	-1.86913	0.156	0.446	1.25524e-131	Mast_cells	SLA
FABP5	6.72444e-136	-2.94363	0.125	0.399	1.41334e-131	Mast_cells	FABP5
DDIT3	1.57873e-135	1.44966	0.424	0.2	3.31817e-131	Mast_cells	DDIT3
EEF1D	2.6169e-135	0.563034	0.966	0.892	5.5002e-131	Mast_cells	EEF1D
TENT5A	8.04756e-135	1.34128	0.428	0.204	1.69144e-130	Mast_cells	TENT5A
SH3BP5	8.11786e-135	-4.22999	0.019	0.271	1.70621e-130	Mast_cells	SH3BP5
RAB3C	2.24298e-134	5.15272	0.04	0.001	4.7143e-130	Mast_cells	RAB3C
JPT1	5.79088e-134	-1.59188	0.228	0.51	1.21713e-129	Mast_cells	JPT1
RAB10	2.26678e-133	-1.8102	0.138	0.422	4.76432e-129	Mast_cells	RAB10
EEF1B2	9.83741e-133	0.579491	0.968	0.885	2.06763e-128	Mast_cells	EEF1B2
SOCS1	1.7682e-132	1.6917	0.393	0.182	3.71639e-128	Mast_cells	SOCS1
LHFPL2	1.9684e-132	-5.32919	0.009	0.252	4.13717e-128	Mast_cells	LHFPL2
BSPRY	5.14805e-132	3.989	0.051	0.003	1.08202e-127	Mast_cells	BSPRY
CDV3	2.12904e-131	-1.65847	0.185	0.469	4.47481e-127	Mast_cells	CDV3
TMEM123	6.68097e-131	-1.65766	0.18	0.463	1.40421e-126	Mast_cells	TMEM123
IL1RN	1.39827e-130	-5.62427	0.016	0.26	2.93888e-126	Mast_cells	IL1RN
AC002070.1	2.58291e-130	4.64946	0.046	0.002	5.42877e-126	Mast_cells	AC002070.1
AP1B1	2.79901e-130	-3.35086	0.033	0.285	5.88296e-126	Mast_cells	AP1B1
UQCR10	4.11961e-130	-0.961593	0.507	0.753	8.6586e-126	Mast_cells	UQCR10
GNG5	5.91262e-130	-0.858617	0.588	0.804	1.24272e-125	Mast_cells	GNG5
GSN	6.35879e-130	-1.52105	0.328	0.58	1.33649e-125	Mast_cells	GSN
TTYH3	7.69816e-130	-3.44734	0.034	0.285	1.618e-125	Mast_cells	TTYH3
NUP214	9.28047e-130	-3.17363	0.043	0.298	1.95057e-125	Mast_cells	NUP214
GBP2	1.34865e-129	-2.33279	0.096	0.365	2.83459e-125	Mast_cells	GBP2
PFKFB3	3.12552e-129	-2.9334	0.065	0.325	6.56921e-125	Mast_cells	PFKFB3
SARAF	3.52191e-129	0.815335	0.793	0.674	7.40236e-125	Mast_cells	SARAF
SOAT1	1.65656e-128	-2.99402	0.046	0.301	3.48175e-124	Mast_cells	SOAT1
CLEC4E	3.74524e-128	-6.89105	0.003	0.238	7.87175e-124	Mast_cells	CLEC4E
MT-CO3	5.28536e-128	-0.649163	0.999	0.997	1.11088e-123	Mast_cells	MT-CO3
TUBA1A	5.86769e-128	2.06294	0.547	0.347	1.23327e-123	Mast_cells	TUBA1A
PLAC8	2.22361e-127	-4.86366	0.025	0.268	4.67357e-123	Mast_cells	PLAC8
LRRC25	2.33048e-127	-2.93221	0.041	0.294	4.8982e-123	Mast_cells	LRRC25
RPL37	2.56242e-127	0.394237	1	0.998	5.38569e-123	Mast_cells	RPL37
ENTPD1	3.94696e-127	-4.38673	0.013	0.251	8.29572e-123	Mast_cells	ENTPD1
PRELID1	1.3671e-126	-1.26103	0.333	0.599	2.87337e-122	Mast_cells	PRELID1
RENBP	1.77936e-126	1.49105	0.361	0.157	3.73986e-122	Mast_cells	RENBP
CFAP36	3.10783e-126	1.85932	0.22	0.068	6.53204e-122	Mast_cells	CFAP36
CKLF	5.55179e-126	0.735444	0.785	0.593	1.16688e-121	Mast_cells	CKLF
ARRB2	1.6289e-125	-1.50089	0.216	0.492	3.42363e-121	Mast_cells	ARRB2
ATP1A4	1.90058e-125	5.03705	0.04	0.001	3.99465e-121	Mast_cells	ATP1A4
ASIC4	4.05092e-125	6.25944	0.033	0	8.51422e-121	Mast_cells	ASIC4
MGAT4A	7.82459e-125	-2.8951	0.046	0.297	1.64457e-120	Mast_cells	MGAT4A
CEP170	1.01437e-124	-2.45823	0.076	0.334	2.132e-120	Mast_cells	CEP170
RPS2	4.84051e-124	0.342164	1	0.998	1.01738e-119	Mast_cells	RPS2
GCA	8.2268e-124	-2.17703	0.101	0.364	1.72911e-119	Mast_cells	GCA
MT-ATP6	1.43879e-123	-0.740501	0.999	0.998	3.02405e-119	Mast_cells	MT-ATP6
INTS6	1.95833e-123	1.39125	0.449	0.232	4.11602e-119	Mast_cells	INTS6
RETN	2.6894e-123	-10.803	0	0.226	5.65258e-119	Mast_cells	RETN
VAMP5	4.78251e-123	-1.92765	0.227	0.481	1.00519e-118	Mast_cells	VAMP5
CIITA	5.04303e-123	-4.46236	0.011	0.243	1.05994e-118	Mast_cells	CIITA
EREG	6.79404e-123	-6.31287	0.03	0.265	1.42797e-118	Mast_cells	EREG
SECTM1	9.63777e-123	-5.94501	0.004	0.231	2.02567e-118	Mast_cells	SECTM1
BCAN	2.58338e-122	5.03454	0.039	0.001	5.42976e-118	Mast_cells	BCAN
LIMS1	2.59489e-122	-1.21565	0.322	0.593	5.45394e-118	Mast_cells	LIMS1
Z82206.1	2.03729e-121	5.1134	0.039	0.001	4.28198e-117	Mast_cells	Z82206.1
THBD	2.5875e-121	-5.47503	0.012	0.241	5.4384e-117	Mast_cells	THBD
AC010280.2	4.95153e-121	4.69635	0.042	0.002	1.04071e-116	Mast_cells	AC010280.2
POU2F2	5.61599e-121	-3.60451	0.028	0.266	1.18037e-116	Mast_cells	POU2F2
SLC43A2	6.91123e-121	-3.13521	0.041	0.283	1.4526e-116	Mast_cells	SLC43A2
CD300E	1.21422e-120	-9.12133	0.001	0.223	2.55206e-116	Mast_cells	CD300E
VAMP2	1.72189e-120	1.2779	0.467	0.251	3.61907e-116	Mast_cells	VAMP2
FOLR2	1.73464e-120	-5.58395	0.016	0.244	3.64586e-116	Mast_cells	FOLR2
CXCL2	2.33333e-120	-2.55612	0.124	0.375	4.9042e-116	Mast_cells	CXCL2
BEGAIN	2.88331e-120	4.97534	0.038	0.001	6.06015e-116	Mast_cells	BEGAIN
CLEC2B	3.02216e-120	-1.28988	0.253	0.531	6.35198e-116	Mast_cells	CLEC2B
SMIM3	4.67028e-120	1.59739	0.309	0.125	9.816e-116	Mast_cells	SMIM3
SERPINB9	6.46687e-120	-2.22851	0.118	0.375	1.35921e-115	Mast_cells	SERPINB9
DEK	8.24409e-120	-1.04538	0.379	0.651	1.73274e-115	Mast_cells	DEK
FKBP15	8.65682e-120	-3.38958	0.03	0.266	1.81949e-115	Mast_cells	FKBP15
CD36	1.59157e-119	-5.66844	0.007	0.231	3.34516e-115	Mast_cells	CD36
ANKRD22	1.94601e-119	-5.9674	0.006	0.228	4.09013e-115	Mast_cells	ANKRD22
PHC2	1.9608e-119	-3.54116	0.03	0.264	4.1212e-115	Mast_cells	PHC2
PHACTR1	2.3404e-119	-1.92942	0.169	0.432	4.91905e-115	Mast_cells	PHACTR1
IFI6	2.80765e-119	-1.57993	0.306	0.554	5.90113e-115	Mast_cells	IFI6
GK	7.95127e-119	-2.90104	0.066	0.311	1.6712e-114	Mast_cells	GK
LTA4H	1.33985e-118	-2.81435	0.07	0.315	2.8161e-114	Mast_cells	LTA4H
TPM3	1.49957e-118	-0.761063	0.72	0.881	3.15179e-114	Mast_cells	TPM3
GIMAP7	4.95809e-118	-3.24857	0.035	0.271	1.04209e-113	Mast_cells	GIMAP7
FGD2	1.25912e-117	-6.67704	0.002	0.22	2.64641e-113	Mast_cells	FGD2
RPS6KA5	1.34602e-117	2.12398	0.204	0.063	2.82907e-113	Mast_cells	RPS6KA5
MX1	1.41059e-117	-3.20483	0.033	0.268	2.96477e-113	Mast_cells	MX1
ITGB1	1.5295e-117	-1.38723	0.23	0.499	3.2147e-113	Mast_cells	ITGB1
CSTB	2.80038e-117	-1.54957	0.715	0.846	5.88583e-113	Mast_cells	CSTB
LGALS1	5.58419e-117	-0.842529	0.92	0.951	1.17369e-112	Mast_cells	LGALS1
COMMD6	6.43387e-117	0.642968	0.871	0.757	1.35227e-112	Mast_cells	COMMD6
AC004917.1	8.46782e-117	7.66662	0.028	0	1.77977e-112	Mast_cells	AC004917.1
CRBN	1.02919e-116	1.54544	0.349	0.157	2.16315e-112	Mast_cells	CRBN
LINC00863	1.55668e-116	2.29544	0.14	0.032	3.27183e-112	Mast_cells	LINC00863
NFIL3	3.0453e-116	-3.81905	0.027	0.255	6.4006e-112	Mast_cells	NFIL3
IFITM3	7.12828e-116	-1.04438	0.734	0.854	1.49822e-111	Mast_cells	IFITM3
SYNGR2	7.16146e-116	-1.40716	0.23	0.494	1.5052e-111	Mast_cells	SYNGR2
HLA-DOA	8.44306e-116	-5.17924	0.008	0.226	1.77456e-111	Mast_cells	HLA-DOA
MT-ND3	1.2945e-115	-0.674925	0.998	0.994	2.72078e-111	Mast_cells	MT-ND3
NRP1	1.89204e-115	-3.45112	0.035	0.266	3.97669e-111	Mast_cells	NRP1
ERVFRD-1	2.80539e-115	9.22773	0.026	0	5.89636e-111	Mast_cells	ERVFRD-1
TFF2	3.46294e-115	2.42691	0.127	0.027	7.27841e-111	Mast_cells	TFF2
SNRPN	3.53279e-115	1.43206	0.352	0.157	7.42521e-111	Mast_cells	SNRPN
ITGAX	6.02039e-115	-2.39777	0.089	0.335	1.26537e-110	Mast_cells	ITGAX
ZBTB20	1.40995e-114	1.62725	0.275	0.105	2.96342e-110	Mast_cells	ZBTB20
ZNF106	1.96601e-114	-2.45418	0.066	0.309	4.13217e-110	Mast_cells	ZNF106
GBP4	1.97065e-114	-3.53569	0.035	0.263	4.14191e-110	Mast_cells	GBP4
HINT1	8.11494e-114	-0.916674	0.472	0.717	1.7056e-109	Mast_cells	HINT1
EPB41L1	8.13631e-114	2.96329	0.079	0.011	1.71009e-109	Mast_cells	EPB41L1
SERPING1	1.04014e-113	-2.87744	0.08	0.318	2.18617e-109	Mast_cells	SERPING1
HOXA10-AS	1.08227e-113	5.60624	0.033	0.001	2.27472e-109	Mast_cells	HOXA10-AS
TSPO	1.35034e-113	-0.876954	0.705	0.838	2.83815e-109	Mast_cells	TSPO
DENND3	4.6239e-113	-4.39827	0.012	0.229	9.71852e-109	Mast_cells	DENND3
IVNS1ABP	6.32418e-113	-2.3671	0.141	0.386	1.32922e-108	Mast_cells	IVNS1ABP
SSR4	7.09264e-113	0.795062	0.844	0.779	1.49073e-108	Mast_cells	SSR4
AC103702.1	9.294e-113	5.37973	0.034	0.001	1.95341e-108	Mast_cells	AC103702.1
SEMA7A	1.01938e-112	2.69544	0.101	0.018	2.14253e-108	Mast_cells	SEMA7A
CNIH1	1.17774e-112	1.35252	0.431	0.23	2.47536e-108	Mast_cells	CNIH1
CNPY3	1.21222e-112	-1.27865	0.239	0.504	2.54785e-108	Mast_cells	CNPY3
SNX6	1.80597e-112	-1.58952	0.238	0.488	3.79578e-108	Mast_cells	SNX6
CAPZB	1.91562e-112	-0.835595	0.564	0.768	4.02626e-108	Mast_cells	CAPZB
ATP6V0C	4.20082e-112	-0.725342	0.773	0.892	8.82927e-108	Mast_cells	ATP6V0C
PLA2G7	4.40861e-112	-6.88582	0.003	0.213	9.26602e-108	Mast_cells	PLA2G7
ELF1	6.07984e-112	1.10344	0.63	0.441	1.27786e-107	Mast_cells	ELF1
ENO2	1.08509e-111	1.75171	0.156	0.04	2.28064e-107	Mast_cells	ENO2
RAP2B	1.54963e-111	-2.08253	0.102	0.348	3.25702e-107	Mast_cells	RAP2B
CCNI	2.21385e-111	0.700197	0.833	0.747	4.65307e-107	Mast_cells	CCNI
ARPC4	2.2308e-111	-1.0995	0.318	0.58	4.68871e-107	Mast_cells	ARPC4
BEX5	3.32582e-111	3.52471	0.054	0.004	6.99021e-107	Mast_cells	BEX5
FCGR1B	6.30481e-111	-7.15717	0.002	0.209	1.32514e-106	Mast_cells	FCGR1B
SORL1	7.98667e-111	-2.73254	0.058	0.29	1.67864e-106	Mast_cells	SORL1
PDXK	4.07988e-110	-1.97107	0.107	0.353	8.5751e-106	Mast_cells	PDXK
METRNL	4.86953e-110	-1.71359	0.168	0.422	1.02348e-105	Mast_cells	METRNL
ZFYVE16	5.3013e-110	-2.67711	0.052	0.284	1.11423e-105	Mast_cells	ZFYVE16
FSIP1	6.00105e-110	4.14616	0.045	0.003	1.2613e-105	Mast_cells	FSIP1
COMT	7.33323e-110	-1.37842	0.215	0.474	1.5413e-105	Mast_cells	COMT
MCTP2	7.45884e-110	2.13155	0.12	0.025	1.5677e-105	Mast_cells	MCTP2
CFP	1.76449e-109	-6.88635	0.002	0.208	3.70861e-105	Mast_cells	CFP
TMEM220-AS1	2.69625e-109	4.49487	0.039	0.002	5.66698e-105	Mast_cells	TMEM220-AS1
HOXB4	2.74234e-109	2.63634	0.097	0.017	5.76385e-105	Mast_cells	HOXB4
SLC22A17	3.05875e-109	4.32084	0.039	0.002	6.42888e-105	Mast_cells	SLC22A17
SLC38A11	3.76733e-109	4.57565	0.038	0.002	7.91818e-105	Mast_cells	SLC38A11
LAPTM5	5.28635e-109	-0.612065	0.964	0.978	1.11108e-104	Mast_cells	LAPTM5
RNF13	1.87295e-108	-1.55181	0.174	0.429	3.93658e-104	Mast_cells	RNF13
BCL2A1	2.60976e-108	-1.04355	0.31	0.587	5.4852e-104	Mast_cells	BCL2A1
2025-03-03	4.21692e-108	2.2102	0.141	0.034	8.86313e-104	Mast_cells	2025-03-03
PRDM1	4.64232e-108	-4.00068	0.024	0.239	9.75723e-104	Mast_cells	PRDM1
IGF2R	5.20623e-108	-4.26368	0.014	0.224	1.09425e-103	Mast_cells	IGF2R
IL4I1	5.51379e-108	-5.08232	0.011	0.22	1.15889e-103	Mast_cells	IL4I1
PTEN	2.34708e-107	-2.1564	0.1	0.338	4.9331e-103	Mast_cells	PTEN
CLTC	3.7201e-107	-1.84558	0.139	0.384	7.81891e-103	Mast_cells	CLTC
FCHO2	3.98352e-107	-3.36566	0.031	0.248	8.37256e-103	Mast_cells	FCHO2
AC022182.2	5.16106e-107	3.00691	0.076	0.011	1.08475e-102	Mast_cells	AC022182.2
SRGAP2	9.06513e-107	-4.10012	0.018	0.227	1.90531e-102	Mast_cells	SRGAP2
NCKAP1L	1.03937e-106	-1.8404	0.127	0.371	2.18454e-102	Mast_cells	NCKAP1L
TSC22D3	1.72828e-106	1.16097	0.761	0.647	3.6325e-102	Mast_cells	TSC22D3
LRRK2	3.31657e-106	-5.96687	0.005	0.206	6.97076e-102	Mast_cells	LRRK2
FAM49A	3.65544e-106	-3.18173	0.032	0.249	7.68301e-102	Mast_cells	FAM49A
MYL4	4.18853e-106	4.92418	0.035	0.001	8.80346e-102	Mast_cells	MYL4
CREM	9.05875e-106	1.42816	0.567	0.387	1.90397e-101	Mast_cells	CREM
PGLS	1.2384e-105	-1.42548	0.181	0.434	2.60288e-101	Mast_cells	PGLS
RAB20	1.35579e-105	-2.1357	0.091	0.325	2.84959e-101	Mast_cells	RAB20
ARHGDIB	1.65227e-105	0.544815	0.939	0.875	3.47275e-101	Mast_cells	ARHGDIB
PTTG1IP	2.22144e-105	-1.45735	0.196	0.448	4.66903e-101	Mast_cells	PTTG1IP
RPLP1	2.63151e-105	0.273432	1	1	5.53091e-101	Mast_cells	RPLP1
SAP30	3.14521e-105	-2.9572	0.059	0.281	6.61061e-101	Mast_cells	SAP30
APOC1	3.77646e-105	-3.29395	0.584	0.671	7.93736e-101	Mast_cells	APOC1
MSN	4.21748e-105	-1.18636	0.281	0.538	8.8643e-101	Mast_cells	MSN
KRT10	5.60194e-105	1.19598	0.457	0.251	1.17742e-100	Mast_cells	KRT10
HERPUD1	6.17509e-105	-1.08846	0.478	0.698	1.29788e-100	Mast_cells	HERPUD1
KIAA0930	8.70648e-105	-3.77844	0.018	0.225	1.82993e-100	Mast_cells	KIAA0930
OAS1	9.06002e-105	-3.39179	0.026	0.237	1.90423e-100	Mast_cells	OAS1
UBE2D1	1.52949e-104	-1.89136	0.122	0.361	3.21468e-100	Mast_cells	UBE2D1
BOLA3-AS1	1.67098e-104	3.64594	0.051	0.004	3.51206e-100	Mast_cells	BOLA3-AS1
MCUB	2.05732e-104	-3.31246	0.023	0.233	4.32408e-100	Mast_cells	MCUB
RPL4	2.0904e-104	0.491052	0.976	0.922	4.3936e-100	Mast_cells	RPL4
RAB5C	2.10718e-104	-1.31729	0.229	0.481	4.42886e-100	Mast_cells	RAB5C
P2RY13	2.80437e-104	-5.95993	0.004	0.202	5.89423e-100	Mast_cells	P2RY13
PTPRJ	3.96033e-104	-3.97644	0.016	0.221	8.32382e-100	Mast_cells	PTPRJ
TCIRG1	6.78345e-104	-2.32336	0.072	0.299	1.42575e-99	Mast_cells	TCIRG1
HNRNPA0	8.12093e-104	1.15529	0.51	0.313	1.70686e-99	Mast_cells	HNRNPA0
SLC25A37	8.44687e-104	-2.70461	0.075	0.3	1.77536e-99	Mast_cells	SLC25A37
IRAK3	9.91211e-104	-2.52368	0.076	0.303	2.08333e-99	Mast_cells	IRAK3
RSL24D1	2.22783e-103	1.03752	0.574	0.38	4.68245e-99	Mast_cells	RSL24D1
AGAP1	3.42274e-103	3.70786	0.049	0.004	7.19391e-99	Mast_cells	AGAP1
NAGA	3.6298e-103	-2.84612	0.037	0.252	7.62911e-99	Mast_cells	NAGA
HLA-E	3.67792e-103	-0.609211	0.91	0.957	7.73025e-99	Mast_cells	HLA-E
HYI	4.14758e-103	1.85265	0.186	0.058	8.71739e-99	Mast_cells	HYI
SKAP2	5.32487e-103	-1.31408	0.225	0.475	1.11918e-98	Mast_cells	SKAP2
PSMB9	6.41056e-103	-1.2519	0.286	0.531	1.34737e-98	Mast_cells	PSMB9
HSPA1B	6.99427e-103	0.560432	0.913	0.754	1.47006e-98	Mast_cells	HSPA1B
AQP9	7.09002e-103	-8.115	0.001	0.196	1.49018e-98	Mast_cells	AQP9
CLIC1	9.48659e-103	0.537789	0.951	0.909	1.99389e-98	Mast_cells	CLIC1
NDST2	1.39567e-102	1.7505	0.237	0.089	2.93342e-98	Mast_cells	NDST2
OSCAR	1.60419e-102	-5.72465	0.004	0.2	3.37168e-98	Mast_cells	OSCAR
WASHC4	2.03904e-102	-2.47048	0.062	0.284	4.28564e-98	Mast_cells	WASHC4
SFRP2	2.46509e-102	2.02039	0.143	0.037	5.18113e-98	Mast_cells	SFRP2
BTK	4.54584e-102	1.36897	0.406	0.216	9.55445e-98	Mast_cells	BTK
OTUD1	4.97288e-102	-3.54128	0.032	0.242	1.0452e-97	Mast_cells	OTUD1
ME2	5.79981e-102	-2.38029	0.065	0.288	1.219e-97	Mast_cells	ME2
JDP2	6.39515e-102	-5.28672	0.006	0.202	1.34413e-97	Mast_cells	JDP2
PEA15	1.13776e-101	-2.11885	0.086	0.315	2.39134e-97	Mast_cells	PEA15
ADAM9	1.47527e-101	-2.99418	0.034	0.246	3.10071e-97	Mast_cells	ADAM9
GIMAP5	1.49148e-101	-3.667	0.021	0.225	3.13479e-97	Mast_cells	GIMAP5
HOXB2	4.7248e-101	1.89528	0.17	0.051	9.93059e-97	Mast_cells	HOXB2
PTPRN2	5.88972e-101	2.21767	0.129	0.031	1.2379e-96	Mast_cells	PTPRN2
CORO1C	7.50356e-101	-2.07425	0.084	0.312	1.5771e-96	Mast_cells	CORO1C
IL17RA	7.81304e-101	-3.6092	0.021	0.224	1.64214e-96	Mast_cells	IL17RA
WARS	9.0043e-101	-2.29204	0.081	0.308	1.89252e-96	Mast_cells	WARS
HLA-F	1.00608e-100	-1.51936	0.163	0.405	2.11458e-96	Mast_cells	HLA-F
ENG	1.62649e-100	-2.75241	0.046	0.26	3.41856e-96	Mast_cells	ENG
GMFG	2.6907e-100	-0.792264	0.557	0.773	5.65531e-96	Mast_cells	GMFG
TTC39B	2.83693e-100	2.49368	0.107	0.022	5.96266e-96	Mast_cells	TTC39B
TMEM51	3.10107e-100	-5.18298	0.006	0.199	6.51784e-96	Mast_cells	TMEM51
COLGALT1	6.07509e-100	-3.58204	0.022	0.223	1.27686e-95	Mast_cells	COLGALT1
ISG15	8.30534e-100	-1.72758	0.343	0.56	1.74562e-95	Mast_cells	ISG15
PRCP	1.07162e-99	-2.21115	0.074	0.296	2.25234e-95	Mast_cells	PRCP
SDC3	1.2951e-99	-4.57168	0.015	0.212	2.72203e-95	Mast_cells	SDC3
PICALM	1.51336e-99	-1.54606	0.171	0.41	3.18078e-95	Mast_cells	PICALM
CHST12	1.54267e-99	1.82861	0.197	0.066	3.24239e-95	Mast_cells	CHST12
ANKRD31	1.99879e-99	5.32084	0.03	0.001	4.20106e-95	Mast_cells	ANKRD31
GNG10	2.61102e-99	-1.22543	0.272	0.512	5.48783e-95	Mast_cells	GNG10
AC109446.3	2.61689e-99	4.47059	0.034	0.001	5.50017e-95	Mast_cells	AC109446.3
GPRIN3	3.20006e-99	-3.32896	0.023	0.225	6.7259e-95	Mast_cells	GPRIN3
ATP1B3	4.56612e-99	-1.15216	0.394	0.636	9.59708e-95	Mast_cells	ATP1B3
ANPEP	8.58233e-99	-3.67435	0.026	0.228	1.80383e-94	Mast_cells	ANPEP
ADM	8.58302e-99	-3.68427	0.041	0.247	1.80398e-94	Mast_cells	ADM
TWF2	9.52097e-99	-1.86208	0.115	0.343	2.00112e-94	Mast_cells	TWF2
SLC31A1	1.129e-98	-3.99589	0.013	0.208	2.37293e-94	Mast_cells	SLC31A1
SEC14L1	1.6772e-98	-2.0518	0.09	0.316	3.52514e-94	Mast_cells	SEC14L1
SCO2	1.80969e-98	-2.49187	0.059	0.275	3.8036e-94	Mast_cells	SCO2
PDK4	2.23773e-98	-4.64984	0.015	0.211	4.70325e-94	Mast_cells	PDK4
MBD2	4.46429e-98	-2.25995	0.067	0.286	9.38305e-94	Mast_cells	MBD2
NIBAN1	7.64107e-98	-3.18942	0.034	0.237	1.606e-93	Mast_cells	NIBAN1
IFI44L	7.75979e-98	-2.50057	0.056	0.27	1.63095e-93	Mast_cells	IFI44L
IDH1	9.0298e-98	-2.4803	0.067	0.283	1.89788e-93	Mast_cells	IDH1
CD40	1.11539e-97	-3.45477	0.026	0.227	2.34432e-93	Mast_cells	CD40
AC068587.4	1.36837e-97	2.03421	0.171	0.053	2.87603e-93	Mast_cells	AC068587.4
AC007952.4	1.57215e-97	-2.5503	0.078	0.296	3.30434e-93	Mast_cells	AC007952.4
TAF10	1.60941e-97	-1.82674	0.099	0.327	3.38265e-93	Mast_cells	TAF10
RAB33A	1.73505e-97	2.60239	0.095	0.018	3.64673e-93	Mast_cells	RAB33A
CARD16	1.87305e-97	-1.0572	0.287	0.546	3.93677e-93	Mast_cells	CARD16
DOCK4	2.07775e-97	-5.79174	0.003	0.19	4.36702e-93	Mast_cells	DOCK4
PDE3A	2.35714e-97	5.32084	0.029	0.001	4.95423e-93	Mast_cells	PDE3A
FAIM	3.17071e-97	2.20903	0.115	0.026	6.6642e-93	Mast_cells	FAIM
DACH1	4.4762e-97	3.58966	0.046	0.004	9.40808e-93	Mast_cells	DACH1
AQP10	6.60806e-97	6.56877	0.024	0	1.38888e-92	Mast_cells	AQP10
TGFB1I1	6.67014e-97	3.18334	0.056	0.006	1.40193e-92	Mast_cells	TGFB1I1
WAS	7.76303e-97	-1.51814	0.154	0.393	1.63163e-92	Mast_cells	WAS
SLC40A1	7.81962e-97	-3.8858	0.049	0.254	1.64353e-92	Mast_cells	SLC40A1
MATK	1.1084e-96	2.17432	0.117	0.027	2.32963e-92	Mast_cells	MATK
EMILIN2	1.45241e-96	-1.80042	0.113	0.342	3.05268e-92	Mast_cells	EMILIN2
TCF4	1.50573e-96	-2.5342	0.047	0.257	3.16475e-92	Mast_cells	TCF4
STX7	1.61658e-96	-1.96089	0.088	0.311	3.39774e-92	Mast_cells	STX7
RGS18	1.65729e-96	-2.92791	0.039	0.244	3.48328e-92	Mast_cells	RGS18
FXYD1	2.19904e-96	2.78027	0.083	0.014	4.62194e-92	Mast_cells	FXYD1
PHF20	5.16666e-96	1.28572	0.429	0.242	1.08593e-91	Mast_cells	PHF20
ADAM10	8.20703e-96	-2.18478	0.077	0.293	1.72495e-91	Mast_cells	ADAM10
RNASEK	1.64835e-95	-0.539697	0.896	0.949	3.46451e-91	Mast_cells	RNASEK
MKNK1	2.11858e-95	-2.70964	0.041	0.245	4.45284e-91	Mast_cells	MKNK1
UBE2E2	3.98153e-95	-4.3326	0.011	0.198	8.36837e-91	Mast_cells	UBE2E2
EML2-AS1	4.12239e-95	2.43167	0.098	0.02	8.66443e-91	Mast_cells	EML2-AS1
SIGLEC1	4.86926e-95	-7.09464	0.002	0.183	1.02342e-90	Mast_cells	SIGLEC1
TESC	5.98394e-95	1.60607	0.211	0.075	1.2577e-90	Mast_cells	TESC
REEP3	1.04443e-94	-3.51119	0.017	0.209	2.19519e-90	Mast_cells	REEP3
ELOVL7	1.25416e-94	3.63902	0.045	0.004	2.63599e-90	Mast_cells	ELOVL7
XAF1	1.84904e-94	-1.98579	0.105	0.326	3.88631e-90	Mast_cells	XAF1
ARHGAP26	7.67175e-94	-3.13298	0.032	0.229	1.61245e-89	Mast_cells	ARHGAP26
C3	7.96486e-94	-3.02441	0.078	0.285	1.67405e-89	Mast_cells	C3
VSIR	8.15541e-94	-1.41328	0.221	0.452	1.7141e-89	Mast_cells	VSIR
MEG3	8.20787e-94	3.76445	0.057	0.006	1.72513e-89	Mast_cells	MEG3
MERTK	9.4479e-94	-4.54335	0.011	0.197	1.98576e-89	Mast_cells	MERTK
MTCL1	1.12808e-93	4.48643	0.034	0.002	2.371e-89	Mast_cells	MTCL1
SNX2	1.13375e-93	-1.48696	0.172	0.403	2.38292e-89	Mast_cells	SNX2
MFSD12	1.44091e-93	-4.64464	0.009	0.193	3.02851e-89	Mast_cells	MFSD12
ZNF48	1.55006e-93	3.00266	0.066	0.009	3.25792e-89	Mast_cells	ZNF48
HSPG2	1.72185e-93	2.40484	0.092	0.018	3.61898e-89	Mast_cells	HSPG2
ASIC3	1.84779e-93	4.68649	0.031	0.001	3.88369e-89	Mast_cells	ASIC3
MSRA	2.58625e-93	1.44913	0.305	0.14	5.43578e-89	Mast_cells	MSRA
IFITM2	2.59763e-93	0.48674	0.799	0.64	5.45971e-89	Mast_cells	IFITM2
RGS3	2.92031e-93	2.53258	0.113	0.026	6.13791e-89	Mast_cells	RGS3
PLD3	3.01459e-93	-1.76711	0.254	0.463	6.33606e-89	Mast_cells	PLD3
GASK1B	3.11617e-93	-5.37003	0.006	0.187	6.54958e-89	Mast_cells	GASK1B
MYOF	3.21456e-93	-4.54363	0.009	0.193	6.75635e-89	Mast_cells	MYOF
RHBDF2	4.43628e-93	-3.81757	0.015	0.203	9.32416e-89	Mast_cells	RHBDF2
AC090559.1	5.24047e-93	-5.91756	0.003	0.183	1.10144e-88	Mast_cells	AC090559.1
AQP3	5.78181e-93	2.40704	0.097	0.02	1.21522e-88	Mast_cells	AQP3
FAT1	8.40505e-93	3.51136	0.044	0.004	1.76657e-88	Mast_cells	FAT1
SEPTIN2	9.66189e-93	1.12453	0.542	0.368	2.03074e-88	Mast_cells	SEPTIN2
CLEC10A	9.75864e-93	-6.41233	0.003	0.183	2.05107e-88	Mast_cells	CLEC10A
MCOLN1	1.87533e-92	-2.97208	0.035	0.231	3.94157e-88	Mast_cells	MCOLN1
CASP4	2.03625e-92	-1.52989	0.159	0.387	4.27979e-88	Mast_cells	CASP4
HSBP1	2.17177e-92	-1.05124	0.286	0.53	4.56462e-88	Mast_cells	HSBP1
SBDS	3.55004e-92	1.26228	0.407	0.224	7.46148e-88	Mast_cells	SBDS
LGALS2	3.75935e-92	-3.31057	0.044	0.241	7.90141e-88	Mast_cells	LGALS2
IFI27	4.06484e-92	-3.94953	0.203	0.394	8.54348e-88	Mast_cells	IFI27
TOP1	5.73269e-92	-1.18648	0.271	0.504	1.2049e-87	Mast_cells	TOP1
ATG9B	6.40116e-92	4.1896	0.037	0.002	1.3454e-87	Mast_cells	ATG9B
TLDC2	9.56863e-92	4.42038	0.034	0.002	2.01113e-87	Mast_cells	TLDC2
FAM174B	1.16048e-91	2.91065	0.065	0.009	2.43909e-87	Mast_cells	FAM174B
ATP6V0D1	1.36132e-91	-1.25087	0.216	0.452	2.86123e-87	Mast_cells	ATP6V0D1
STAT2	1.40136e-91	-2.66391	0.042	0.241	2.94538e-87	Mast_cells	STAT2
ATF5	1.5755e-91	-3.24865	0.036	0.23	3.31138e-87	Mast_cells	ATF5
EHBP1L1	1.58067e-91	-2.64171	0.039	0.237	3.32226e-87	Mast_cells	EHBP1L1
GBP5	1.79907e-91	-4.41066	0.015	0.199	3.78127e-87	Mast_cells	GBP5
BID	1.95059e-91	-1.75397	0.108	0.329	4.09975e-87	Mast_cells	BID
MICU3	2.19062e-91	3.36776	0.053	0.006	4.60424e-87	Mast_cells	MICU3
TLR1	2.38724e-91	-5.48168	0.004	0.181	5.01749e-87	Mast_cells	TLR1
VOPP1	2.84292e-91	-2.15924	0.073	0.282	5.97525e-87	Mast_cells	VOPP1
ATP5PD	3.62223e-91	-0.824205	0.423	0.659	7.61321e-87	Mast_cells	ATP5PD
KCNMA1	3.76427e-91	-4.51462	0.011	0.193	7.91174e-87	Mast_cells	KCNMA1
RIC3	7.10889e-91	3.14093	0.057	0.007	1.49415e-86	Mast_cells	RIC3
SOCS2	1.10269e-90	2.56217	0.121	0.03	2.31764e-86	Mast_cells	SOCS2
GLG1	1.12267e-90	-3.0407	0.026	0.217	2.35964e-86	Mast_cells	GLG1
CLCN3	1.22045e-90	1.55566	0.258	0.108	2.56515e-86	Mast_cells	CLCN3
IL9R	1.34769e-90	5.07291	0.029	0.001	2.83258e-86	Mast_cells	IL9R
FUCA1	1.4142e-90	-3.07338	0.048	0.245	2.97237e-86	Mast_cells	FUCA1
GNB2	1.75944e-90	-1.13686	0.25	0.486	3.69799e-86	Mast_cells	GNB2
APOL6	2.04343e-90	-2.14255	0.084	0.294	4.29488e-86	Mast_cells	APOL6
EIF5	2.42461e-90	0.826113	0.695	0.558	5.09605e-86	Mast_cells	EIF5
MEGF9	2.77889e-90	-4.10686	0.018	0.201	5.84068e-86	Mast_cells	MEGF9
OAS2	2.89649e-90	-4.99176	0.007	0.185	6.08785e-86	Mast_cells	OAS2
TFRC	3.80172e-90	-2.755	0.063	0.264	7.99047e-86	Mast_cells	TFRC
SIGLEC8	4.056e-90	2.00248	0.132	0.035	8.52489e-86	Mast_cells	SIGLEC8
FBLN1	4.37373e-90	2.03907	0.12	0.03	9.19271e-86	Mast_cells	FBLN1
GPCPD1	5.40392e-90	-2.0458	0.111	0.324	1.1358e-85	Mast_cells	GPCPD1
CHDH	5.44441e-90	3.34806	0.047	0.004	1.14431e-85	Mast_cells	CHDH
TAGAP	5.7335e-90	-2.54921	0.062	0.265	1.20507e-85	Mast_cells	TAGAP
ZSCAN18	6.42044e-90	2.32084	0.106	0.024	1.34945e-85	Mast_cells	ZSCAN18
EIF3A	6.51243e-90	-1.20574	0.253	0.487	1.36878e-85	Mast_cells	EIF3A
RBMX	6.59575e-90	1.06589	0.53	0.345	1.3863e-85	Mast_cells	RBMX
KCNQ1OT1	8.34559e-90	1.21053	0.312	0.145	1.75408e-85	Mast_cells	KCNQ1OT1
NINJ1	1.63721e-89	-1.14075	0.239	0.477	3.44108e-85	Mast_cells	NINJ1
SORBS1	2.6602e-89	3.89763	0.039	0.003	5.5912e-85	Mast_cells	SORBS1
TNFSF10	3.07491e-89	0.779551	0.534	0.325	6.46284e-85	Mast_cells	TNFSF10
NAP1L5	3.63873e-89	2.75481	0.074	0.012	7.64789e-85	Mast_cells	NAP1L5
DICER1	4.8445e-89	-2.10323	0.081	0.29	1.01822e-84	Mast_cells	DICER1
PRKX	6.94342e-89	1.60198	0.273	0.121	1.45937e-84	Mast_cells	PRKX
CPNE3	7.17638e-89	-3.53533	0.022	0.207	1.50833e-84	Mast_cells	CPNE3
TBXAS1	8.91226e-89	-1.46355	0.168	0.391	1.87318e-84	Mast_cells	TBXAS1
SDS	1.08263e-88	-5.64966	0.009	0.185	2.27546e-84	Mast_cells	SDS
DNAJB1	1.34928e-88	0.480471	0.922	0.767	2.83591e-84	Mast_cells	DNAJB1
ITPR2	1.46796e-88	-1.92173	0.129	0.341	3.08535e-84	Mast_cells	ITPR2
BMP7	1.85739e-88	5.58933	0.024	0	3.90386e-84	Mast_cells	BMP7
MPIG6B	2.42605e-88	6.34638	0.023	0	5.09907e-84	Mast_cells	MPIG6B
RGL1	3.12862e-88	-5.6915	0.003	0.175	6.57574e-84	Mast_cells	RGL1
SYAP1	5.81943e-88	1.05616	0.542	0.362	1.22313e-83	Mast_cells	SYAP1
CRYBG1	6.12093e-88	-3.64387	0.014	0.193	1.2865e-83	Mast_cells	CRYBG1
PLAUR	8.1178e-88	-1.01945	0.621	0.761	1.7062e-83	Mast_cells	PLAUR
DHRS3	1.09308e-87	-3.16247	0.028	0.213	2.29743e-83	Mast_cells	DHRS3
STX17-AS1	1.64875e-87	3.76378	0.04	0.003	3.46534e-83	Mast_cells	STX17-AS1
REEP5	2.15158e-87	-1.17204	0.227	0.46	4.52219e-83	Mast_cells	REEP5
PGD	2.84264e-87	-1.74559	0.128	0.342	5.97465e-83	Mast_cells	PGD
AHI1	2.93608e-87	1.52592	0.236	0.094	6.17105e-83	Mast_cells	AHI1
GAL3ST4	2.94313e-87	-6.06448	0.004	0.174	6.18586e-83	Mast_cells	GAL3ST4
ZDHHC20	3.09467e-87	-2.65455	0.047	0.24	6.50437e-83	Mast_cells	ZDHHC20
GNB1	3.61037e-87	-1.28832	0.188	0.417	7.58827e-83	Mast_cells	GNB1
CTDNEP1	3.64478e-87	-2.01048	0.073	0.277	7.66061e-83	Mast_cells	CTDNEP1
CORO1B	3.76128e-87	-1.55191	0.127	0.346	7.90547e-83	Mast_cells	CORO1B
ROCK1	7.96768e-87	-1.45042	0.23	0.445	1.67465e-82	Mast_cells	ROCK1
FRMD4B	8.08079e-87	-1.9211	0.076	0.282	1.69842e-82	Mast_cells	FRMD4B
SRSF5	1.17243e-86	0.758197	0.738	0.642	2.46421e-82	Mast_cells	SRSF5
C9orf72	1.42869e-86	-2.47399	0.052	0.247	3.00282e-82	Mast_cells	C9orf72
MT-CO1	1.84169e-86	-0.443529	0.999	0.998	3.87087e-82	Mast_cells	MT-CO1
MSI2	2.18243e-86	1.75536	0.184	0.064	4.58703e-82	Mast_cells	MSI2
SUMO2	2.33139e-86	0.509962	0.878	0.812	4.90012e-82	Mast_cells	SUMO2
DEXI	2.37048e-86	1.83711	0.15	0.045	4.98228e-82	Mast_cells	DEXI
APOE	2.51454e-86	-3.75492	0.715	0.706	5.28506e-82	Mast_cells	APOE
TMEM220	2.61993e-86	1.99282	0.138	0.039	5.50657e-82	Mast_cells	TMEM220
GIMAP1	2.77846e-86	-2.62897	0.042	0.232	5.83978e-82	Mast_cells	GIMAP1
RNF130	2.81895e-86	-0.80348	0.421	0.649	5.92488e-82	Mast_cells	RNF130
AC015908.2	3.56839e-86	5.9058	0.023	0	7.50005e-82	Mast_cells	AC015908.2
LXN	4.44117e-86	2.31508	0.15	0.046	9.33444e-82	Mast_cells	LXN
SMIM24	5.14733e-86	2.86446	0.057	0.007	1.08187e-81	Mast_cells	SMIM24
FLNA	5.32213e-86	-1.98822	0.127	0.332	1.1186e-81	Mast_cells	FLNA
MGST2	1.14317e-85	-1.61977	0.12	0.334	2.40271e-81	Mast_cells	MGST2
PTGER4	1.37313e-85	-2.11048	0.082	0.286	2.88605e-81	Mast_cells	PTGER4
ATP13A3	1.71873e-85	-2.14887	0.083	0.286	3.61242e-81	Mast_cells	ATP13A3
OST4	1.76565e-85	0.50943	0.894	0.841	3.71105e-81	Mast_cells	OST4
MED13L	2.07524e-85	-2.19429	0.071	0.27	4.36174e-81	Mast_cells	MED13L
TNS3	2.07767e-85	-4.98507	0.007	0.176	4.36684e-81	Mast_cells	TNS3
LAMTOR1	3.87107e-85	-1.05979	0.273	0.502	8.13622e-81	Mast_cells	LAMTOR1
PLXNB2	4.72584e-85	-3.21862	0.019	0.197	9.93278e-81	Mast_cells	PLXNB2
KCNAB2	5.12816e-85	-2.95596	0.026	0.208	1.07784e-80	Mast_cells	KCNAB2
CMKLR1	5.44814e-85	-7.21573	0.001	0.166	1.14509e-80	Mast_cells	CMKLR1
MIS18BP1	2.13337e-84	-1.77307	0.11	0.319	4.48392e-80	Mast_cells	MIS18BP1
CCDC88A	2.21255e-84	-1.19688	0.283	0.502	4.65034e-80	Mast_cells	CCDC88A
PTPN12	3.60539e-84	-2.00351	0.091	0.294	7.57781e-80	Mast_cells	PTPN12
HLTF	5.61178e-84	1.80181	0.18	0.063	1.17948e-79	Mast_cells	HLTF
IGFBP7	5.83489e-84	1.24616	0.357	0.185	1.22638e-79	Mast_cells	IGFBP7
WASIR2	6.58068e-84	6.37973	0.021	0	1.38313e-79	Mast_cells	WASIR2
SRSF7	6.71418e-84	0.827709	0.666	0.51	1.41119e-79	Mast_cells	SRSF7
MDFIC	8.83388e-84	-5.19665	0.005	0.17	1.85671e-79	Mast_cells	MDFIC
C19orf38	1.05879e-83	-5.15286	0.004	0.169	2.22537e-79	Mast_cells	C19orf38
HRH2	1.11289e-83	-6.51426	0.002	0.164	2.33907e-79	Mast_cells	HRH2
ASAP1	1.37607e-83	-2.20478	0.063	0.256	2.89223e-79	Mast_cells	ASAP1
ASPH	1.50806e-83	-2.69126	0.044	0.229	3.16965e-79	Mast_cells	ASPH
TUT7	2.0537e-83	-2.25977	0.069	0.264	4.31646e-79	Mast_cells	TUT7
LBR	2.14393e-83	-2.61629	0.037	0.222	4.50611e-79	Mast_cells	LBR
HM13	2.4639e-83	-1.58061	0.131	0.342	5.17863e-79	Mast_cells	HM13
OLFML3	2.73716e-83	-4.22052	0.027	0.202	5.75297e-79	Mast_cells	OLFML3
KLF4	3.37551e-83	-1.28023	0.249	0.471	7.09464e-79	Mast_cells	KLF4
NUDT16	3.88759e-83	-2.16429	0.073	0.269	8.17093e-79	Mast_cells	NUDT16
PARVG	3.96149e-83	-1.6853	0.11	0.318	8.32626e-79	Mast_cells	PARVG
SCGB3A1	4.71372e-83	1.15883	0.162	0.052	9.90729e-79	Mast_cells	SCGB3A1
GM2A	5.57809e-83	-1.78548	0.116	0.322	1.1724e-78	Mast_cells	GM2A
PLD4	6.58498e-83	-5.60185	0.005	0.169	1.38403e-78	Mast_cells	PLD4
SNX27	7.58275e-83	-2.85435	0.032	0.212	1.59374e-78	Mast_cells	SNX27
STX6	7.95044e-83	-2.82677	0.032	0.212	1.67102e-78	Mast_cells	STX6
LAMTOR2	8.01725e-83	-1.07657	0.267	0.493	1.68507e-78	Mast_cells	LAMTOR2
ACP2	8.82122e-83	-3.07771	0.031	0.209	1.85404e-78	Mast_cells	ACP2
SOCS3	1.18709e-82	-1.08325	0.29	0.519	2.49502e-78	Mast_cells	SOCS3
EXD3	1.22888e-82	2.65737	0.097	0.022	2.58286e-78	Mast_cells	EXD3
SRGN	1.25203e-82	0.441187	0.999	0.994	2.63151e-78	Mast_cells	SRGN
CAP1	1.52868e-82	-0.697303	0.536	0.744	3.21297e-78	Mast_cells	CAP1
MS4A3	1.58674e-82	8.8444	0.019	0	3.335e-78	Mast_cells	MS4A3
MX2	2.0104e-82	-2.58527	0.048	0.233	4.22546e-78	Mast_cells	MX2
CCDC50	3.01097e-82	-2.57437	0.039	0.221	6.32845e-78	Mast_cells	CCDC50
ADPGK	5.46395e-82	-1.79629	0.097	0.299	1.14841e-77	Mast_cells	ADPGK
RILPL2	6.05916e-82	-1.4831	0.207	0.416	1.27351e-77	Mast_cells	RILPL2
MMP14	7.3037e-82	-3.10656	0.03	0.207	1.53509e-77	Mast_cells	MMP14
STX12	7.58806e-82	-1.97618	0.064	0.258	1.59486e-77	Mast_cells	STX12
RBM39	1.11273e-81	0.62978	0.79	0.701	2.33874e-77	Mast_cells	RBM39
EFNB2	1.14546e-81	2.76608	0.068	0.011	2.40753e-77	Mast_cells	EFNB2
SNHG5	1.80808e-81	0.546075	0.792	0.614	3.80021e-77	Mast_cells	SNHG5
LMO2	2.88813e-81	-3.22439	0.021	0.193	6.07027e-77	Mast_cells	LMO2
BEX4	3.07749e-81	1.18468	0.381	0.212	6.46827e-77	Mast_cells	BEX4
GRK3	3.25151e-81	-2.89466	0.03	0.207	6.83403e-77	Mast_cells	GRK3
RAPGEF1	1.00367e-80	-2.43724	0.049	0.233	2.10952e-76	Mast_cells	RAPGEF1
NDUFV3	1.29556e-80	-1.74228	0.093	0.294	2.723e-76	Mast_cells	NDUFV3
TET2	1.34438e-80	-1.87822	0.104	0.304	2.82563e-76	Mast_cells	TET2
AC096751.2	2.01823e-80	4.4859	0.031	0.002	4.24191e-76	Mast_cells	AC096751.2
CERS4	2.18393e-80	2.16884	0.102	0.024	4.59019e-76	Mast_cells	CERS4
MBNL1	2.59732e-80	-0.975587	0.33	0.553	5.45906e-76	Mast_cells	MBNL1
S100A12	2.84031e-80	-6.90527	0.004	0.163	5.96977e-76	Mast_cells	S100A12
AGFG1	3.84841e-80	-2.45286	0.057	0.242	8.08859e-76	Mast_cells	AGFG1
ASRGL1	4.25814e-80	1.53214	0.214	0.085	8.94976e-76	Mast_cells	ASRGL1
AC012414.3	5.51002e-80	7.87543	0.019	0	1.1581e-75	Mast_cells	AC012414.3
MORF4L1	1.02733e-79	0.621868	0.803	0.732	2.15925e-75	Mast_cells	MORF4L1
ATP6V0B	1.08625e-79	-0.679593	0.59	0.77	2.28309e-75	Mast_cells	ATP6V0B
RPS11	1.33343e-79	0.27136	1	0.997	2.80261e-75	Mast_cells	RPS11
SQSTM1	2.22035e-79	0.706829	0.715	0.58	4.66673e-75	Mast_cells	SQSTM1
TUBB4B	6.55196e-79	0.887045	0.55	0.37	1.37709e-74	Mast_cells	TUBB4B
SELENOM	7.27948e-79	1.25078	0.288	0.135	1.53e-74	Mast_cells	SELENOM
DAPP1	9.06511e-79	-3.73253	0.013	0.176	1.9053e-74	Mast_cells	DAPP1
OSBPL8	9.47235e-79	0.880484	0.54	0.369	1.9909e-74	Mast_cells	OSBPL8
DNMT1	1.16014e-78	-1.90907	0.085	0.278	2.43839e-74	Mast_cells	DNMT1
GDI2	1.16066e-78	-0.910351	0.331	0.556	2.43947e-74	Mast_cells	GDI2
MYD88	1.28471e-78	-2.39216	0.054	0.235	2.70021e-74	Mast_cells	MYD88
AP1S3	1.48929e-78	2.29964	0.107	0.027	3.13019e-74	Mast_cells	AP1S3
ITGAM	1.90822e-78	-1.88659	0.089	0.284	4.01071e-74	Mast_cells	ITGAM
TMEM167A	1.99188e-78	-1.28168	0.171	0.385	4.18653e-74	Mast_cells	TMEM167A
GPR65	2.09112e-78	1.42542	0.446	0.285	4.39511e-74	Mast_cells	GPR65
WNK1	2.29813e-78	-1.47691	0.147	0.353	4.83021e-74	Mast_cells	WNK1
SSR1	2.71615e-78	-1.19604	0.19	0.407	5.70879e-74	Mast_cells	SSR1
AKR1B1	3.77774e-78	-1.65679	0.146	0.346	7.94005e-74	Mast_cells	AKR1B1
MIR3945HG	5.33568e-78	-8.23614	0.001	0.153	1.12145e-73	Mast_cells	MIR3945HG
TSPAN14	5.3448e-78	-2.27396	0.061	0.244	1.12337e-73	Mast_cells	TSPAN14
LTBR	5.9833e-78	-2.5347	0.038	0.213	1.25757e-73	Mast_cells	LTBR
APOD	6.74577e-78	2.2542	0.094	0.021	1.41783e-73	Mast_cells	APOD
LUCAT1	8.54418e-78	-4.23925	0.023	0.187	1.79582e-73	Mast_cells	LUCAT1
CAPG	9.64812e-78	0.44206	0.856	0.708	2.02784e-73	Mast_cells	CAPG
CAT	1.04844e-77	-1.89944	0.072	0.262	2.20362e-73	Mast_cells	CAT
DIAPH2	1.31777e-77	-3.37651	0.019	0.183	2.76968e-73	Mast_cells	DIAPH2
ADAMTS3	1.42398e-77	7.05781	0.019	0	2.99293e-73	Mast_cells	ADAMTS3
DOK2	1.52117e-77	-1.46052	0.123	0.328	3.19719e-73	Mast_cells	DOK2
AL356804.1	1.66146e-77	4.36815	0.033	0.002	3.49205e-73	Mast_cells	AL356804.1
BHLHE41	1.82094e-77	-5.02899	0.004	0.158	3.82725e-73	Mast_cells	BHLHE41
HACD4	1.88005e-77	-2.35107	0.043	0.22	3.95149e-73	Mast_cells	HACD4
CRISPLD1	2.2821e-77	5.09845	0.023	0.001	4.79651e-73	Mast_cells	CRISPLD1
CUTA	2.68079e-77	0.935231	0.536	0.367	5.63448e-73	Mast_cells	CUTA
KREMEN1	2.72776e-77	2.44321	0.072	0.013	5.7332e-73	Mast_cells	KREMEN1
ATP2A3	2.74696e-77	1.82167	0.129	0.038	5.77356e-73	Mast_cells	ATP2A3
NADK	3.21904e-77	-3.1395	0.024	0.19	6.76578e-73	Mast_cells	NADK
PNRC1	4.53138e-77	-0.856873	0.824	0.89	9.52406e-73	Mast_cells	PNRC1
DSC2	5.3432e-77	-4.96882	0.003	0.156	1.12303e-72	Mast_cells	DSC2
H3F3A	6.01861e-77	-0.430502	0.992	0.996	1.26499e-72	Mast_cells	H3F3A
PLAU	6.4297e-77	-2.59112	0.062	0.243	1.35139e-72	Mast_cells	PLAU
MZF1-AS1	6.7044e-77	1.95938	0.114	0.03	1.40913e-72	Mast_cells	MZF1-AS1
CTNNA1	6.89202e-77	-1.66184	0.11	0.307	1.44857e-72	Mast_cells	CTNNA1
RESF1	7.13392e-77	-1.94419	0.088	0.28	1.49941e-72	Mast_cells	RESF1
RCSD1	7.64329e-77	-1.93261	0.079	0.267	1.60647e-72	Mast_cells	RCSD1
MARCO	9.04603e-77	-7.56652	0.002	0.153	1.90129e-72	Mast_cells	MARCO
CD72	1.03424e-76	-3.88626	0.01	0.167	2.17376e-72	Mast_cells	CD72
CR1	1.76878e-76	-4.52522	0.008	0.163	3.71763e-72	Mast_cells	CR1
FBLN2	2.10717e-76	2.98827	0.049	0.006	4.42885e-72	Mast_cells	FBLN2
LAMP1	2.81702e-76	-1.14537	0.285	0.487	5.92081e-72	Mast_cells	LAMP1
SELPLG	2.82018e-76	-2.36689	0.054	0.232	5.92745e-72	Mast_cells	SELPLG
CTNND1	3.20369e-76	-2.23667	0.053	0.232	6.73352e-72	Mast_cells	CTNND1
CAMK2D	3.22296e-76	-3.65644	0.013	0.172	6.77401e-72	Mast_cells	CAMK2D
RIN2	3.66241e-76	-4.01008	0.011	0.167	7.69766e-72	Mast_cells	RIN2
UTRN	4.73655e-76	-1.88624	0.088	0.278	9.95528e-72	Mast_cells	UTRN
HBB	5.08214e-76	2.85652	0.246	0.107	1.06817e-71	Mast_cells	HBB
NAAA	5.09297e-76	-2.23253	0.064	0.245	1.07044e-71	Mast_cells	NAAA
CXCL3	5.23846e-76	-3.45791	0.074	0.25	1.10102e-71	Mast_cells	CXCL3
CCRL2	5.74759e-76	-2.66515	0.05	0.224	1.20803e-71	Mast_cells	CCRL2
AFF2	6.93756e-76	3.27137	0.038	0.003	1.45814e-71	Mast_cells	AFF2
FUOM	1.27087e-75	-1.84868	0.08	0.268	2.67112e-71	Mast_cells	FUOM
LY6E	1.31163e-75	-1.33381	0.274	0.471	2.75678e-71	Mast_cells	LY6E
DMKN	1.50698e-75	2.32084	0.078	0.016	3.16737e-71	Mast_cells	DMKN
MRPL33	1.6348e-75	0.938581	0.521	0.356	3.43603e-71	Mast_cells	MRPL33
CXCL10	1.79907e-75	-6.86146	0.016	0.172	3.78128e-71	Mast_cells	CXCL10
SETX	1.91812e-75	-1.68824	0.103	0.297	4.03151e-71	Mast_cells	SETX
AC114760.2	2.05914e-75	1.81144	0.151	0.05	4.32791e-71	Mast_cells	AC114760.2
FAM120A	3.67897e-75	-1.55384	0.123	0.32	7.73246e-71	Mast_cells	FAM120A
MYH9	6.81081e-75	-1.30681	0.177	0.383	1.4315e-70	Mast_cells	MYH9
FRMD4A	8.95605e-75	-4.59486	0.006	0.157	1.88238e-70	Mast_cells	FRMD4A
MITF	1.1687e-74	1.31732	0.282	0.136	2.45638e-70	Mast_cells	MITF
BASP1	1.48871e-74	-1.57701	0.207	0.404	3.12897e-70	Mast_cells	BASP1
AARD	3.19249e-74	5.08638	0.023	0.001	6.70997e-70	Mast_cells	AARD
ADRA2A	5.36488e-74	4.36664	0.027	0.001	1.12759e-69	Mast_cells	ADRA2A
CCND1	6.01644e-74	-2.81516	0.04	0.208	1.26454e-69	Mast_cells	CCND1
SPPL2A	6.14829e-74	-1.52606	0.126	0.322	1.29225e-69	Mast_cells	SPPL2A
OSBPL11	6.90879e-74	-2.22705	0.051	0.225	1.45209e-69	Mast_cells	OSBPL11
SNX18	7.76202e-74	-3.8821	0.012	0.165	1.63142e-69	Mast_cells	SNX18
TBC1D9	1.06316e-73	-5.06051	0.005	0.152	2.23455e-69	Mast_cells	TBC1D9
TAP1	1.08214e-73	-1.79525	0.091	0.278	2.27443e-69	Mast_cells	TAP1
CEBPA	1.74815e-73	-4.75277	0.005	0.152	3.67426e-69	Mast_cells	CEBPA
EVPL	1.80924e-73	4.02938	0.03	0.002	3.80266e-69	Mast_cells	EVPL
TAOK1	1.86636e-73	-2.00028	0.072	0.253	3.92271e-69	Mast_cells	TAOK1
LINC00892	1.87448e-73	3.4697	0.041	0.004	3.93978e-69	Mast_cells	LINC00892
OCIAD2	2.07149e-73	1.49187	0.191	0.073	4.35386e-69	Mast_cells	OCIAD2
IFNAR1	2.72115e-73	-1.51096	0.123	0.317	5.71931e-69	Mast_cells	IFNAR1
TINAGL1	3.32675e-73	3.27614	0.07	0.013	6.99216e-69	Mast_cells	TINAGL1
CD1D	3.40194e-73	-5.98332	0.002	0.147	7.15019e-69	Mast_cells	CD1D
GNPDA1	6.08434e-73	-2.15277	0.061	0.237	1.27881e-68	Mast_cells	GNPDA1
PLPP1	6.18973e-73	1.95687	0.142	0.046	1.30096e-68	Mast_cells	PLPP1
CHCHD10	9.14169e-73	-1.02851	0.305	0.508	1.9214e-68	Mast_cells	CHCHD10
ADAR	9.43961e-73	-1.53607	0.126	0.319	1.98402e-68	Mast_cells	ADAR
VMO1	1.21988e-72	-2.87471	0.044	0.212	2.56394e-68	Mast_cells	VMO1
LPP	1.43382e-72	-2.00663	0.071	0.25	3.0136e-68	Mast_cells	LPP
TRIM38	1.48238e-72	-1.65443	0.105	0.293	3.11567e-68	Mast_cells	TRIM38
HSP90AA1	1.56507e-72	0.348321	0.999	0.989	3.28946e-68	Mast_cells	HSP90AA1
ADAM28	1.6698e-72	-2.75981	0.031	0.194	3.50959e-68	Mast_cells	ADAM28
SLC25A24	1.86069e-72	-1.95342	0.062	0.239	3.91079e-68	Mast_cells	SLC25A24
BHLHE40	1.91072e-72	0.819291	0.482	0.301	4.01594e-68	Mast_cells	BHLHE40
FMNL2	2.93407e-72	-2.42636	0.051	0.221	6.16683e-68	Mast_cells	FMNL2
SPG21	3.16127e-72	-1.34233	0.143	0.342	6.64436e-68	Mast_cells	SPG21
UTS2	4.40523e-72	2.54918	0.206	0.086	9.25892e-68	Mast_cells	UTS2
DOCK2	4.72366e-72	-1.45822	0.123	0.317	9.92818e-68	Mast_cells	DOCK2
ATF4	5.11085e-72	0.909296	0.579	0.434	1.0742e-67	Mast_cells	ATF4
TRIM14	5.56777e-72	-4.81121	0.005	0.15	1.17023e-67	Mast_cells	TRIM14
ZFHX3	7.84622e-72	-1.82901	0.077	0.259	1.64912e-67	Mast_cells	ZFHX3
ZSWIM6	9.02469e-72	-2.45776	0.042	0.208	1.89681e-67	Mast_cells	ZSWIM6
PCED1B-AS1	1.07491e-71	-1.9544	0.063	0.239	2.25924e-67	Mast_cells	PCED1B-AS1
MIR3681HG	1.12249e-71	4.02128	0.029	0.002	2.35924e-67	Mast_cells	MIR3681HG
ELSPBP1	1.30276e-71	8.74711	0.016	0	2.73814e-67	Mast_cells	ELSPBP1
MCL1	1.48515e-71	-0.787851	0.716	0.852	3.12148e-67	Mast_cells	MCL1
ATP6V1A	1.51174e-71	-1.92854	0.08	0.259	3.17738e-67	Mast_cells	ATP6V1A
CYTH1	1.85692e-71	-1.87971	0.077	0.257	3.90287e-67	Mast_cells	CYTH1
TAF7	2.25978e-71	1.02029	0.429	0.259	4.7496e-67	Mast_cells	TAF7
AL136090.2	2.92636e-71	7.56877	0.017	0	6.15063e-67	Mast_cells	AL136090.2
AC092666.1	2.92636e-71	7.56877	0.017	0	6.15063e-67	Mast_cells	AC092666.1
AQP8	2.92776e-71	7.56877	0.017	0	6.15358e-67	Mast_cells	AQP8
NCEH1	3.18316e-71	-3.1608	0.024	0.179	6.69037e-67	Mast_cells	NCEH1
AL359636.2	3.49942e-71	4.70417	0.025	0.001	7.35509e-67	Mast_cells	AL359636.2
PLEKHO2	3.52745e-71	-2.1266	0.058	0.23	7.41399e-67	Mast_cells	PLEKHO2
SLAMF7	5.50663e-71	-5.88739	0.004	0.146	1.15738e-66	Mast_cells	SLAMF7
NECAP2	7.12582e-71	-1.49604	0.115	0.306	1.49771e-66	Mast_cells	NECAP2
RNASE1	7.85304e-71	-4.54966	0.054	0.215	1.65055e-66	Mast_cells	RNASE1
N4BP1	1.02188e-70	-2.55784	0.04	0.204	2.14778e-66	Mast_cells	N4BP1
AP3S1	1.06927e-70	1.18426	0.384	0.226	2.2474e-66	Mast_cells	AP3S1
ARF3	1.38646e-70	-1.55356	0.104	0.29	2.91406e-66	Mast_cells	ARF3
DAD1	1.40343e-70	0.793487	0.601	0.442	2.94973e-66	Mast_cells	DAD1
TSPAN33	1.76886e-70	-5.58734	0.003	0.143	3.7178e-66	Mast_cells	TSPAN33
GIMAP8	2.03761e-70	-4.56216	0.007	0.151	4.28266e-66	Mast_cells	GIMAP8
PARP9	3.04463e-70	-2.17101	0.058	0.228	6.3992e-66	Mast_cells	PARP9
SH3BP2	3.69805e-70	-2.33949	0.043	0.207	7.77257e-66	Mast_cells	SH3BP2
DTX3L	5.13913e-70	-2.68854	0.035	0.194	1.08014e-65	Mast_cells	DTX3L
P2RY6	6.05358e-70	-5.65971	0.003	0.142	1.27234e-65	Mast_cells	P2RY6
WNK3	6.24272e-70	5.64277	0.02	0	1.3121e-65	Mast_cells	WNK3
DIP2C	7.61588e-70	2.81344	0.054	0.008	1.6007e-65	Mast_cells	DIP2C
PTBP3	7.68381e-70	-1.40267	0.15	0.343	1.61498e-65	Mast_cells	PTBP3
SRSF3	1.1127e-69	0.592077	0.806	0.732	2.33867e-65	Mast_cells	SRSF3
DDX24	1.19968e-69	0.834663	0.576	0.419	2.52149e-65	Mast_cells	DDX24
TNFRSF12A	1.64066e-69	1.51947	0.196	0.079	3.44833e-65	Mast_cells	TNFRSF12A
KAZN	1.87006e-69	3.81065	0.031	0.002	3.93049e-65	Mast_cells	KAZN
TMED2	2.23338e-69	0.882674	0.511	0.35	4.69411e-65	Mast_cells	TMED2
RXRA	2.27516e-69	-2.94624	0.026	0.18	4.78194e-65	Mast_cells	RXRA
S100B	2.31676e-69	-4.96929	0.018	0.166	4.86937e-65	Mast_cells	S100B
B3GNT5	2.52953e-69	-2.2874	0.062	0.231	5.31656e-65	Mast_cells	B3GNT5
RPS19	3.07507e-69	0.30866	1	0.999	6.46317e-65	Mast_cells	RPS19
ARL8B	3.16982e-69	-1.52808	0.121	0.307	6.66234e-65	Mast_cells	ARL8B
WIPF1	3.62334e-69	-1.1093	0.221	0.424	7.61553e-65	Mast_cells	WIPF1
FNIP2	3.79445e-69	-1.84838	0.086	0.264	7.97518e-65	Mast_cells	FNIP2
ARHGAP4	4.19672e-69	-1.77673	0.072	0.247	8.82068e-65	Mast_cells	ARHGAP4
MORF4L2	4.25904e-69	1.02461	0.422	0.26	8.95164e-65	Mast_cells	MORF4L2
SUMO3	5.38929e-69	-1.12593	0.182	0.383	1.13272e-64	Mast_cells	SUMO3
GALNT6	5.94555e-69	1.55502	0.209	0.089	1.24963e-64	Mast_cells	GALNT6
CXCL9	6.05897e-69	-8.60873	0.002	0.139	1.27348e-64	Mast_cells	CXCL9
ABHD12	6.71566e-69	-2.18586	0.06	0.227	1.4115e-64	Mast_cells	ABHD12
DCBLD2	7.55882e-69	2.40041	0.08	0.018	1.58871e-64	Mast_cells	DCBLD2
USP53	7.84819e-69	1.20306	0.229	0.1	1.64953e-64	Mast_cells	USP53
ZNF267	8.61539e-69	-1.92358	0.083	0.259	1.81078e-64	Mast_cells	ZNF267
EMB	1.06628e-68	-2.65239	0.036	0.193	2.2411e-64	Mast_cells	EMB
EPB41L2	1.12839e-68	-1.88442	0.102	0.28	2.37166e-64	Mast_cells	EPB41L2
BTG2	1.14398e-68	0.662571	0.728	0.594	2.40442e-64	Mast_cells	BTG2
RPN2	1.27727e-68	-1.14087	0.225	0.422	2.68456e-64	Mast_cells	RPN2
DAPK1	1.35167e-68	-1.86717	0.07	0.243	2.84094e-64	Mast_cells	DAPK1
EGFL7	1.62784e-68	1.91959	0.109	0.031	3.42138e-64	Mast_cells	EGFL7
ATM	1.65788e-68	-1.65727	0.089	0.268	3.48453e-64	Mast_cells	ATM
ADAMDEC1	1.66746e-68	-6.61369	0.003	0.141	3.50467e-64	Mast_cells	ADAMDEC1
PSMB8	1.8947e-68	-1.01675	0.262	0.468	3.98227e-64	Mast_cells	PSMB8
M6PR	2.34886e-68	-1.00247	0.262	0.464	4.93683e-64	Mast_cells	M6PR
SIGLEC9	3.40798e-68	-6.29065	0.002	0.137	7.16288e-64	Mast_cells	SIGLEC9
JAK2	3.74352e-68	-2.67857	0.033	0.188	7.86813e-64	Mast_cells	JAK2
DBNL	5.00099e-68	-1.26194	0.17	0.364	1.05111e-63	Mast_cells	DBNL
STOM	5.51259e-68	-1.54901	0.122	0.306	1.15864e-63	Mast_cells	STOM
RNASE2	6.06793e-68	-6.10717	0.003	0.139	1.27536e-63	Mast_cells	RNASE2
DYNLL1	6.35589e-68	0.556511	0.862	0.799	1.33588e-63	Mast_cells	DYNLL1
SP110	7.10734e-68	-1.30394	0.169	0.36	1.49382e-63	Mast_cells	SP110
TNRC6C	7.27825e-68	1.90246	0.111	0.032	1.52974e-63	Mast_cells	TNRC6C
DBNDD2	7.62656e-68	-1.83369	0.074	0.246	1.60295e-63	Mast_cells	DBNDD2
NPTN	8.58434e-68	-2.23538	0.049	0.211	1.80426e-63	Mast_cells	NPTN
PLXNC1	9.97906e-68	-1.79231	0.089	0.264	2.0974e-63	Mast_cells	PLXNC1
SELL	1.20688e-67	-3.97684	0.014	0.157	2.53662e-63	Mast_cells	SELL
DNPH1	1.23342e-67	-1.69328	0.092	0.27	2.59239e-63	Mast_cells	DNPH1
MSX2	1.47506e-67	4.29485	0.025	0.001	3.10027e-63	Mast_cells	MSX2
TIGAR	1.61397e-67	-3.94595	0.01	0.151	3.39225e-63	Mast_cells	TIGAR
SGPL1	1.62004e-67	-2.86961	0.028	0.18	3.405e-63	Mast_cells	SGPL1
ATP6AP1	1.70114e-67	-1.06596	0.212	0.411	3.57545e-63	Mast_cells	ATP6AP1
ITPRIPL2	1.78022e-67	-2.86529	0.025	0.176	3.74167e-63	Mast_cells	ITPRIPL2
DSTN	1.80458e-67	0.916565	0.464	0.302	3.79286e-63	Mast_cells	DSTN
CCL20	1.81443e-67	-4.88112	0.046	0.199	3.81356e-63	Mast_cells	CCL20
ABHD5	2.4149e-67	-2.11927	0.12	0.296	5.07564e-63	Mast_cells	ABHD5
GALM	3.79596e-67	-2.21748	0.05	0.212	7.97834e-63	Mast_cells	GALM
CEP70	4.16475e-67	2.68899	0.051	0.008	8.75348e-63	Mast_cells	CEP70
SAMD9L	4.44355e-67	-1.69561	0.11	0.29	9.33945e-63	Mast_cells	SAMD9L
BCAT1	5.01682e-67	-2.88607	0.027	0.178	1.05444e-62	Mast_cells	BCAT1
PSMB10	5.34871e-67	-0.950373	0.312	0.506	1.12419e-62	Mast_cells	PSMB10
C21orf91	5.5486e-67	1.68654	0.156	0.057	1.16621e-62	Mast_cells	C21orf91
PRAM1	6.00733e-67	-8.38436	0	0.132	1.26262e-62	Mast_cells	PRAM1
PKM	6.22525e-67	-0.663903	0.567	0.743	1.30842e-62	Mast_cells	PKM
MCEMP1	8.6378e-67	-7.18348	0.001	0.134	1.81549e-62	Mast_cells	MCEMP1
RPS4Y1	8.78796e-67	1.48678	0.28	0.145	1.84705e-62	Mast_cells	RPS4Y1
RBMS1	1.22141e-66	-1.38559	0.153	0.34	2.56715e-62	Mast_cells	RBMS1
CPNE5	1.22385e-66	2.5889	0.051	0.008	2.57228e-62	Mast_cells	CPNE5
SPTB	1.22748e-66	6.24684	0.017	0	2.57992e-62	Mast_cells	SPTB
FERMT3	1.59297e-66	-1.13785	0.195	0.391	3.3481e-62	Mast_cells	FERMT3
ZFAND5	1.69262e-66	-0.987384	0.576	0.734	3.55755e-62	Mast_cells	ZFAND5
TCF7L2	1.85524e-66	-4.46844	0.007	0.143	3.89934e-62	Mast_cells	TCF7L2
HEXB	2.01481e-66	-1.18746	0.211	0.404	4.23474e-62	Mast_cells	HEXB
EVL	2.44297e-66	-1.79957	0.076	0.246	5.13464e-62	Mast_cells	EVL
PTAFR	2.91363e-66	-1.45039	0.108	0.29	6.12386e-62	Mast_cells	PTAFR
FAM102A	2.94001e-66	2.19026	0.082	0.019	6.17931e-62	Mast_cells	FAM102A
CLEC5A	2.99844e-66	-5.78594	0.003	0.137	6.30212e-62	Mast_cells	CLEC5A
ITGAL	3.30361e-66	-3.50516	0.015	0.157	6.94352e-62	Mast_cells	ITGAL
STARD10	3.37271e-66	1.72975	0.122	0.038	7.08876e-62	Mast_cells	STARD10
ANXA4	4.09924e-66	0.970023	0.391	0.231	8.61578e-62	Mast_cells	ANXA4
ZNF667	4.42285e-66	4.03133	0.026	0.001	9.29595e-62	Mast_cells	ZNF667
HIPK3	6.08224e-66	-1.95291	0.071	0.238	1.27836e-61	Mast_cells	HIPK3
ERP29	6.29263e-66	-0.800343	0.371	0.569	1.32258e-61	Mast_cells	ERP29
MBOAT7	1.27974e-65	1.0117	0.37	0.213	2.68975e-61	Mast_cells	MBOAT7
KMT2E	1.49696e-65	0.927763	0.508	0.354	3.1463e-61	Mast_cells	KMT2E
MPZL1	1.50004e-65	-3.59364	0.013	0.152	3.15279e-61	Mast_cells	MPZL1
CREBL2	1.53734e-65	-2.01322	0.063	0.226	3.23119e-61	Mast_cells	CREBL2
AZI2	1.54924e-65	-1.94243	0.08	0.248	3.2562e-61	Mast_cells	AZI2
DDX60L	1.55763e-65	-2.35954	0.047	0.204	3.27384e-61	Mast_cells	DDX60L
PSMB3	1.69315e-65	-0.792983	0.374	0.575	3.55866e-61	Mast_cells	PSMB3
ARHGAP45	2.16155e-65	-2.23633	0.046	0.203	4.54315e-61	Mast_cells	ARHGAP45
ADAMTSL4	2.17122e-65	-4.95697	0.005	0.138	4.56347e-61	Mast_cells	ADAMTSL4
HPS5	2.51451e-65	-2.755	0.031	0.18	5.28499e-61	Mast_cells	HPS5
SRGAP2B	2.67325e-65	-3.12041	0.021	0.165	5.61863e-61	Mast_cells	SRGAP2B
ARAP1	2.88621e-65	-2.08271	0.055	0.216	6.06623e-61	Mast_cells	ARAP1
GAPDH	2.91969e-65	-0.527519	0.986	0.992	6.13661e-61	Mast_cells	GAPDH
LILRA5	2.9547e-65	-5.99996	0.003	0.134	6.21018e-61	Mast_cells	LILRA5
TRIB1	3.0896e-65	-2.25212	0.062	0.224	6.49372e-61	Mast_cells	TRIB1
PRKAG2	3.7148e-65	-1.88779	0.078	0.246	7.80776e-61	Mast_cells	PRKAG2
DNASE2	3.96123e-65	-1.819	0.098	0.269	8.32572e-61	Mast_cells	DNASE2
PMEPA1	5.63995e-65	1.54323	0.158	0.059	1.1854e-60	Mast_cells	PMEPA1
SEC22C	6.07963e-65	1.57621	0.167	0.064	1.27782e-60	Mast_cells	SEC22C
SLC20A1	1.35029e-64	-2.12138	0.068	0.23	2.83805e-60	Mast_cells	SLC20A1
OLFML2B	1.62592e-64	-4.93615	0.005	0.137	3.41735e-60	Mast_cells	OLFML2B
NCKAP1	1.74839e-64	2.21172	0.062	0.012	3.67476e-60	Mast_cells	NCKAP1
TLR5	1.94448e-64	-7.28649	0.001	0.129	4.08691e-60	Mast_cells	TLR5
P2RX4	2.13329e-64	-2.14244	0.05	0.208	4.48374e-60	Mast_cells	P2RX4
SSH2	2.25866e-64	-2.12283	0.067	0.229	4.74724e-60	Mast_cells	SSH2
BOD1L1	2.81415e-64	-1.41534	0.135	0.316	5.91478e-60	Mast_cells	BOD1L1
SYCP2L	3.1886e-64	3.01221	0.045	0.006	6.7018e-60	Mast_cells	SYCP2L
RAB8A	4.20559e-64	-1.23475	0.165	0.351	8.8393e-60	Mast_cells	RAB8A
APP	4.6699e-64	-2.24672	0.04	0.194	9.8152e-60	Mast_cells	APP
SLC16A10	4.70421e-64	-5.73281	0.004	0.134	9.88732e-60	Mast_cells	SLC16A10
SIGLEC7	4.94443e-64	-3.10733	0.02	0.161	1.03922e-59	Mast_cells	SIGLEC7
TLR7	5.26964e-64	-5.97056	0.002	0.131	1.10757e-59	Mast_cells	TLR7
WDFY3	5.59151e-64	-3.5216	0.014	0.151	1.17522e-59	Mast_cells	WDFY3
GAS6	6.1978e-64	-2.86551	0.023	0.166	1.30265e-59	Mast_cells	GAS6
NUMB	8.54238e-64	-1.70207	0.099	0.269	1.79544e-59	Mast_cells	NUMB
PGK1	8.94818e-64	-0.804928	0.478	0.663	1.88073e-59	Mast_cells	PGK1
INPP5D	9.13867e-64	-1.76801	0.074	0.24	1.92076e-59	Mast_cells	INPP5D
SELENOP	9.61001e-64	-4.03439	0.064	0.216	2.01983e-59	Mast_cells	SELENOP
UBA7	9.72401e-64	1.52879	0.189	0.079	2.04379e-59	Mast_cells	UBA7
SPRED1	1.13896e-63	-2.15282	0.069	0.23	2.39386e-59	Mast_cells	SPRED1
CD99	1.55235e-63	0.737847	0.54	0.374	3.26272e-59	Mast_cells	CD99
DRAM2	1.82338e-63	-1.39483	0.132	0.311	3.83239e-59	Mast_cells	DRAM2
TMEM150C	1.87174e-63	3.78027	0.029	0.002	3.93402e-59	Mast_cells	TMEM150C
CLEC12A	2.15578e-63	-1.65454	0.142	0.316	4.53103e-59	Mast_cells	CLEC12A
THBS1	2.58047e-63	-3.43922	0.1	0.257	5.42363e-59	Mast_cells	THBS1
JAK1	2.64848e-63	-1.06	0.232	0.422	5.56657e-59	Mast_cells	JAK1
AASS	2.98542e-63	2.90912	0.045	0.006	6.27475e-59	Mast_cells	AASS
PHF1	3.01498e-63	1.50515	0.176	0.07	6.33688e-59	Mast_cells	PHF1
P2RX7	3.17291e-63	-3.4329	0.014	0.15	6.66883e-59	Mast_cells	P2RX7
CD164	3.27545e-63	-0.837377	0.344	0.543	6.88434e-59	Mast_cells	CD164
SPTLC2	3.39177e-63	-1.92994	0.078	0.241	7.12881e-59	Mast_cells	SPTLC2
ST8SIA4	4.84738e-63	-1.66655	0.086	0.255	1.01882e-58	Mast_cells	ST8SIA4
MAML2	5.91546e-63	-2.52496	0.033	0.18	1.24331e-58	Mast_cells	MAML2
HSD17B12	7.1979e-63	1.17801	0.342	0.197	1.51286e-58	Mast_cells	HSD17B12
RAP1A	8.38665e-63	-0.869593	0.302	0.499	1.76271e-58	Mast_cells	RAP1A
PLAAT5	1.12801e-62	5.79889	0.017	0	2.37085e-58	Mast_cells	PLAAT5
RHOJ	1.15656e-62	4.11304	0.027	0.002	2.43086e-58	Mast_cells	RHOJ
PCBP1	1.17996e-62	-0.572448	0.564	0.75	2.48004e-58	Mast_cells	PCBP1
MIR202HG	1.54053e-62	7.64277	0.015	0	3.23789e-58	Mast_cells	MIR202HG
MYO5A	1.68904e-62	-2.18985	0.048	0.201	3.55002e-58	Mast_cells	MYO5A
MAGI2-AS3	1.94134e-62	2.9058	0.045	0.006	4.08031e-58	Mast_cells	MAGI2-AS3
SRGAP2C	1.9459e-62	-2.69887	0.03	0.173	4.08989e-58	Mast_cells	SRGAP2C
MAP3K2	1.96984e-62	-1.33106	0.174	0.355	4.1402e-58	Mast_cells	MAP3K2
TLN1	2.718e-62	-0.78959	0.323	0.525	5.71269e-58	Mast_cells	TLN1
UBE2R2	4.74248e-62	-1.47587	0.127	0.3	9.96775e-58	Mast_cells	UBE2R2
AZIN1-AS1	5.54754e-62	-4.78305	0.013	0.144	1.16598e-57	Mast_cells	AZIN1-AS1
TRA2B	5.99509e-62	0.511762	0.755	0.654	1.26005e-57	Mast_cells	TRA2B
PLEC	7.60873e-62	-1.90268	0.065	0.224	1.5992e-57	Mast_cells	PLEC
ACAP2	8.22141e-62	-1.34695	0.161	0.338	1.72798e-57	Mast_cells	ACAP2
ETV5	1.26554e-61	-2.73214	0.028	0.169	2.65991e-57	Mast_cells	ETV5
ZFAND1	1.4678e-61	1.46497	0.198	0.086	3.08503e-57	Mast_cells	ZFAND1
PTGS2	1.49774e-61	0.507973	0.435	0.255	3.14796e-57	Mast_cells	PTGS2
SLC12A9	1.63382e-61	-4.43166	0.006	0.133	3.43396e-57	Mast_cells	SLC12A9
PPIA	2.08032e-61	-0.438916	0.949	0.968	4.37241e-57	Mast_cells	PPIA
METTL7A	2.40744e-61	-1.64081	0.095	0.263	5.05995e-57	Mast_cells	METTL7A
BRD2	3.3628e-61	0.835438	0.517	0.363	7.06794e-57	Mast_cells	BRD2
PRKACA	3.67932e-61	-2.38619	0.037	0.182	7.73319e-57	Mast_cells	PRKACA
LRPAP1	4.09698e-61	-1.16799	0.209	0.392	8.61103e-57	Mast_cells	LRPAP1
NT5DC2	4.81827e-61	1.86343	0.107	0.033	1.0127e-56	Mast_cells	NT5DC2
ACSL3	5.18026e-61	-1.6699	0.105	0.271	1.08879e-56	Mast_cells	ACSL3
STRIP2	5.72516e-61	3.27193	0.036	0.004	1.20331e-56	Mast_cells	STRIP2
FHL3	6.03262e-61	1.39603	0.212	0.095	1.26794e-56	Mast_cells	FHL3
NUP62	6.50841e-61	-1.92173	0.06	0.216	1.36794e-56	Mast_cells	NUP62
WASF2	6.85682e-61	-1.08983	0.203	0.389	1.44117e-56	Mast_cells	WASF2
NCF1	7.37057e-61	-1.50732	0.177	0.35	1.54915e-56	Mast_cells	NCF1
NOP10	7.82165e-61	-0.744988	0.479	0.655	1.64395e-56	Mast_cells	NOP10
SCD	8.11051e-61	-3.60708	0.019	0.153	1.70467e-56	Mast_cells	SCD
IFI35	8.81426e-61	-1.65342	0.092	0.256	1.85258e-56	Mast_cells	IFI35
IQSEC1	9.96025e-61	-3.00035	0.019	0.153	2.09345e-56	Mast_cells	IQSEC1
LRRC8C	1.0099e-60	-3.92889	0.008	0.136	2.1226e-56	Mast_cells	LRRC8C
ABHD17B	1.04992e-60	1.79496	0.126	0.043	2.20672e-56	Mast_cells	ABHD17B
TNFAIP8L2	1.1222e-60	-2.25025	0.04	0.186	2.35865e-56	Mast_cells	TNFAIP8L2
COMMD9	1.27407e-60	-1.71156	0.07	0.23	2.67783e-56	Mast_cells	COMMD9
COX5A	1.36078e-60	-0.811776	0.342	0.534	2.86008e-56	Mast_cells	COX5A
TSC22D2	1.53154e-60	1.10057	0.312	0.17	3.21899e-56	Mast_cells	TSC22D2
DUSP6	1.6577e-60	0.960345	0.399	0.243	3.48415e-56	Mast_cells	DUSP6
B4GALT1	2.54005e-60	-1.36024	0.121	0.295	5.33868e-56	Mast_cells	B4GALT1
GABPB1	2.88307e-60	1.59209	0.169	0.068	6.05963e-56	Mast_cells	GABPB1
CAPNS1	3.05196e-60	-1.08266	0.187	0.374	6.41461e-56	Mast_cells	CAPNS1
ANO6	3.10174e-60	-2.57363	0.031	0.171	6.51923e-56	Mast_cells	ANO6
IFI44	3.15081e-60	-1.70648	0.08	0.241	6.62236e-56	Mast_cells	IFI44
SLC2A10	3.4018e-60	3.88027	0.025	0.002	7.1499e-56	Mast_cells	SLC2A10
ITGA4	3.49776e-60	-1.38114	0.143	0.318	7.35159e-56	Mast_cells	ITGA4
RNF145	4.38982e-60	1.10266	0.459	0.315	9.22652e-56	Mast_cells	RNF145
ST3GAL3	5.8351e-60	2.19694	0.077	0.019	1.22642e-55	Mast_cells	ST3GAL3
TMEM176A	6.3945e-60	-0.869874	0.321	0.51	1.344e-55	Mast_cells	TMEM176A
TLR8	6.46437e-60	-7.20272	0.001	0.12	1.35868e-55	Mast_cells	TLR8
PTMS	7.09156e-60	-1.11925	0.232	0.412	1.49051e-55	Mast_cells	PTMS
SLC4A7	7.61818e-60	-1.85555	0.069	0.225	1.60119e-55	Mast_cells	SLC4A7
CD180	7.76209e-60	-5.17751	0.003	0.124	1.63144e-55	Mast_cells	CD180
CPED1	1.05389e-59	-5.21298	0.003	0.125	2.21506e-55	Mast_cells	CPED1
ASCL2	1.19154e-59	-5.85408	0.002	0.123	2.50438e-55	Mast_cells	ASCL2
OTULINL	1.20016e-59	-1.50706	0.095	0.26	2.5225e-55	Mast_cells	OTULINL
FCHSD2	1.36608e-59	-2.73129	0.027	0.164	2.87123e-55	Mast_cells	FCHSD2
BIN1	1.74778e-59	-3.40608	0.018	0.15	3.67348e-55	Mast_cells	BIN1
LINC01589	1.75509e-59	5.03705	0.019	0.001	3.68885e-55	Mast_cells	LINC01589
INSIG1	1.76966e-59	-1.98696	0.122	0.283	3.71946e-55	Mast_cells	INSIG1
MAGED2	1.97305e-59	1.23631	0.243	0.118	4.14697e-55	Mast_cells	MAGED2
FXYD7	2.2256e-59	3.6648	0.029	0.002	4.67777e-55	Mast_cells	FXYD7
SLC25A19	3.14708e-59	-2.53113	0.036	0.177	6.61454e-55	Mast_cells	SLC25A19
SPAG9	3.28859e-59	-1.36731	0.157	0.331	6.91196e-55	Mast_cells	SPAG9
KMT2C	3.29444e-59	-1.34809	0.135	0.307	6.92426e-55	Mast_cells	KMT2C
AC025171.3	5.28416e-59	1.9454	0.089	0.024	1.11062e-54	Mast_cells	AC025171.3
PIK3R5	5.31464e-59	-4.23567	0.006	0.128	1.11703e-54	Mast_cells	PIK3R5
PTK2B	5.8741e-59	-1.95026	0.063	0.215	1.23462e-54	Mast_cells	PTK2B
OGFR	5.92076e-59	-1.66565	0.075	0.232	1.24443e-54	Mast_cells	OGFR
LGALS12	1.21358e-58	2.856	0.047	0.007	2.55071e-54	Mast_cells	LGALS12
GPR84	1.38142e-58	-5.89833	0.003	0.122	2.90347e-54	Mast_cells	GPR84
SULF2	1.47152e-58	-3.19469	0.021	0.152	3.09285e-54	Mast_cells	SULF2
COBL	1.63427e-58	4.29387	0.022	0.001	3.4349e-54	Mast_cells	COBL
ZEB2	2.37839e-58	-1.01575	0.58	0.704	4.99889e-54	Mast_cells	ZEB2
SNHG32	2.41244e-58	0.827315	0.489	0.336	5.07046e-54	Mast_cells	SNHG32
ZNF217	2.46861e-58	-2.21792	0.05	0.195	5.18852e-54	Mast_cells	ZNF217
TET3	2.4811e-58	-3.77029	0.012	0.137	5.21479e-54	Mast_cells	TET3
USP3	2.56768e-58	-1.7404	0.084	0.242	5.39675e-54	Mast_cells	USP3
MAP2K1	2.62069e-58	-1.78648	0.075	0.229	5.50817e-54	Mast_cells	MAP2K1
GPR155	2.94986e-58	-3.57882	0.013	0.139	6.20001e-54	Mast_cells	GPR155
PLEKHB2	3.42607e-58	-1.20643	0.16	0.337	7.20091e-54	Mast_cells	PLEKHB2
NFIA-AS2	3.46355e-58	5.64277	0.016	0	7.2797e-54	Mast_cells	NFIA-AS2
MACF1	3.52479e-58	-1.35406	0.149	0.32	7.40841e-54	Mast_cells	MACF1
ATP5MF	5.60721e-58	-0.636211	0.606	0.754	1.17852e-53	Mast_cells	ATP5MF
TMIGD3	6.41983e-58	-4.19767	0.012	0.136	1.34932e-53	Mast_cells	TMIGD3
PRR7	6.80194e-58	1.9265	0.096	0.028	1.42963e-53	Mast_cells	PRR7
MYLIP	7.25718e-58	1.07484	0.344	0.201	1.52531e-53	Mast_cells	MYLIP
NFAM1	8.1991e-58	-3.32631	0.015	0.141	1.72329e-53	Mast_cells	NFAM1
NUTM2B-AS1	8.43654e-58	1.32732	0.221	0.105	1.77319e-53	Mast_cells	NUTM2B-AS1
SAP18	8.86421e-58	0.603669	0.73	0.641	1.86308e-53	Mast_cells	SAP18
NECTIN2	9.19541e-58	-1.80734	0.059	0.21	1.93269e-53	Mast_cells	NECTIN2
ABCB8	9.35958e-58	1.76174	0.127	0.044	1.9672e-53	Mast_cells	ABCB8
NRP2	9.95016e-58	-1.96365	0.075	0.228	2.09132e-53	Mast_cells	NRP2
LAIR1	1.14848e-57	-0.972447	0.253	0.434	2.41388e-53	Mast_cells	LAIR1
TMPO	1.17994e-57	-1.6326	0.092	0.25	2.48e-53	Mast_cells	TMPO
RALA	1.55415e-57	-1.71192	0.108	0.269	3.26652e-53	Mast_cells	RALA
SNX9	2.14412e-57	-1.88289	0.063	0.213	4.50651e-53	Mast_cells	SNX9
PROCR	2.22849e-57	1.27524	0.208	0.095	4.68385e-53	Mast_cells	PROCR
CCN3	2.43146e-57	3.02639	0.04	0.005	5.11044e-53	Mast_cells	CCN3
IL1RAP	2.48472e-57	-3.02441	0.024	0.155	5.22238e-53	Mast_cells	IL1RAP
ARPIN	2.57646e-57	-3.66926	0.011	0.134	5.41521e-53	Mast_cells	ARPIN
PPP4C	2.93692e-57	-1.06793	0.178	0.356	6.17281e-53	Mast_cells	PPP4C
OPN3	3.49563e-57	-3.54732	0.011	0.133	7.34712e-53	Mast_cells	OPN3
PELI1	3.6108e-57	-1.98807	0.08	0.232	7.58917e-53	Mast_cells	PELI1
CSGALNACT2	4.26313e-57	-1.56818	0.101	0.262	8.96025e-53	Mast_cells	CSGALNACT2
SRSF2	4.29295e-57	0.743015	0.62	0.516	9.02292e-53	Mast_cells	SRSF2
MMD	4.61152e-57	-3.78131	0.011	0.133	9.69249e-53	Mast_cells	MMD
GALNT3	5.13598e-57	1.61551	0.111	0.036	1.07948e-52	Mast_cells	GALNT3
CHST1	5.29259e-57	5.36037	0.017	0	1.1124e-52	Mast_cells	CHST1
NUPR1	5.80334e-57	-3.75717	0.063	0.206	1.21975e-52	Mast_cells	NUPR1
VASP	6.07877e-57	-0.996205	0.291	0.464	1.27764e-52	Mast_cells	VASP
JCHAIN	6.78408e-57	1.27932	0.206	0.094	1.42588e-52	Mast_cells	JCHAIN
GADD45A	6.79965e-57	1.23943	0.256	0.13	1.42915e-52	Mast_cells	GADD45A
VPS13C	7.04912e-57	-1.0555	0.199	0.378	1.48158e-52	Mast_cells	VPS13C
PLA2G2A	7.36527e-57	2.0002	0.081	0.021	1.54803e-52	Mast_cells	PLA2G2A
COLEC12	7.76025e-57	-7.30609	0.001	0.116	1.63105e-52	Mast_cells	COLEC12
UBE2F	8.23571e-57	-1.52031	0.09	0.248	1.73098e-52	Mast_cells	UBE2F
IRF7	8.29001e-57	-1.76265	0.073	0.225	1.74239e-52	Mast_cells	IRF7
CYP27A1	8.39256e-57	-4.85596	0.007	0.125	1.76395e-52	Mast_cells	CYP27A1
TRIP12	8.77933e-57	-1.43298	0.118	0.281	1.84524e-52	Mast_cells	TRIP12
SEMA6D	9.64182e-57	4.25373	0.02	0.001	2.02652e-52	Mast_cells	SEMA6D
ABI1	1.40619e-56	-1.36827	0.119	0.284	2.95553e-52	Mast_cells	ABI1
TGFBR1	1.43805e-56	-1.9952	0.055	0.2	3.02248e-52	Mast_cells	TGFBR1
NFIA	1.70522e-56	1.08155	0.231	0.111	3.58403e-52	Mast_cells	NFIA
CD300A	2.32766e-56	-1.24514	0.179	0.349	4.89228e-52	Mast_cells	CD300A
IL10	2.35659e-56	-5.20642	0.007	0.125	4.95309e-52	Mast_cells	IL10
SFT2D2	2.42039e-56	-1.68555	0.073	0.225	5.08717e-52	Mast_cells	SFT2D2
MOBP	2.48847e-56	8.07573	0.013	0	5.23028e-52	Mast_cells	MOBP
SOD1	2.74442e-56	0.657327	0.631	0.504	5.76823e-52	Mast_cells	SOD1
JPH4	3.45467e-56	3.04169	0.038	0.005	7.26104e-52	Mast_cells	JPH4
SMS	4.25268e-56	-1.07225	0.182	0.36	8.93827e-52	Mast_cells	SMS
ABL2	4.3199e-56	-2.14517	0.072	0.22	9.07956e-52	Mast_cells	ABL2
ELOVL6	4.37651e-56	3.10153	0.032	0.003	9.19856e-52	Mast_cells	ELOVL6
HMGN1	5.04478e-56	0.589993	0.669	0.55	1.06031e-51	Mast_cells	HMGN1
IL6ST	5.38553e-56	-1.62867	0.093	0.248	1.13193e-51	Mast_cells	IL6ST
LCP2	6.13438e-56	-1.01263	0.296	0.472	1.28932e-51	Mast_cells	LCP2
RASSF5	7.49607e-56	0.992824	0.355	0.211	1.57552e-51	Mast_cells	RASSF5
ENO1	8.44054e-56	-0.617957	0.686	0.815	1.77403e-51	Mast_cells	ENO1
LITAF	8.58464e-56	-0.673037	0.64	0.769	1.80432e-51	Mast_cells	LITAF
PHKB	9.02258e-56	-2.06595	0.045	0.186	1.89636e-51	Mast_cells	PHKB
EIF4EBP1	9.40206e-56	-1.29472	0.128	0.296	1.97612e-51	Mast_cells	EIF4EBP1
NXT1	1.11823e-55	1.06069	0.29	0.158	2.35029e-51	Mast_cells	NXT1
SLFN11	1.37178e-55	-2.02342	0.049	0.19	2.88321e-51	Mast_cells	SLFN11
CCDC184	1.40788e-55	4.32084	0.022	0.001	2.95908e-51	Mast_cells	CCDC184
BTG1	1.41833e-55	0.271969	0.957	0.89	2.98104e-51	Mast_cells	BTG1
TRIM24	1.67824e-55	1.44029	0.161	0.065	3.52732e-51	Mast_cells	TRIM24
ISG20	1.77848e-55	-2.07212	0.056	0.199	3.73801e-51	Mast_cells	ISG20
TMEM170B	1.82635e-55	-5.08004	0.004	0.119	3.83862e-51	Mast_cells	TMEM170B
OSBPL1A	1.91645e-55	-2.79791	0.023	0.151	4.02798e-51	Mast_cells	OSBPL1A
HPSE	1.99253e-55	-5.34906	0.003	0.116	4.1879e-51	Mast_cells	HPSE
MT-CYB	2.33188e-55	-0.53627	0.996	0.992	4.90114e-51	Mast_cells	MT-CYB
DNM2	2.34332e-55	-1.60106	0.085	0.238	4.92518e-51	Mast_cells	DNM2
TES	2.43294e-55	-1.72706	0.081	0.233	5.11356e-51	Mast_cells	TES
TRIB2	2.59246e-55	2.2148	0.071	0.017	5.44884e-51	Mast_cells	TRIB2
RTN1	2.66426e-55	-7.01008	0.001	0.112	5.59973e-51	Mast_cells	RTN1
AC064836.4	3.16599e-55	2.37856	0.063	0.014	6.65428e-51	Mast_cells	AC064836.4
NTAN1	3.33801e-55	-2.19452	0.038	0.173	7.01584e-51	Mast_cells	NTAN1
EPN1	3.42645e-55	-1.82963	0.062	0.207	7.20172e-51	Mast_cells	EPN1
STK38L	3.57405e-55	-2.33518	0.037	0.172	7.51194e-51	Mast_cells	STK38L
UBL3	3.76582e-55	-1.53644	0.084	0.238	7.91501e-51	Mast_cells	UBL3
TCN2	3.90887e-55	-2.44087	0.034	0.166	8.21567e-51	Mast_cells	TCN2
RP2	3.97372e-55	-2.30817	0.037	0.172	8.35196e-51	Mast_cells	RP2
SAMD14	3.99096e-55	4.28913	0.021	0.001	8.3882e-51	Mast_cells	SAMD14
CACNA2D2	3.99205e-55	4.28767	0.021	0.001	8.39049e-51	Mast_cells	CACNA2D2
RPS24	4.04539e-55	0.205404	1	0.999	8.50259e-51	Mast_cells	RPS24
B2M	4.09944e-55	-0.444188	1	1	8.61621e-51	Mast_cells	B2M
ARSK	4.94937e-55	2.22479	0.063	0.014	1.04026e-50	Mast_cells	ARSK
ZSWIM4	4.99837e-55	2.23064	0.073	0.018	1.05056e-50	Mast_cells	ZSWIM4
PDE4DIP	5.45067e-55	-2.19981	0.044	0.182	1.14562e-50	Mast_cells	PDE4DIP
TTC7A	5.65504e-55	-3.3582	0.015	0.136	1.18858e-50	Mast_cells	TTC7A
SLC36A4	6.17275e-55	-3.02657	0.021	0.146	1.29739e-50	Mast_cells	SLC36A4
KDM7A	6.53204e-55	-2.82023	0.023	0.149	1.3729e-50	Mast_cells	KDM7A
RASSF3	6.69891e-55	-2.00674	0.049	0.189	1.40798e-50	Mast_cells	RASSF3
APAF1	6.98374e-55	-2.60916	0.027	0.155	1.46784e-50	Mast_cells	APAF1
ATF3	8.44097e-55	-1.02643	0.432	0.586	1.77412e-50	Mast_cells	ATF3
SKIL	8.56383e-55	0.950637	0.497	0.362	1.79995e-50	Mast_cells	SKIL
SCAMP2	9.0222e-55	-1.16784	0.148	0.316	1.89629e-50	Mast_cells	SCAMP2
PSTPIP1	1.13213e-54	-3.01374	0.019	0.142	2.37951e-50	Mast_cells	PSTPIP1
RIPOR2	1.37167e-54	-2.72513	0.073	0.212	2.88297e-50	Mast_cells	RIPOR2
U62317.4	1.48185e-54	-4.61088	0.005	0.118	3.11455e-50	Mast_cells	U62317.4
CBL	1.66389e-54	-2.65042	0.026	0.153	3.49716e-50	Mast_cells	CBL
HAVCR2	1.74783e-54	-1.12973	0.197	0.369	3.67359e-50	Mast_cells	HAVCR2
EXOSC8	1.94998e-54	1.24927	0.223	0.107	4.09847e-50	Mast_cells	EXOSC8
FPR2	1.95773e-54	-7.47601	0.001	0.11	4.11477e-50	Mast_cells	FPR2
TIMM8B	2.93521e-54	-1.00505	0.199	0.376	6.16922e-50	Mast_cells	TIMM8B
HVCN1	3.42767e-54	-2.37772	0.03	0.159	7.20429e-50	Mast_cells	HVCN1
DIAPH2-AS1	3.59973e-54	4.05781	0.023	0.001	7.56591e-50	Mast_cells	DIAPH2-AS1
LINC01068	3.79612e-54	8.02128	0.012	0	7.97868e-50	Mast_cells	LINC01068
WASIR1	3.79612e-54	8.02128	0.012	0	7.97868e-50	Mast_cells	WASIR1
PLA2G15	3.98906e-54	-2.69411	0.025	0.151	8.38421e-50	Mast_cells	PLA2G15
NUCB2	4.04662e-54	1.19189	0.277	0.151	8.50518e-50	Mast_cells	NUCB2
ODF3B	4.0873e-54	-1.69052	0.066	0.213	8.59068e-50	Mast_cells	ODF3B
HS3ST1	4.7942e-54	1.03069	0.248	0.125	1.00764e-49	Mast_cells	HS3ST1
GPSM3	5.37761e-54	-0.815053	0.315	0.494	1.13027e-49	Mast_cells	GPSM3
RARRES1	5.5445e-54	1.44088	0.114	0.038	1.16534e-49	Mast_cells	RARRES1
JAKMIP2	6.06426e-54	1.85249	0.071	0.017	1.27459e-49	Mast_cells	JAKMIP2
CIAO2A	6.30264e-54	-1.23348	0.136	0.3	1.32469e-49	Mast_cells	CIAO2A
STXBP5	6.34199e-54	1.59454	0.118	0.04	1.33296e-49	Mast_cells	STXBP5
HACD1	6.46644e-54	2.58619	0.052	0.01	1.35912e-49	Mast_cells	HACD1
RAB5IF	6.94728e-54	-0.987604	0.228	0.403	1.46018e-49	Mast_cells	RAB5IF
MTMR14	7.20547e-54	-2.03144	0.047	0.184	1.51445e-49	Mast_cells	MTMR14
EFR3A	1.05746e-53	-1.66106	0.081	0.229	2.22256e-49	Mast_cells	EFR3A
BACH1	1.1303e-53	-1.21246	0.162	0.329	2.37566e-49	Mast_cells	BACH1
CCDC112	1.13602e-53	-2.04181	0.051	0.189	2.38769e-49	Mast_cells	CCDC112
SPCS1	1.27387e-53	0.719943	0.58	0.457	2.67741e-49	Mast_cells	SPCS1
SPP1	1.34597e-53	-4.45916	0.309	0.427	2.82896e-49	Mast_cells	SPP1
VAPA	1.39219e-53	0.700928	0.62	0.504	2.9261e-49	Mast_cells	VAPA
TMED5	1.68456e-53	-1.21196	0.133	0.296	3.54061e-49	Mast_cells	TMED5
TAP2	1.91488e-53	-2.12428	0.044	0.179	4.02469e-49	Mast_cells	TAP2
DOCK10	2.15465e-53	-1.33086	0.107	0.265	4.52864e-49	Mast_cells	DOCK10
TRPM2	2.74683e-53	-4.20063	0.006	0.118	5.77329e-49	Mast_cells	TRPM2
C8G	2.81075e-53	3.4684	0.029	0.003	5.90763e-49	Mast_cells	C8G
FAM20A	3.17294e-53	-5.08643	0.003	0.112	6.66888e-49	Mast_cells	FAM20A
DCP2	3.4378e-53	-1.59898	0.083	0.231	7.22557e-49	Mast_cells	DCP2
FLVCR2	4.87527e-53	-5.02346	0.003	0.112	1.02468e-48	Mast_cells	FLVCR2
CXorf21	4.92992e-53	-2.41347	0.035	0.165	1.03617e-48	Mast_cells	CXorf21
PLXND1	5.5555e-53	-1.94654	0.051	0.189	1.16766e-48	Mast_cells	PLXND1
ANAPC16	5.85034e-53	0.739335	0.526	0.385	1.22962e-48	Mast_cells	ANAPC16
AGPAT3	6.55917e-53	-2.57377	0.024	0.148	1.37861e-48	Mast_cells	AGPAT3
LIMD2	7.00273e-53	-1.22385	0.16	0.323	1.47183e-48	Mast_cells	LIMD2
SASH1	7.68896e-53	-4.09967	0.009	0.122	1.61606e-48	Mast_cells	SASH1
CCN2	9.54239e-53	1.70763	0.096	0.029	2.00562e-48	Mast_cells	CCN2
EVA1B	1.04783e-52	-2.39823	0.03	0.156	2.20232e-48	Mast_cells	EVA1B
EVI2A	1.06001e-52	-0.803714	0.28	0.465	2.22793e-48	Mast_cells	EVI2A
FAM171A1	1.10961e-52	3.98642	0.021	0.001	2.33218e-48	Mast_cells	FAM171A1
BTF3	1.13198e-52	0.353725	0.918	0.874	2.3792e-48	Mast_cells	BTF3
YTHDF3	1.25795e-52	-1.83538	0.063	0.203	2.64396e-48	Mast_cells	YTHDF3
FAM104B	1.43022e-52	1.46072	0.157	0.065	3.00604e-48	Mast_cells	FAM104B
KLHL5	1.76907e-52	-3.09	0.014	0.131	3.71823e-48	Mast_cells	KLHL5
CAB39	1.77431e-52	-1.40443	0.102	0.256	3.72924e-48	Mast_cells	CAB39
TRIR	1.79275e-52	0.609437	0.664	0.578	3.768e-48	Mast_cells	TRIR
STK10	1.81073e-52	-2.14216	0.048	0.182	3.80579e-48	Mast_cells	STK10
PIK3R6	1.82648e-52	1.80299	0.107	0.036	3.8389e-48	Mast_cells	PIK3R6
VPS35	2.18382e-52	-0.947661	0.189	0.363	4.58995e-48	Mast_cells	VPS35
FAM91A1	2.32905e-52	-1.71853	0.063	0.204	4.8952e-48	Mast_cells	FAM91A1
CLIC2	2.43395e-52	-3.49128	0.011	0.125	5.11567e-48	Mast_cells	CLIC2
CCSAP	2.49918e-52	-2.86941	0.017	0.135	5.25278e-48	Mast_cells	CCSAP
MMP19	3.12017e-52	-4.71142	0.009	0.12	6.55797e-48	Mast_cells	MMP19
HOXA10	3.79624e-52	2.71976	0.039	0.006	7.97894e-48	Mast_cells	HOXA10
KIF1B	4.13416e-52	-2.39748	0.03	0.156	8.68918e-48	Mast_cells	KIF1B
LAG3	4.21537e-52	-4.18009	0.01	0.122	8.85987e-48	Mast_cells	LAG3
ADAM17	4.87559e-52	-1.41811	0.107	0.26	1.02475e-47	Mast_cells	ADAM17
GBA	4.94292e-52	-2.208	0.035	0.162	1.0389e-47	Mast_cells	GBA
AL022238.2	5.24009e-52	3.38594	0.029	0.003	1.10136e-47	Mast_cells	AL022238.2
FAM124B	5.5707e-52	3.03304	0.035	0.004	1.17085e-47	Mast_cells	FAM124B
ABCG1	5.84275e-52	-2.2103	0.057	0.192	1.22803e-47	Mast_cells	ABCG1
HIGD2A	7.58463e-52	-0.647354	0.391	0.573	1.59414e-47	Mast_cells	HIGD2A
BAG3	7.80788e-52	-2.46286	0.086	0.227	1.64106e-47	Mast_cells	BAG3
GGA2	1.01562e-51	-1.76723	0.059	0.198	2.13462e-47	Mast_cells	GGA2
GALNT1	1.11849e-51	-1.31424	0.105	0.259	2.35085e-47	Mast_cells	GALNT1
RHOU	1.18966e-51	-3.81426	0.011	0.124	2.50043e-47	Mast_cells	RHOU
ATP11A	1.24983e-51	-2.69222	0.024	0.145	2.6269e-47	Mast_cells	ATP11A
OSM	1.30062e-51	-2.03043	0.091	0.233	2.73365e-47	Mast_cells	OSM
LMNB1	1.35487e-51	1.40886	0.226	0.114	2.84767e-47	Mast_cells	LMNB1
RUNX1	1.36175e-51	-1.26584	0.157	0.317	2.86213e-47	Mast_cells	RUNX1
YPEL2	1.40812e-51	-2.49047	0.032	0.158	2.95958e-47	Mast_cells	YPEL2
TMEM127	1.60064e-51	-1.97017	0.048	0.181	3.36422e-47	Mast_cells	TMEM127
TMEM30A	2.03578e-51	-1.37171	0.117	0.271	4.27879e-47	Mast_cells	TMEM30A
ADORA1	2.04678e-51	3.29947	0.03	0.003	4.30192e-47	Mast_cells	ADORA1
FNBP1	2.28802e-51	-0.897298	0.214	0.387	4.80897e-47	Mast_cells	FNBP1
CLK1	2.4286e-51	0.597725	0.613	0.481	5.10444e-47	Mast_cells	CLK1
RTN4	3.18642e-51	-0.540716	0.503	0.688	6.69722e-47	Mast_cells	RTN4
AP2A2	3.69625e-51	-1.64918	0.082	0.226	7.76877e-47	Mast_cells	AP2A2
CRYBG3	3.82501e-51	-2.91912	0.016	0.131	8.0394e-47	Mast_cells	CRYBG3
FMN1	3.94811e-51	-2.47823	0.032	0.156	8.29814e-47	Mast_cells	FMN1
VMP1	4.66045e-51	-0.829695	0.572	0.71	9.79534e-47	Mast_cells	VMP1
AC027031.2	4.68749e-51	2.59169	0.046	0.008	9.85217e-47	Mast_cells	AC027031.2
QSOX1	5.4168e-51	-1.78344	0.07	0.209	1.1385e-46	Mast_cells	QSOX1
GABARAPL1	5.92566e-51	-1.4807	0.121	0.272	1.24546e-46	Mast_cells	GABARAPL1
IRF5	6.9119e-51	-3.37909	0.012	0.124	1.45274e-46	Mast_cells	IRF5
DRAM1	6.94985e-51	-1.69076	0.073	0.213	1.46072e-46	Mast_cells	DRAM1
FAM110A	7.72485e-51	1.22798	0.197	0.092	1.62361e-46	Mast_cells	FAM110A
WDR1	9.01858e-51	-0.985639	0.187	0.356	1.89552e-46	Mast_cells	WDR1
TNFAIP8	9.33807e-51	0.827166	0.43	0.287	1.96267e-46	Mast_cells	TNFAIP8
ARHGAP30	9.50594e-51	-1.43865	0.104	0.254	1.99796e-46	Mast_cells	ARHGAP30
USP32	9.58857e-51	-2.31753	0.034	0.159	2.01533e-46	Mast_cells	USP32
ARAP2	9.94046e-51	-3.18151	0.013	0.126	2.08929e-46	Mast_cells	ARAP2
BLNK	1.03144e-50	-4.84518	0.004	0.11	2.16788e-46	Mast_cells	BLNK
TAPBP	1.19213e-50	-0.791016	0.292	0.468	2.50563e-46	Mast_cells	TAPBP
MYO9B	1.19731e-50	-1.17151	0.147	0.307	2.5165e-46	Mast_cells	MYO9B
STAT6	2.06958e-50	-1.77271	0.068	0.206	4.34984e-46	Mast_cells	STAT6
CDC42EP3	2.37532e-50	0.992976	0.256	0.134	4.99245e-46	Mast_cells	CDC42EP3
RAB11FIP1	2.40579e-50	-1.64698	0.092	0.236	5.05649e-46	Mast_cells	RAB11FIP1
SFMBT2	3.10238e-50	-3.12778	0.015	0.127	6.52059e-46	Mast_cells	SFMBT2
TGM2	3.22508e-50	-3.14888	0.021	0.138	6.77847e-46	Mast_cells	TGM2
COL9A2	3.23592e-50	1.91193	0.077	0.021	6.80125e-46	Mast_cells	COL9A2
KDM1B	3.54831e-50	-3.12161	0.013	0.124	7.45784e-46	Mast_cells	KDM1B
ITSN1	3.81786e-50	-3.74883	0.009	0.117	8.02437e-46	Mast_cells	ITSN1
SP100	4.29049e-50	-0.807013	0.251	0.428	9.01776e-46	Mast_cells	SP100
PTPN2	5.12899e-50	-1.21854	0.133	0.289	1.07801e-45	Mast_cells	PTPN2
NFKBIA	5.28233e-50	0.257912	0.963	0.888	1.11024e-45	Mast_cells	NFKBIA
THUMPD3-AS1	6.12126e-50	1.05397	0.317	0.187	1.28657e-45	Mast_cells	THUMPD3-AS1
ODC1	6.16563e-50	1.22648	0.239	0.124	1.29589e-45	Mast_cells	ODC1
TXNDC17	6.47391e-50	-1.00014	0.196	0.363	1.36069e-45	Mast_cells	TXNDC17
CEMIP2	7.42036e-50	-2.32545	0.029	0.149	1.55961e-45	Mast_cells	CEMIP2
USP36	7.44427e-50	-2.02706	0.054	0.186	1.56464e-45	Mast_cells	USP36
COQ2	9.13294e-50	-3.06526	0.017	0.13	1.91956e-45	Mast_cells	COQ2
SMC1A	1.01911e-49	-1.41927	0.086	0.231	2.14197e-45	Mast_cells	SMC1A
RNH1	1.04403e-49	-0.815997	0.302	0.473	2.19434e-45	Mast_cells	RNH1
CREB5	1.05934e-49	-2.33171	0.035	0.158	2.22651e-45	Mast_cells	CREB5
MYO16	1.12763e-49	5.32084	0.014	0	2.37005e-45	Mast_cells	MYO16
TPT1	1.26006e-49	-0.263258	1	1	2.6484e-45	Mast_cells	TPT1
NAPA	1.28487e-49	-1.27142	0.128	0.28	2.70054e-45	Mast_cells	NAPA
CCDC141	1.29565e-49	3.34321	0.028	0.003	2.72321e-45	Mast_cells	CCDC141
CAMK2B	1.47218e-49	4.24684	0.018	0.001	3.09423e-45	Mast_cells	CAMK2B
SLC38A6	1.64627e-49	-3.47825	0.011	0.12	3.46014e-45	Mast_cells	SLC38A6
ATP6V0A1	1.68575e-49	-1.7154	0.064	0.199	3.54311e-45	Mast_cells	ATP6V0A1
HERC5	1.74349e-49	-2.96811	0.02	0.135	3.66446e-45	Mast_cells	HERC5
AC093458.1	1.8776e-49	6.37973	0.012	0	3.94634e-45	Mast_cells	AC093458.1
LILRA2	2.14994e-49	-4.57177	0.005	0.108	4.51873e-45	Mast_cells	LILRA2
FKBP1A	2.23979e-49	-0.602011	0.452	0.633	4.70759e-45	Mast_cells	FKBP1A
LINC02801	2.53482e-49	6.54323	0.012	0	5.32768e-45	Mast_cells	LINC02801
ZFP36	2.81737e-49	0.458537	0.954	0.893	5.92155e-45	Mast_cells	ZFP36
HEIH	2.97293e-49	-1.62958	0.072	0.21	6.2485e-45	Mast_cells	HEIH
SSR2	3.31832e-49	0.651769	0.613	0.504	6.97445e-45	Mast_cells	SSR2
ABR	3.98005e-49	-2.14638	0.035	0.157	8.36527e-45	Mast_cells	ABR
LDB2	4.06449e-49	2.76745	0.036	0.005	8.54275e-45	Mast_cells	LDB2
MRC2	4.21634e-49	-4.27535	0.006	0.11	8.86189e-45	Mast_cells	MRC2
SH2B3	4.31417e-49	-1.38247	0.094	0.24	9.06752e-45	Mast_cells	SH2B3
SPSB1	4.62483e-49	2.01313	0.079	0.023	9.72047e-45	Mast_cells	SPSB1
SRGAP1	4.94145e-49	-3.30078	0.014	0.123	1.03859e-44	Mast_cells	SRGAP1
SH3TC1	4.97648e-49	-2.65471	0.024	0.14	1.04596e-44	Mast_cells	SH3TC1
OAS3	5.38549e-49	-3.58364	0.011	0.118	1.13192e-44	Mast_cells	OAS3
AC025164.1	5.85626e-49	-2.66552	0.032	0.151	1.23087e-44	Mast_cells	AC025164.1
TMEM14A	5.92987e-49	1.38317	0.141	0.057	1.24634e-44	Mast_cells	TMEM14A
SMCR5	7.92905e-49	2.21597	0.055	0.012	1.66653e-44	Mast_cells	SMCR5
TNF	8.17942e-49	-2.32332	0.058	0.188	1.71915e-44	Mast_cells	TNF
TFEB	1.01863e-48	-3.3581	0.011	0.118	2.14097e-44	Mast_cells	TFEB
PNMT	1.04161e-48	5.35646	0.015	0	2.18925e-44	Mast_cells	PNMT
CCNG1	1.07295e-48	1.18664	0.219	0.11	2.25512e-44	Mast_cells	CCNG1
KCNE1	1.08791e-48	-3.79621	0.008	0.112	2.28657e-44	Mast_cells	KCNE1
GCH1	1.18736e-48	-2.66824	0.026	0.142	2.49559e-44	Mast_cells	GCH1
FMNL1	1.28138e-48	-1.11634	0.149	0.306	2.6932e-44	Mast_cells	FMNL1
SLC35F6	1.41733e-48	-2.66576	0.021	0.135	2.97895e-44	Mast_cells	SLC35F6
OS9	1.44152e-48	-0.941568	0.206	0.371	3.02978e-44	Mast_cells	OS9
MVP	1.48639e-48	-1.32995	0.101	0.247	3.1241e-44	Mast_cells	MVP
HELZ	1.60643e-48	-1.47413	0.083	0.224	3.3764e-44	Mast_cells	HELZ
RPS6KA1	1.81676e-48	-1.65979	0.061	0.195	3.81847e-44	Mast_cells	RPS6KA1
TIMP1	2.64953e-48	-0.251455	0.885	0.774	5.56879e-44	Mast_cells	TIMP1
BTG3	2.71277e-48	1.06172	0.298	0.173	5.7017e-44	Mast_cells	BTG3
DNAJC19	3.9715e-48	1.0969	0.282	0.161	8.3473e-44	Mast_cells	DNAJC19
APOBEC3A	3.98354e-48	-7.76728	0.001	0.099	8.37261e-44	Mast_cells	APOBEC3A
GIT2	4.03112e-48	-1.71561	0.058	0.189	8.47262e-44	Mast_cells	GIT2
LURAP1L	4.35018e-48	3.14837	0.028	0.003	9.14321e-44	Mast_cells	LURAP1L
SLC12A7	4.35898e-48	-3.02099	0.016	0.125	9.1617e-44	Mast_cells	SLC12A7
LYSMD2	4.52253e-48	-1.44542	0.089	0.23	9.50545e-44	Mast_cells	LYSMD2
MOB1B	5.26251e-48	-2.29665	0.032	0.151	1.10608e-43	Mast_cells	MOB1B
NIN	6.57768e-48	-1.46007	0.088	0.229	1.3825e-43	Mast_cells	NIN
TMEM70	6.58659e-48	-1.44336	0.097	0.24	1.38437e-43	Mast_cells	TMEM70
SLC9A9	7.6911e-48	-3.22914	0.014	0.121	1.61651e-43	Mast_cells	SLC9A9
EML4	7.80466e-48	-1.23272	0.158	0.309	1.64038e-43	Mast_cells	EML4
ATG7	8.11281e-48	-2.70799	0.021	0.133	1.70515e-43	Mast_cells	ATG7
PAK2	8.58426e-48	-0.7773	0.334	0.501	1.80424e-43	Mast_cells	PAK2
XRN2	1.07636e-47	-0.993404	0.203	0.363	2.2623e-43	Mast_cells	XRN2
MDM2	1.11162e-47	-1.56713	0.085	0.223	2.3364e-43	Mast_cells	MDM2
DRD2	1.35126e-47	7.78027	0.011	0	2.84009e-43	Mast_cells	DRD2
GPR82	1.45187e-47	-3.47148	0.013	0.119	3.05155e-43	Mast_cells	GPR82
LCN6	1.60083e-47	4.64277	0.016	0.001	3.36463e-43	Mast_cells	LCN6
PFDN5	1.75506e-47	0.266411	0.989	0.983	3.68878e-43	Mast_cells	PFDN5
MANF	1.92225e-47	1.06128	0.37	0.242	4.04019e-43	Mast_cells	MANF
CRPPA	2.08234e-47	3.60463	0.023	0.002	4.37666e-43	Mast_cells	CRPPA
ALAS1	2.22152e-47	1.59462	0.236	0.128	4.66918e-43	Mast_cells	ALAS1
PLEKHM2	2.6209e-47	-2.48742	0.024	0.137	5.50861e-43	Mast_cells	PLEKHM2
H2AFJ	2.68554e-47	-0.885958	0.235	0.4	5.64446e-43	Mast_cells	H2AFJ
WSCD2	2.80726e-47	6.9058	0.011	0	5.90029e-43	Mast_cells	WSCD2
IER5L	3.2487e-47	-2.27566	0.039	0.159	6.82811e-43	Mast_cells	IER5L
RPL26L1	3.25875e-47	-1.5336	0.07	0.204	6.84925e-43	Mast_cells	RPL26L1
C7	3.34268e-47	2.06015	0.059	0.014	7.02564e-43	Mast_cells	C7
PRKCA	4.42483e-47	1.1019	0.232	0.12	9.3001e-43	Mast_cells	PRKCA
KPNB1	4.46772e-47	-0.966986	0.176	0.338	9.39026e-43	Mast_cells	KPNB1
EIF4A1	4.81494e-47	-0.307709	0.896	0.954	1.012e-42	Mast_cells	EIF4A1
HMGA1	5.32455e-47	-1.18406	0.139	0.29	1.11911e-42	Mast_cells	HMGA1
FAM20C	6.74521e-47	-2.63774	0.022	0.133	1.41771e-42	Mast_cells	FAM20C
IFIH1	6.78877e-47	-1.95115	0.054	0.18	1.42686e-42	Mast_cells	IFIH1
RBP7	6.86934e-47	-3.36259	0.009	0.111	1.4438e-42	Mast_cells	RBP7
AC020656.1	7.1982e-47	-4.23215	0.01	0.112	1.51292e-42	Mast_cells	AC020656.1
CRIP1	7.28224e-47	0.7155	0.626	0.495	1.53058e-42	Mast_cells	CRIP1
CHML	7.56356e-47	-3.01065	0.019	0.127	1.58971e-42	Mast_cells	CHML
CAPZA1	7.71752e-47	-0.606389	0.396	0.573	1.62207e-42	Mast_cells	CAPZA1
MICAL1	8.76999e-47	-2.48794	0.023	0.135	1.84328e-42	Mast_cells	MICAL1
WDR26	8.85696e-47	-1.39996	0.094	0.234	1.86156e-42	Mast_cells	WDR26
SLC16A3	9.31506e-47	-1.0375	0.251	0.403	1.95784e-42	Mast_cells	SLC16A3
XPO6	1.10823e-46	-2.27162	0.034	0.15	2.32928e-42	Mast_cells	XPO6
UBALD2	1.11387e-46	-1.22977	0.138	0.286	2.34112e-42	Mast_cells	UBALD2
FAM13A	1.2296e-46	-2.76329	0.021	0.131	2.58437e-42	Mast_cells	FAM13A
TMCC3	1.36021e-46	-4.78943	0.004	0.102	2.85888e-42	Mast_cells	TMCC3
MIR181A1HG	1.84358e-46	-2.70596	0.021	0.13	3.87483e-42	Mast_cells	MIR181A1HG
PRDX3	1.95196e-46	-1.00845	0.161	0.318	4.10262e-42	Mast_cells	PRDX3
GLA	2.19104e-46	-1.16934	0.119	0.265	4.60513e-42	Mast_cells	GLA
SIPA1L2	2.21572e-46	-3.62725	0.009	0.11	4.657e-42	Mast_cells	SIPA1L2
PRELID2	2.25264e-46	1.94158	0.067	0.018	4.7346e-42	Mast_cells	PRELID2
BCL6	2.78592e-46	-2.36886	0.036	0.153	5.85546e-42	Mast_cells	BCL6
SGK3	2.95299e-46	-1.32804	0.101	0.242	6.20658e-42	Mast_cells	SGK3
RNPEP	3.18635e-46	-1.42425	0.08	0.216	6.69708e-42	Mast_cells	RNPEP
ATP6V1C1	3.40296e-46	-1.55136	0.073	0.206	7.15234e-42	Mast_cells	ATP6V1C1
RCN2	4.10609e-46	1.13792	0.234	0.124	8.63018e-42	Mast_cells	RCN2
POLR2K	5.65056e-46	0.857144	0.397	0.265	1.18763e-41	Mast_cells	POLR2K
RABGAP1L	5.82266e-46	-1.65242	0.072	0.203	1.22381e-41	Mast_cells	RABGAP1L
PDGFB	6.66824e-46	-5.74363	0.002	0.097	1.40153e-41	Mast_cells	PDGFB
RAB7A	6.74568e-46	-0.651823	0.384	0.558	1.41781e-41	Mast_cells	RAB7A
ZDHHC7	6.85104e-46	-2.23498	0.034	0.15	1.43995e-41	Mast_cells	ZDHHC7
PLOD1	6.99665e-46	-2.80121	0.018	0.124	1.47056e-41	Mast_cells	PLOD1
NRDC	7.82594e-46	-1.17376	0.12	0.265	1.64486e-41	Mast_cells	NRDC
FDCSP	7.97438e-46	1.64473	0.07	0.019	1.67605e-41	Mast_cells	FDCSP
CCL13	9.09713e-46	-7.7843	0.003	0.097	1.91203e-41	Mast_cells	CCL13
CHST15	9.3592e-46	-2.34692	0.035	0.15	1.96712e-41	Mast_cells	CHST15
MGST3	1.05266e-45	-0.926151	0.272	0.428	2.21248e-41	Mast_cells	MGST3
PEF1	1.09455e-45	1.16375	0.226	0.118	2.30053e-41	Mast_cells	PEF1
CX3CR1	1.25254e-45	-4.91804	0.004	0.1	2.63258e-41	Mast_cells	CX3CR1
ST6GAL1	1.55813e-45	-2.19755	0.034	0.149	3.27488e-41	Mast_cells	ST6GAL1
ARHGAP21	1.71558e-45	-2.03101	0.045	0.164	3.60582e-41	Mast_cells	ARHGAP21
PVT1	1.7271e-45	1.3419	0.141	0.059	3.63003e-41	Mast_cells	PVT1
CAMK1D	1.81375e-45	-2.12609	0.033	0.147	3.81214e-41	Mast_cells	CAMK1D
ARL8A	1.837e-45	-1.45298	0.073	0.205	3.86101e-41	Mast_cells	ARL8A
PSTPIP2	2.2639e-45	-1.53564	0.11	0.247	4.75827e-41	Mast_cells	PSTPIP2
CALM2	2.38682e-45	0.32095	0.942	0.912	5.01661e-41	Mast_cells	CALM2
SPARC	2.9797e-45	1.19979	0.161	0.071	6.26272e-41	Mast_cells	SPARC
PPFIA1	3.36827e-45	-1.72257	0.055	0.18	7.07944e-41	Mast_cells	PPFIA1
FREM1	3.43325e-45	5.7538	0.012	0	7.21601e-41	Mast_cells	FREM1
TOR2A	3.61439e-45	-2.5488	0.025	0.134	7.59673e-41	Mast_cells	TOR2A
ETV6	3.85351e-45	-1.31608	0.099	0.238	8.09931e-41	Mast_cells	ETV6
COA6	3.92457e-45	-1.32809	0.088	0.225	8.24867e-41	Mast_cells	COA6
TMEM165	4.20999e-45	-0.978902	0.174	0.329	8.84855e-41	Mast_cells	TMEM165
LINC01340	4.24059e-45	6.9058	0.011	0	8.91287e-41	Mast_cells	LINC01340
TSPAN7	4.49383e-45	2.81727	0.035	0.005	9.44513e-41	Mast_cells	TSPAN7
LBH	4.52132e-45	1.69711	0.098	0.034	9.50291e-41	Mast_cells	LBH
MAP3K3	4.59489e-45	-2.06358	0.04	0.157	9.65754e-41	Mast_cells	MAP3K3
ITPK1	4.97021e-45	-2.33782	0.029	0.14	1.04464e-40	Mast_cells	ITPK1
SBF2	5.05271e-45	-2.12056	0.036	0.151	1.06198e-40	Mast_cells	SBF2
SUSD3	5.38278e-45	-3.25205	0.016	0.119	1.13135e-40	Mast_cells	SUSD3
PRRG4	5.41016e-45	-3.72183	0.008	0.106	1.13711e-40	Mast_cells	PRRG4
SLC25A5	5.82051e-45	-0.605478	0.501	0.65	1.22336e-40	Mast_cells	SLC25A5
NCOA3	6.50184e-45	-1.61657	0.066	0.194	1.36656e-40	Mast_cells	NCOA3
USP9X	6.52857e-45	-1.46849	0.088	0.222	1.37217e-40	Mast_cells	USP9X
ARHGAP12	6.75079e-45	-3.55772	0.008	0.106	1.41888e-40	Mast_cells	ARHGAP12
B3GAT2	8.91087e-45	2.05456	0.064	0.017	1.87289e-40	Mast_cells	B3GAT2
C20orf27	9.70849e-45	-1.52179	0.08	0.212	2.04053e-40	Mast_cells	C20orf27
RREB1	1.06899e-44	-1.62452	0.056	0.18	2.24681e-40	Mast_cells	RREB1
BCKDK	1.0859e-44	-1.50416	0.077	0.207	2.28235e-40	Mast_cells	BCKDK
USP15	1.15111e-44	-1.06133	0.229	0.379	2.41941e-40	Mast_cells	USP15
SNX8	1.52424e-44	-2.08144	0.032	0.145	3.20364e-40	Mast_cells	SNX8
RIPK2	1.58109e-44	-1.41456	0.128	0.267	3.32313e-40	Mast_cells	RIPK2
RALGDS	1.67853e-44	-1.63071	0.079	0.209	3.52793e-40	Mast_cells	RALGDS
ERBIN	1.76941e-44	-1.36084	0.103	0.24	3.71894e-40	Mast_cells	ERBIN
FLII	1.85815e-44	-1.5899	0.071	0.199	3.90546e-40	Mast_cells	FLII
NCSTN	1.92467e-44	-1.82096	0.055	0.176	4.04527e-40	Mast_cells	NCSTN
BAZ2B	2.14962e-44	-1.17441	0.156	0.301	4.51808e-40	Mast_cells	BAZ2B
HAX1	2.38559e-44	0.832102	0.351	0.223	5.01403e-40	Mast_cells	HAX1
FAM118A	2.49916e-44	-2.67121	0.023	0.13	5.25273e-40	Mast_cells	FAM118A
MXD4	2.6716e-44	-1.69022	0.056	0.178	5.61516e-40	Mast_cells	MXD4
F2RL3	2.98656e-44	4.09845	0.017	0.001	6.27715e-40	Mast_cells	F2RL3
RAB8B	3.09317e-44	-1.1927	0.144	0.287	6.50123e-40	Mast_cells	RAB8B
TMEM33	3.12609e-44	-1.43941	0.084	0.216	6.57041e-40	Mast_cells	TMEM33
NAP1L1	3.91652e-44	0.252254	0.862	0.794	8.23174e-40	Mast_cells	NAP1L1
MSL3	4.06959e-44	-1.62965	0.06	0.185	8.55346e-40	Mast_cells	MSL3
ADCY7	4.51586e-44	-1.47756	0.073	0.202	9.49144e-40	Mast_cells	ADCY7
SLC15A4	5.72079e-44	-3.03671	0.014	0.115	1.20239e-39	Mast_cells	SLC15A4
PLGRKT	5.76632e-44	1.05706	0.265	0.151	1.21197e-39	Mast_cells	PLGRKT
ZNRF2	5.85858e-44	-3.05532	0.014	0.114	1.23136e-39	Mast_cells	ZNRF2
AC015912.3	5.9281e-44	-2.92923	0.027	0.134	1.24597e-39	Mast_cells	AC015912.3
OTOA	5.92836e-44	-4.87096	0.007	0.102	1.24602e-39	Mast_cells	OTOA
SH3BP1	6.12587e-44	-1.81934	0.05	0.169	1.28754e-39	Mast_cells	SH3BP1
AKR1A1	6.28179e-44	-0.835664	0.302	0.454	1.32031e-39	Mast_cells	AKR1A1
RMDN1	6.42747e-44	-2.53415	0.022	0.127	1.35093e-39	Mast_cells	RMDN1
CLCN7	6.88933e-44	-2.14284	0.032	0.143	1.448e-39	Mast_cells	CLCN7
GSAP	6.94989e-44	-2.30727	0.03	0.14	1.46073e-39	Mast_cells	GSAP
MYCBP2	7.23135e-44	-0.997564	0.175	0.326	1.51989e-39	Mast_cells	MYCBP2
DDAH2	7.70523e-44	0.81151	0.409	0.279	1.61948e-39	Mast_cells	DDAH2
TOM1	7.85124e-44	-2.04269	0.044	0.159	1.65017e-39	Mast_cells	TOM1
UBE2S	8.14818e-44	0.810973	0.398	0.27	1.71258e-39	Mast_cells	UBE2S
ATP2C1	1.15484e-43	-1.54283	0.062	0.187	2.42724e-39	Mast_cells	ATP2C1
EDEM1	1.39674e-43	-1.83154	0.055	0.176	2.93566e-39	Mast_cells	EDEM1
IL18BP	1.4577e-43	-3.79695	0.008	0.103	3.06379e-39	Mast_cells	IL18BP
SLC2A5	1.52596e-43	-6.29018	0.001	0.09	3.20727e-39	Mast_cells	SLC2A5
C15orf61	1.53772e-43	1.3285	0.167	0.078	3.23199e-39	Mast_cells	C15orf61
ARHGAP29	1.7351e-43	2.21741	0.055	0.013	3.64683e-39	Mast_cells	ARHGAP29
CCR2	1.89937e-43	-7.02346	0.001	0.089	3.99209e-39	Mast_cells	CCR2
KLF9	2.00017e-43	-1.69626	0.06	0.182	4.20395e-39	Mast_cells	KLF9
MTHFD2	2.07881e-43	-1.08501	0.139	0.284	4.36925e-39	Mast_cells	MTHFD2
GBP3	2.26649e-43	-2.12316	0.041	0.154	4.76371e-39	Mast_cells	GBP3
XIST	2.2758e-43	-0.955142	0.326	0.47	4.78327e-39	Mast_cells	XIST
HPS3	2.58237e-43	-2.1635	0.033	0.143	5.42764e-39	Mast_cells	HPS3
HK3	2.73248e-43	-6.69875	0.001	0.089	5.74313e-39	Mast_cells	HK3
FOXJ1	2.8104e-43	3.57238	0.022	0.002	5.90689e-39	Mast_cells	FOXJ1
PSMA7	2.93713e-43	-0.470662	0.67	0.795	6.17325e-39	Mast_cells	PSMA7
CBR1	3.01138e-43	-1.31157	0.101	0.236	6.32932e-39	Mast_cells	CBR1
TM9SF2	3.55777e-43	-0.994178	0.17	0.319	7.47773e-39	Mast_cells	TM9SF2
AL135925.1	3.60744e-43	1.55682	0.104	0.038	7.58212e-39	Mast_cells	AL135925.1
KMO	3.62922e-43	-5.23311	0.002	0.092	7.6279e-39	Mast_cells	KMO
PMAIP1	3.99643e-43	-1.51592	0.128	0.265	8.39969e-39	Mast_cells	PMAIP1
NR1H3	4.21373e-43	-3.22702	0.014	0.112	8.85643e-39	Mast_cells	NR1H3
NRG1	4.85379e-43	-5.2255	0.003	0.093	1.02017e-38	Mast_cells	NRG1
MLX	4.98027e-43	-1.48174	0.073	0.2	1.04675e-38	Mast_cells	MLX
HES1	5.07157e-43	0.15484	0.375	0.227	1.06594e-38	Mast_cells	HES1
ADAM8	5.50508e-43	-1.94523	0.05	0.167	1.15706e-38	Mast_cells	ADAM8
RFESD	5.68124e-43	2.32747	0.048	0.01	1.19408e-38	Mast_cells	RFESD
TNKS2	6.49162e-43	-1.5691	0.066	0.189	1.36441e-38	Mast_cells	TNKS2
SH3PXD2B	6.89938e-43	-4.82382	0.003	0.093	1.45011e-38	Mast_cells	SH3PXD2B
SSR3	8.08162e-43	-0.617611	0.325	0.494	1.6986e-38	Mast_cells	SSR3
SERPINB8	8.57518e-43	-2.32065	0.026	0.131	1.80233e-38	Mast_cells	SERPINB8
VNN2	8.75844e-43	-4.79029	0.004	0.094	1.84085e-38	Mast_cells	VNN2
CTTNBP2NL	8.84396e-43	-1.99632	0.04	0.153	1.85882e-38	Mast_cells	CTTNBP2NL
UBAC1	9.36063e-43	-1.54054	0.058	0.18	1.96742e-38	Mast_cells	UBAC1
MAP3K5	1.06606e-42	-2.56129	0.02	0.122	2.24064e-38	Mast_cells	MAP3K5
ARMT1	1.11222e-42	-2.30807	0.03	0.137	2.33767e-38	Mast_cells	ARMT1
RAP2A	1.19866e-42	-1.87902	0.041	0.154	2.51933e-38	Mast_cells	RAP2A
UQCRB	1.21356e-42	0.301035	0.94	0.917	2.55066e-38	Mast_cells	UQCRB
RNF19B	1.27343e-42	-2.19504	0.038	0.149	2.67649e-38	Mast_cells	RNF19B
LINC01764	1.50533e-42	4.9058	0.013	0	3.1639e-38	Mast_cells	LINC01764
PDCD4	1.52747e-42	0.908999	0.331	0.209	3.21043e-38	Mast_cells	PDCD4
CEP350	1.66143e-42	-1.17809	0.136	0.275	3.49199e-38	Mast_cells	CEP350
CCDC107	1.80836e-42	-1.12205	0.126	0.267	3.8008e-38	Mast_cells	CCDC107
EEA1	2.04774e-42	-1.27777	0.104	0.239	4.30395e-38	Mast_cells	EEA1
GLB1	2.19354e-42	-1.42681	0.079	0.206	4.61038e-38	Mast_cells	GLB1
CHCHD7	2.2469e-42	-1.17947	0.123	0.261	4.72254e-38	Mast_cells	CHCHD7
RNPEPL1	2.46179e-42	-1.5989	0.065	0.186	5.17419e-38	Mast_cells	RNPEPL1
IRAK1	2.66876e-42	-1.8818	0.046	0.161	5.60919e-38	Mast_cells	IRAK1
NAPRT	2.75999e-42	-1.55052	0.059	0.18	5.80094e-38	Mast_cells	NAPRT
MLLT3	2.92538e-42	1.93931	0.065	0.018	6.14857e-38	Mast_cells	MLLT3
MPHOSPH6	3.54195e-42	-1.53266	0.07	0.193	7.44447e-38	Mast_cells	MPHOSPH6
NFE2L3	4.00242e-42	1.17435	0.198	0.1	8.41228e-38	Mast_cells	NFE2L3
SORT1	4.16174e-42	-2.02882	0.035	0.145	8.74714e-38	Mast_cells	SORT1
NOTCH2	4.8939e-42	-1.72112	0.059	0.178	1.0286e-37	Mast_cells	NOTCH2
EIF4E2	4.92422e-42	-1.12368	0.122	0.261	1.03497e-37	Mast_cells	EIF4E2
ARHGEF10L	5.48799e-42	-7.57322	0	0.085	1.15347e-37	Mast_cells	ARHGEF10L
GATM	5.49102e-42	-2.56769	0.027	0.13	1.1541e-37	Mast_cells	GATM
NAP1L2	5.95856e-42	4.36266	0.016	0.001	1.25237e-37	Mast_cells	NAP1L2
PTPRO	6.56074e-42	-6.57018	0.001	0.086	1.37894e-37	Mast_cells	PTPRO
PDCD6IP	7.75738e-42	-1.16127	0.125	0.262	1.63045e-37	Mast_cells	PDCD6IP
TBC1D12	7.78619e-42	-4.32734	0.004	0.093	1.6365e-37	Mast_cells	TBC1D12
HDAC9	8.14624e-42	-4.98359	0.003	0.09	1.71218e-37	Mast_cells	HDAC9
LINC01094	8.59341e-42	-2.26082	0.029	0.134	1.80616e-37	Mast_cells	LINC01094
LGALS3	9.07451e-42	-0.787589	0.583	0.72	1.90728e-37	Mast_cells	LGALS3
PNPLA6	9.5669e-42	-2.14044	0.028	0.133	2.01077e-37	Mast_cells	PNPLA6
SNRPD2	9.68853e-42	0.527137	0.666	0.592	2.03634e-37	Mast_cells	SNRPD2
SERINC5	9.89347e-42	-2.26961	0.028	0.133	2.07941e-37	Mast_cells	SERINC5
EGR2	1.09432e-41	-2.6677	0.03	0.134	2.30004e-37	Mast_cells	EGR2
YWHAQ	1.11062e-41	0.789438	0.43	0.307	2.33429e-37	Mast_cells	YWHAQ
TPMT	1.1119e-41	-1.31671	0.085	0.214	2.33699e-37	Mast_cells	TPMT
GIMAP6	1.28683e-41	-2.24857	0.03	0.134	2.70466e-37	Mast_cells	GIMAP6
EDEM3	1.29258e-41	-2.05522	0.035	0.143	2.71675e-37	Mast_cells	EDEM3
DNAJC15	1.30697e-41	-0.797462	0.239	0.395	2.74698e-37	Mast_cells	DNAJC15
GUSB	1.33069e-41	-1.18318	0.106	0.241	2.79684e-37	Mast_cells	GUSB
SPNS1	1.47875e-41	1.1488	0.256	0.149	3.10804e-37	Mast_cells	SPNS1
ABHD17A	1.57806e-41	-1.5368	0.062	0.182	3.31676e-37	Mast_cells	ABHD17A
AMPD2	1.73521e-41	-2.55078	0.021	0.12	3.64707e-37	Mast_cells	AMPD2
ATP5MPL	1.73988e-41	-0.510957	0.604	0.742	3.65688e-37	Mast_cells	ATP5MPL
AC092338.3	1.90132e-41	1.83952	0.086	0.029	3.99619e-37	Mast_cells	AC092338.3
SRP14	1.98574e-41	0.265073	0.947	0.919	4.17362e-37	Mast_cells	SRP14
NRBF2	2.00383e-41	-1.43667	0.074	0.198	4.21164e-37	Mast_cells	NRBF2
SMG1	2.15097e-41	-1.32996	0.1	0.23	4.52092e-37	Mast_cells	SMG1
ELOB	2.37137e-41	-0.479824	0.702	0.82	4.98414e-37	Mast_cells	ELOB
SGMS2	2.6309e-41	-3.83318	0.009	0.1	5.52962e-37	Mast_cells	SGMS2
TMEM246	2.99574e-41	3.77652	0.02	0.002	6.29645e-37	Mast_cells	TMEM246
VASH1	3.13015e-41	-2.58277	0.017	0.114	6.57895e-37	Mast_cells	VASH1
ID1	3.20769e-41	1.02398	0.174	0.083	6.74193e-37	Mast_cells	ID1
CD209	3.76371e-41	-5.68254	0.002	0.087	7.91057e-37	Mast_cells	CD209
AC109597.2	3.8964e-41	3.83541	0.018	0.001	8.18945e-37	Mast_cells	AC109597.2
PRR34-AS1	3.94517e-41	1.25504	0.17	0.082	8.29196e-37	Mast_cells	PRR34-AS1
TTI1	5.19217e-41	1.82499	0.093	0.033	1.09129e-36	Mast_cells	TTI1
DST	5.39662e-41	-1.65001	0.066	0.186	1.13426e-36	Mast_cells	DST
AC078909.1	6.16858e-41	5.7538	0.011	0	1.29651e-36	Mast_cells	AC078909.1
TMEM106A	6.24936e-41	-2.20454	0.032	0.136	1.31349e-36	Mast_cells	TMEM106A
RGS19	6.6725e-41	-0.957985	0.195	0.339	1.40243e-36	Mast_cells	RGS19
ARHGAP24	7.15733e-41	-4.11763	0.006	0.094	1.50433e-36	Mast_cells	ARHGAP24
NDRG1	7.23022e-41	-1.91372	0.1	0.225	1.51965e-36	Mast_cells	NDRG1
RPS27L	7.40033e-41	0.385795	0.772	0.677	1.5554e-36	Mast_cells	RPS27L
ASGR1	8.01075e-41	-3.87073	0.007	0.096	1.6837e-36	Mast_cells	ASGR1
GAS2L3	8.85837e-41	-4.21054	0.006	0.093	1.86185e-36	Mast_cells	GAS2L3
AL034397.3	9.21853e-41	-3.22887	0.015	0.11	1.93755e-36	Mast_cells	AL034397.3
DAPL1	9.53303e-41	2.4391	0.065	0.018	2.00365e-36	Mast_cells	DAPL1
LINC02761	9.67931e-41	6.71316	0.01	0	2.0344e-36	Mast_cells	LINC02761
AC010280.1	9.76758e-41	6.1282	0.01	0	2.05295e-36	Mast_cells	AC010280.1
SNX24	9.88327e-41	-2.84737	0.016	0.111	2.07727e-36	Mast_cells	SNX24
DUSP3	1.00449e-40	-1.43663	0.079	0.202	2.11123e-36	Mast_cells	DUSP3
TMEM255B	1.02296e-40	1.27991	0.164	0.078	2.15006e-36	Mast_cells	TMEM255B
SLC12A5	1.02344e-40	-4.94862	0.003	0.089	2.15106e-36	Mast_cells	SLC12A5
FOXN3	1.03051e-40	-1.05572	0.145	0.284	2.16592e-36	Mast_cells	FOXN3
AIDA	1.08064e-40	-1.62433	0.066	0.184	2.27128e-36	Mast_cells	AIDA
TCF12	1.18242e-40	-1.64593	0.053	0.168	2.48521e-36	Mast_cells	TCF12
CCT5	1.21275e-40	-0.986588	0.181	0.323	2.54896e-36	Mast_cells	CCT5
TANC2	1.22868e-40	-3.21221	0.01	0.1	2.58244e-36	Mast_cells	TANC2
PYGL	1.2508e-40	-1.67386	0.059	0.175	2.62892e-36	Mast_cells	PYGL
ARHGAP6	1.25511e-40	1.64879	0.093	0.033	2.638e-36	Mast_cells	ARHGAP6
ATP5MC3	1.30171e-40	-0.589411	0.489	0.635	2.73592e-36	Mast_cells	ATP5MC3
YAF2	1.34001e-40	1.02131	0.273	0.163	2.81643e-36	Mast_cells	YAF2
ITGA5	1.34075e-40	-2.2507	0.037	0.142	2.81799e-36	Mast_cells	ITGA5
TTC39C	1.39783e-40	-2.18103	0.029	0.131	2.93796e-36	Mast_cells	TTC39C
RCC2	1.89564e-40	-1.43046	0.076	0.198	3.98425e-36	Mast_cells	RCC2
EIF2AK2	1.98218e-40	-1.22036	0.118	0.25	4.16614e-36	Mast_cells	EIF2AK2
NF1	2.06844e-40	-1.82648	0.046	0.156	4.34746e-36	Mast_cells	NF1
MYO1G	2.18262e-40	-1.65426	0.078	0.198	4.58744e-36	Mast_cells	MYO1G
AGO4	2.2457e-40	-2.50459	0.022	0.12	4.72001e-36	Mast_cells	AGO4
PIK3C2B	2.50904e-40	2.25495	0.047	0.011	5.27351e-36	Mast_cells	PIK3C2B
[truncated: 76,323 more rows]

## Sheet: Epithelial_cells
Epithelial_cells	p_val	avg_log2FC	pct.1	pct.2	p_val_adj	cluster	gene
CP	0	2.52834	0.46	0.111	0	C_CP	CP
RAB3IP	0	1.72469	0.496	0.19	0	C_CP	RAB3IP
FAM13A	0	2.14227	0.43	0.13	0	C_CP	FAM13A
MRTFB	0	1.97497	0.413	0.124	0	C_CP	MRTFB
ELF3	0	1.13273	0.948	0.748	0	C_CP	ELF3
CCNL1	0	1.463	0.891	0.718	0	C_CP	CCNL1
CLDN4	0	1.09993	0.953	0.802	0	C_CP	CLDN4
UQCRH	0	-0.819996	0.908	0.974	0	C_CP	UQCRH
SAT1	0	1.03657	0.984	0.923	0	C_CP	SAT1
YBX1	0	-1.01744	0.915	0.975	0	C_CP	YBX1
NEAT1	0	1.31085	0.985	0.93	0	C_CP	NEAT1
TXN	0	-0.843577	0.96	0.99	0	C_CP	TXN
NME2	0	-0.772507	0.969	0.993	0	C_CP	NME2
MALAT1	0	1.58536	0.997	0.983	0	C_CP	MALAT1
RPLP0	0	-0.832203	0.988	0.998	0	C_CP	RPLP0
RPL17	0	-0.845108	0.989	0.998	0	C_CP	RPL17
RPS23	0	-0.816324	0.997	1	0	C_CP	RPS23
RPS6	0	-0.653826	0.997	1	0	C_CP	RPS6
RPS3A	0	-0.766898	0.997	0.999	0	C_CP	RPS3A
RPL35	0	-0.739522	0.998	1	0	C_CP	RPL35
RPS14	0	-0.61464	0.999	1	0	C_CP	RPS14
RPS16	0	-1.07892	0.999	1	0	C_CP	RPS16
RPL13A	0	-0.825675	0.999	1	0	C_CP	RPL13A
FTL	0	-1.16039	0.999	0.999	0	C_CP	FTL
S100A6	1.89683e-307	-0.821216	0.947	0.995	4.49529e-303	C_CP	S100A6
TXNDC11	3.25778e-307	1.78189	0.457	0.166	7.72061e-303	C_CP	TXNDC11
UBA52	1.546e-305	-0.694716	0.989	0.998	3.66387e-301	C_CP	UBA52
RPL27	7.40873e-301	-0.795176	0.99	0.996	1.7558e-296	C_CP	RPL27
RPS10	2.33319e-298	-0.93207	0.956	0.983	5.52943e-294	C_CP	RPS10
RPS19	6.26989e-296	-0.847884	1	1	1.4859e-291	C_CP	RPS19
LGALS1	1.72828e-291	-1.88232	0.559	0.8	4.09584e-287	C_CP	LGALS1
KCNQ1OT1	1.4134e-290	1.82039	0.451	0.168	3.34962e-286	C_CP	KCNQ1OT1
WFDC2	2.26709e-290	1.34066	0.877	0.676	5.37277e-286	C_CP	WFDC2
ADGRF5	9.86617e-290	2.38149	0.279	0.054	2.33818e-285	C_CP	ADGRF5
GPRC5A	1.0358e-289	1.3248	0.817	0.631	2.45474e-285	C_CP	GPRC5A
RPS12	3.07631e-287	-0.591926	1	1	7.29054e-283	C_CP	RPS12
RPS5	4.27212e-286	-0.961817	0.972	0.994	1.01245e-281	C_CP	RPS5
HLA-DRB1	1.81155e-285	1.49284	0.88	0.74	4.2932e-281	C_CP	HLA-DRB1
ZC3H7A	1.35937e-283	1.65277	0.457	0.176	3.22156e-279	C_CP	ZC3H7A
SOCS1	1.21824e-277	2.25445	0.375	0.122	2.88711e-273	C_CP	SOCS1
HSPA1A	1.28478e-276	1.26294	0.957	0.902	3.04481e-272	C_CP	HSPA1A
NKX2-1	1.67301e-276	2.08073	0.308	0.073	3.96486e-272	C_CP	NKX2-1
TUBB	1.86103e-275	-1.31346	0.64	0.849	4.41046e-271	C_CP	TUBB
VMP1	1.8668e-275	1.14919	0.933	0.889	4.42412e-271	C_CP	VMP1
CXCL17	3.33868e-275	1.63483	0.405	0.14	7.91234e-271	C_CP	CXCL17
RPL19	6.65587e-274	-0.499442	1	1	1.57737e-269	C_CP	RPL19
BTF3	1.06066e-273	-0.709376	0.924	0.98	2.51365e-269	C_CP	BTF3
JUN	5.90356e-268	1.648	0.931	0.88	1.39908e-263	C_CP	JUN
SRRM2	2.06544e-267	1.04459	0.887	0.787	4.89488e-263	C_CP	SRRM2
RPS18	1.26578e-263	-0.615506	0.999	1	2.99978e-259	C_CP	RPS18
FUS	6.19258e-260	0.911166	0.859	0.709	1.46758e-255	C_CP	FUS
HSPA1B	5.38233e-257	1.12874	0.87	0.771	1.27556e-252	C_CP	HSPA1B
COBLL1	8.85569e-256	1.65673	0.408	0.148	2.09871e-251	C_CP	COBLL1
RPL28	1.34028e-255	-0.714242	1	1	3.17633e-251	C_CP	RPL28
RPL6	1.45808e-254	-0.597897	0.994	0.997	3.45551e-250	C_CP	RPL6
RPLP1	4.85952e-254	-0.508644	1	1	1.15166e-249	C_CP	RPLP1
SNRPD2	1.22402e-253	-0.892107	0.835	0.948	2.90081e-249	C_CP	SNRPD2
DNAJA4	5.51968e-253	2.14036	0.36	0.119	1.30811e-248	C_CP	DNAJA4
SLPI	2.42485e-252	1.65482	0.919	0.763	5.74665e-248	C_CP	SLPI
LMO7	1.05892e-251	1.23736	0.75	0.566	2.50953e-247	C_CP	LMO7
AQP3	2.93251e-251	1.71955	0.407	0.151	6.94977e-247	C_CP	AQP3
RPS4X	3.85328e-250	-0.501965	0.999	1	9.13189e-246	C_CP	RPS4X
JUND	8.37376e-249	1.35085	0.872	0.788	1.9845e-244	C_CP	JUND
CCNL2	1.59847e-248	1.68852	0.441	0.18	3.78821e-244	C_CP	CCNL2
RPLP2	1.78956e-248	-0.536321	0.998	1	4.24107e-244	C_CP	RPLP2
AC025263.1	9.50381e-248	2.74642	0.23	0.042	2.25231e-243	C_CP	AC025263.1
LRIG3	3.04012e-245	2.04536	0.361	0.124	7.20479e-241	C_CP	LRIG3
CIITA	1.1574e-244	2.24253	0.283	0.071	2.74293e-240	C_CP	CIITA
MPZL2	8.60943e-243	1.41985	0.474	0.205	2.04035e-238	C_CP	MPZL2
EMP2	8.73083e-241	1.41687	0.716	0.524	2.06912e-236	C_CP	EMP2
RPL5	9.13317e-240	-0.594814	0.993	0.999	2.16447e-235	C_CP	RPL5
GAPDH	3.62814e-238	-1.09682	0.994	0.999	8.59834e-234	C_CP	GAPDH
LINC01578	3.02381e-237	1.17337	0.75	0.567	7.16612e-233	C_CP	LINC01578
RPL7	2.55871e-236	-0.591299	0.994	0.999	6.0639e-232	C_CP	RPL7
DNAJB1	7.06128e-235	1.36411	0.867	0.803	1.67345e-230	C_CP	DNAJB1
C16orf89	3.25093e-234	2.3026	0.261	0.062	7.70438e-230	C_CP	C16orf89
SCNN1A	5.06005e-233	1.34084	0.471	0.205	1.19918e-228	C_CP	SCNN1A
RPS27A	1.59454e-232	-0.487408	0.998	0.999	3.77889e-228	C_CP	RPS27A
ATF3	1.50021e-231	1.66873	0.791	0.676	3.55535e-227	C_CP	ATF3
RERE	7.57046e-231	1.51142	0.448	0.194	1.79412e-226	C_CP	RERE
SLC35E3	9.9896e-231	1.57668	0.385	0.142	2.36744e-226	C_CP	SLC35E3
FOLR1	1.21682e-230	1.64719	0.361	0.124	2.88374e-226	C_CP	FOLR1
RACK1	4.4462e-227	-0.560821	0.989	0.997	1.0537e-222	C_CP	RACK1
SGPP2	1.55865e-226	1.48322	0.424	0.173	3.69384e-222	C_CP	SGPP2
NFKBIZ	1.90852e-226	1.14285	0.732	0.534	4.523e-222	C_CP	NFKBIZ
SESTD1	6.15122e-224	1.57929	0.378	0.14	1.45778e-219	C_CP	SESTD1
CD74	6.43548e-224	1.1929	0.905	0.806	1.52514e-219	C_CP	CD74
HOPX	1.37983e-223	1.98982	0.285	0.077	3.27005e-219	C_CP	HOPX
RPL18	3.73667e-223	-0.600467	0.999	1	8.85554e-219	C_CP	RPL18
RPSA	4.87418e-223	-0.60352	0.98	0.994	1.15513e-218	C_CP	RPSA
RPL8	1.02708e-221	-0.480804	0.999	0.999	2.43407e-217	C_CP	RPL8
RAN	2.75042e-221	-0.920919	0.699	0.88	6.51823e-217	C_CP	RAN
RPL14	4.248e-221	-0.468504	0.998	0.999	1.00673e-216	C_CP	RPL14
VPS13C	6.00618e-221	1.41663	0.48	0.227	1.4234e-216	C_CP	VPS13C
RPL32	6.65526e-221	-0.42345	1	1	1.57723e-216	C_CP	RPL32
CCDC186	7.33663e-221	1.2709	0.486	0.224	1.73871e-216	C_CP	CCDC186
CNOT2	1.54753e-220	1.29147	0.669	0.467	3.6675e-216	C_CP	CNOT2
RPS17	7.67365e-220	-0.749627	0.995	0.999	1.81858e-215	C_CP	RPS17
TMC5	1.89029e-219	1.08484	0.712	0.501	4.47979e-215	C_CP	TMC5
APLP2	2.35658e-219	0.756871	0.943	0.886	5.58486e-215	C_CP	APLP2
HLA-DMA	2.33705e-218	1.28247	0.681	0.477	5.53857e-214	C_CP	HLA-DMA
ATP5F1E	4.98749e-218	-0.549108	0.981	0.996	1.18199e-213	C_CP	ATP5F1E
HMGA1	7.65121e-217	-1.26862	0.572	0.778	1.81326e-212	C_CP	HMGA1
RPL12	9.74938e-217	-0.542141	0.997	1	2.3105e-212	C_CP	RPL12
IRAK3	1.33851e-216	2.04368	0.246	0.058	3.17213e-212	C_CP	IRAK3
MIA	3.26555e-215	1.79089	0.398	0.159	7.73902e-211	C_CP	MIA
ARHGAP32	4.39088e-215	1.65148	0.34	0.117	1.04059e-210	C_CP	ARHGAP32
CD9	3.65029e-214	0.761396	0.859	0.708	8.65081e-210	C_CP	CD9
RPL36A	5.15547e-214	-0.622907	0.996	0.999	1.2218e-209	C_CP	RPL36A
PTGS2	9.51189e-213	2.09826	0.269	0.073	2.25422e-208	C_CP	PTGS2
PTPRZ1	1.22027e-212	2.30245	0.227	0.05	2.89192e-208	C_CP	PTPRZ1
HLA-DOA	1.29438e-211	2.11197	0.245	0.059	3.06755e-207	C_CP	HLA-DOA
FOS	3.541e-211	1.18287	0.929	0.877	8.39182e-207	C_CP	FOS
DNAJB4	3.79903e-211	1.93066	0.382	0.154	9.00333e-207	C_CP	DNAJB4
HLA-DPA1	5.60741e-211	1.27609	0.783	0.613	1.3289e-206	C_CP	HLA-DPA1
ATOX1	2.11817e-210	-1.08834	0.527	0.751	5.01984e-206	C_CP	ATOX1
HLA-DQA1	3.99879e-210	1.59164	0.541	0.314	9.47673e-206	C_CP	HLA-DQA1
LIPH	3.88349e-209	1.32663	0.468	0.214	9.20349e-205	C_CP	LIPH
CLK1	4.98572e-209	1.19972	0.51	0.252	1.18157e-204	C_CP	CLK1
PPP1R15A	5.16723e-209	1.13528	0.818	0.721	1.22458e-204	C_CP	PPP1R15A
GSTO1	7.09176e-209	-1.13842	0.486	0.71	1.68068e-204	C_CP	GSTO1
COX7C	7.10254e-209	-0.55519	0.911	0.984	1.68323e-204	C_CP	COX7C
FRS2	7.35459e-209	1.50004	0.371	0.14	1.74297e-204	C_CP	FRS2
RPL27A	1.56963e-208	-0.424254	1	1	3.71987e-204	C_CP	RPL27A
CD46	3.98153e-208	0.870903	0.8	0.647	9.43583e-204	C_CP	CD46
ZBTB16	5.86252e-208	2.33247	0.222	0.049	1.38936e-203	C_CP	ZBTB16
MBIP	1.18591e-207	1.36381	0.409	0.169	2.81049e-203	C_CP	MBIP
EPCAM	3.72128e-207	0.566375	0.973	0.857	8.81907e-203	C_CP	EPCAM
RPL23A	7.32987e-207	-0.503308	0.997	0.998	1.73711e-202	C_CP	RPL23A
SIX1	1.19426e-206	2.3345	0.209	0.042	2.83029e-202	C_CP	SIX1
RPS7	3.1644e-206	-0.481071	0.998	0.999	7.49931e-202	C_CP	RPS7
ST14	5.43801e-206	1.08896	0.55	0.282	1.28875e-201	C_CP	ST14
HLA-DQB1	9.6475e-205	1.45154	0.669	0.49	2.28636e-200	C_CP	HLA-DQB1
ARGLU1	2.05137e-204	0.918103	0.814	0.669	4.86154e-200	C_CP	ARGLU1
RPS20	3.93188e-204	-0.441968	0.996	0.998	9.31817e-200	C_CP	RPS20
RPS26	3.97651e-204	-0.690384	0.966	0.986	9.42392e-200	C_CP	RPS26
ATF7IP2	4.5463e-203	1.63333	0.337	0.12	1.07743e-198	C_CP	ATF7IP2
IER2	3.69828e-202	1.39836	0.86	0.771	8.76454e-198	C_CP	IER2
TRA2A	1.228e-201	1.2459	0.485	0.238	2.91025e-197	C_CP	TRA2A
SH3BGRL3	3.73646e-201	-0.873499	0.874	0.949	8.85504e-197	C_CP	SH3BGRL3
ATP1B1	5.37649e-201	0.562067	0.941	0.814	1.27417e-196	C_CP	ATP1B1
SLIRP	5.58338e-201	-0.811346	0.631	0.839	1.32321e-196	C_CP	SLIRP
RSRP1	2.09698e-200	1.06252	0.712	0.532	4.96963e-196	C_CP	RSRP1
HIST1H2BG	2.88568e-200	2.07499	0.28	0.086	6.83878e-196	C_CP	HIST1H2BG
AC130650.2	1.0756e-199	2.25215	0.214	0.046	2.54907e-195	C_CP	AC130650.2
CHD9	9.12243e-199	1.13721	0.52	0.267	2.16193e-194	C_CP	CHD9
KLHL24	1.61903e-198	1.43241	0.382	0.154	3.83695e-194	C_CP	KLHL24
STEAP4	2.86975e-198	2.00015	0.278	0.084	6.80102e-194	C_CP	STEAP4
LIMCH1	5.18217e-197	1.59356	0.339	0.125	1.22812e-192	C_CP	LIMCH1
ZNF292	1.73186e-196	1.42514	0.449	0.214	4.10434e-192	C_CP	ZNF292
COX6B1	2.67855e-196	-0.629044	0.931	0.983	6.34788e-192	C_CP	COX6B1
MDM2	6.91189e-196	1.41029	0.641	0.445	1.63805e-191	C_CP	MDM2
TACSTD2	1.2153e-195	0.978041	0.8	0.65	2.88015e-191	C_CP	TACSTD2
NCOA7	2.81959e-195	1.81994	0.661	0.477	6.68214e-191	C_CP	NCOA7
DNAJA1	2.86614e-195	1.28052	0.893	0.84	6.79245e-191	C_CP	DNAJA1
CHD2	1.06659e-193	1.20181	0.503	0.259	2.52772e-189	C_CP	CHD2
ARHGEF38	3.52471e-193	1.65746	0.296	0.096	8.35321e-189	C_CP	ARHGEF38
ERBB3	7.90698e-193	1.1002	0.473	0.221	1.87387e-188	C_CP	ERBB3
IFRD1	1.75527e-192	1.33744	0.415	0.181	4.15981e-188	C_CP	IFRD1
NKTR	5.83492e-192	1.27128	0.495	0.253	1.38282e-187	C_CP	NKTR
CHCHD2	9.09324e-192	-0.95024	0.975	0.992	2.15501e-187	C_CP	CHCHD2
EEF1B2	4.75375e-191	-0.603552	0.939	0.983	1.12659e-186	C_CP	EEF1B2
VEGFA	4.76072e-191	1.44687	0.523	0.293	1.12824e-186	C_CP	VEGFA
SNRPF	1.37204e-190	-0.817867	0.56	0.791	3.25159e-186	C_CP	SNRPF
MUC4	2.13697e-188	2.15682	0.22	0.053	5.06441e-184	C_CP	MUC4
NABP1	3.6825e-188	1.61616	0.346	0.135	8.72717e-184	C_CP	NABP1
SLC25A3	1.73383e-187	-0.740233	0.661	0.858	4.109e-183	C_CP	SLC25A3
ANKRD36C	3.1064e-187	1.69394	0.347	0.135	7.36186e-183	C_CP	ANKRD36C
RPL3	2.22611e-185	-0.426016	0.995	0.999	5.27566e-181	C_CP	RPL3
RPL36	1.5836e-184	-0.389948	0.999	1	3.75297e-180	C_CP	RPL36
TRIM2	3.6516e-184	1.28884	0.409	0.182	8.65392e-180	C_CP	TRIM2
ACTB	4.22609e-184	-0.696451	0.997	0.999	1.00154e-179	C_CP	ACTB
KMT2E	6.50383e-184	1.0638	0.511	0.266	1.54134e-179	C_CP	KMT2E
RPL4	1.17568e-183	-0.576633	0.961	0.984	2.78624e-179	C_CP	RPL4
PMM2	1.23725e-183	1.2495	0.414	0.186	2.93217e-179	C_CP	PMM2
EEF1A1	1.28713e-183	-0.387558	1	1	3.05036e-179	C_CP	EEF1A1
CRABP2	2.3788e-182	1.60674	0.364	0.143	5.63752e-178	C_CP	CRABP2
RPL21	4.47632e-182	-0.458401	0.996	0.999	1.06084e-177	C_CP	RPL21
POLR2L	7.04129e-182	-0.642399	0.765	0.936	1.66872e-177	C_CP	POLR2L
UQCRQ	1.30842e-181	-0.56783	0.881	0.969	3.10081e-177	C_CP	UQCRQ
RPL31	1.41202e-181	-0.595738	0.99	0.997	3.34634e-177	C_CP	RPL31
RHOB	5.77628e-181	1.15629	0.859	0.802	1.36892e-176	C_CP	RHOB
CPSF6	1.60306e-180	1.50345	0.392	0.176	3.7991e-176	C_CP	CPSF6
FOSB	2.95703e-180	1.41735	0.815	0.744	7.00786e-176	C_CP	FOSB
C19orf33	8.26306e-180	-0.710488	0.786	0.941	1.95826e-175	C_CP	C19orf33
DDX5	8.33113e-180	0.606473	0.968	0.929	1.97439e-175	C_CP	DDX5
SKIL	9.3442e-180	1.04652	0.501	0.257	2.21448e-175	C_CP	SKIL
PFN1	2.48601e-179	-0.631851	0.946	0.981	5.89161e-175	C_CP	PFN1
RPL18A	4.88548e-178	-0.601875	0.999	1	1.15781e-173	C_CP	RPL18A
GPCPD1	8.92396e-177	1.7478	0.299	0.108	2.11489e-172	C_CP	GPCPD1
BAZ2B	6.62746e-176	1.30619	0.408	0.189	1.57064e-171	C_CP	BAZ2B
PIK3R3	9.42309e-176	1.99641	0.228	0.062	2.23318e-171	C_CP	PIK3R3
LDHB	1.13234e-175	-1.13887	0.679	0.825	2.68354e-171	C_CP	LDHB
PPIA	9.5741e-175	-0.562455	0.992	0.998	2.26897e-170	C_CP	PPIA
NFIA	1.45231e-174	1.32589	0.454	0.238	3.44182e-170	C_CP	NFIA
RPL38	3.42882e-174	-0.489305	0.995	0.999	8.12597e-170	C_CP	RPL38
INSR	2.09065e-173	1.47439	0.343	0.138	4.95464e-169	C_CP	INSR
RAMP1	2.3514e-173	1.19052	0.645	0.473	5.57258e-169	C_CP	RAMP1
MUC1	3.49651e-173	0.758844	0.846	0.685	8.28638e-169	C_CP	MUC1
HLA-DPB1	7.27368e-173	1.28304	0.763	0.613	1.72379e-168	C_CP	HLA-DPB1
CCDC6	1.62826e-172	0.971616	0.504	0.264	3.85881e-168	C_CP	CCDC6
AC025159.1	1.94626e-172	1.61602	0.27	0.088	4.61245e-168	C_CP	AC025159.1
MT-ND4L	2.54824e-172	0.718391	0.916	0.814	6.03907e-168	C_CP	MT-ND4L
RPS8	1.78082e-171	-0.403114	1	1	4.22036e-167	C_CP	RPS8
AKAP13	5.22589e-171	1.10707	0.701	0.551	1.23848e-166	C_CP	AKAP13
NEDD8	5.76526e-171	-0.659718	0.804	0.92	1.36631e-166	C_CP	NEDD8
DDX17	9.34908e-171	0.823846	0.815	0.71	2.21564e-166	C_CP	DDX17
USP7	1.13274e-170	1.1779	0.415	0.193	2.68449e-166	C_CP	USP7
EHF	1.12189e-169	0.909471	0.656	0.446	2.65877e-165	C_CP	EHF
RPL39	1.33707e-169	-0.405452	0.999	1	3.16873e-165	C_CP	RPL39
ANKRD37	2.57512e-169	1.95057	0.309	0.12	6.10277e-165	C_CP	ANKRD37
AP2S1	2.77696e-169	-0.85143	0.635	0.802	6.58111e-165	C_CP	AP2S1
RPL37A	3.61667e-169	-0.439606	1	1	8.57115e-165	C_CP	RPL37A
H1F0	1.42857e-168	1.02042	0.529	0.285	3.38556e-164	C_CP	H1F0
EGLN3	8.66849e-168	1.75815	0.328	0.131	2.05434e-163	C_CP	EGLN3
NME1	1.12276e-167	-1.00824	0.472	0.678	2.66083e-163	C_CP	NME1
S100A13	1.22413e-167	-1.02145	0.679	0.859	2.90106e-163	C_CP	S100A13
RPL7A	2.57197e-167	-0.471883	0.997	0.999	6.0953e-163	C_CP	RPL7A
IER5	1.11925e-166	1.70083	0.478	0.261	2.65252e-162	C_CP	IER5
UQCRB	1.50122e-166	-0.540326	0.931	0.981	3.55774e-162	C_CP	UQCRB
RPL29	1.53622e-166	-0.429668	0.997	0.999	3.64069e-162	C_CP	RPL29
DDIT3	1.87112e-166	1.20743	0.452	0.224	4.43436e-162	C_CP	DDIT3
CADM1	2.03559e-166	1.82711	0.233	0.068	4.82414e-162	C_CP	CADM1
FAM53C	5.44233e-166	1.73039	0.269	0.091	1.28978e-161	C_CP	FAM53C
INTS6	7.18885e-166	1.55556	0.382	0.177	1.70369e-161	C_CP	INTS6
LINC00342	2.01068e-165	1.87321	0.292	0.108	4.76512e-161	C_CP	LINC00342
FRY	2.53583e-165	1.86947	0.235	0.07	6.00967e-161	C_CP	FRY
MIR99AHG	6.51472e-165	2.16216	0.207	0.054	1.54392e-160	C_CP	MIR99AHG
PDCD5	1.1199e-164	-0.882118	0.548	0.743	2.65405e-160	C_CP	PDCD5
N4BP2L2	2.46696e-164	0.769139	0.801	0.682	5.84644e-160	C_CP	N4BP2L2
HLA-DRA	2.62262e-164	1.15391	0.848	0.733	6.21536e-160	C_CP	HLA-DRA
RPS15	8.24815e-164	-0.36895	1	1	1.95473e-159	C_CP	RPS15
MYO6	8.85402e-164	1.11193	0.505	0.281	2.09831e-159	C_CP	MYO6
CXADR	3.51491e-163	0.929216	0.495	0.256	8.32999e-159	C_CP	CXADR
PRDM2	3.55915e-163	1.41867	0.325	0.13	8.43483e-159	C_CP	PRDM2
CPM	9.725e-163	1.97452	0.552	0.387	2.30473e-158	C_CP	CPM
TET2	2.26256e-162	1.55684	0.284	0.102	5.36203e-158	C_CP	TET2
HLA-DMB	6.6165e-162	1.32698	0.339	0.138	1.56804e-157	C_CP	HLA-DMB
STAT3	1.37829e-161	0.975946	0.538	0.309	3.26641e-157	C_CP	STAT3
PCDH7	1.8516e-161	1.61457	0.272	0.094	4.3881e-157	C_CP	PCDH7
RPS21	5.77576e-161	-0.426806	0.997	0.999	1.3688e-156	C_CP	RPS21
BTG2	1.58301e-160	1.36859	0.434	0.22	3.75157e-156	C_CP	BTG2
DUSP1	3.81201e-160	1.01013	0.894	0.85	9.03409e-156	C_CP	DUSP1
KANSL1L	5.02804e-160	1.52611	0.286	0.104	1.19159e-155	C_CP	KANSL1L
POLR2A	5.6522e-160	1.31819	0.366	0.162	1.33951e-155	C_CP	POLR2A
SHROOM3	1.53505e-159	0.91036	0.457	0.222	3.63792e-155	C_CP	SHROOM3
SEZ6L2	2.40739e-159	1.31178	0.406	0.191	5.70528e-155	C_CP	SEZ6L2
RPS27	5.09419e-159	-0.472014	1	1	1.20727e-154	C_CP	RPS27
ROS1	8.97688e-159	2.43214	0.158	0.03	2.12743e-154	C_CP	ROS1
EIF3K	1.4963e-158	-0.901705	0.748	0.88	3.54609e-154	C_CP	EIF3K
HEXIM1	2.99123e-158	1.40041	0.395	0.189	7.08892e-154	C_CP	HEXIM1
NUP107	3.74793e-158	1.30823	0.321	0.128	8.88222e-154	C_CP	NUP107
MYH14	4.26692e-158	1.26175	0.337	0.138	1.01122e-153	C_CP	MYH14
RPS3	1.37975e-157	-0.428974	0.999	1	3.26988e-153	C_CP	RPS3
ELF1	1.93554e-157	1.00629	0.495	0.271	4.58703e-153	C_CP	ELF1
HERPUD1	2.43629e-157	0.988994	0.698	0.518	5.77377e-153	C_CP	HERPUD1
TRIB1	2.84582e-157	1.39529	0.374	0.172	6.74432e-153	C_CP	TRIB1
TNS1	8.22701e-157	1.68473	0.243	0.078	1.94972e-152	C_CP	TNS1
ZBTB10	1.14622e-156	1.79233	0.268	0.095	2.71642e-152	C_CP	ZBTB10
RBM39	1.80895e-156	0.552559	0.918	0.837	4.28703e-152	C_CP	RBM39
PDZD8	2.43165e-156	1.24441	0.381	0.177	5.76278e-152	C_CP	PDZD8
FNBP1L	3.8466e-156	1.00506	0.471	0.249	9.11605e-152	C_CP	FNBP1L
SRSF10	4.69106e-156	0.895232	0.723	0.573	1.11173e-151	C_CP	SRSF10
AUTS2	6.04918e-156	1.74782	0.237	0.075	1.4336e-151	C_CP	AUTS2
RNF19A	1.8244e-155	1.0163	0.487	0.262	4.32365e-151	C_CP	RNF19A
NAPSA	2.31061e-155	2.7298	0.146	0.025	5.47592e-151	C_CP	NAPSA
ZNF217	9.37103e-155	1.33985	0.334	0.141	2.22084e-150	C_CP	ZNF217
ENAH	1.63021e-154	1.09445	0.401	0.189	3.86343e-150	C_CP	ENAH
RPL30	3.19195e-154	-0.373889	1	1	7.5646e-150	C_CP	RPL30
MRPL52	9.5162e-154	-0.726846	0.631	0.813	2.25524e-149	C_CP	MRPL52
KDM5B	1.72677e-153	1.19073	0.414	0.205	4.09228e-149	C_CP	KDM5B
HINT1	3.77132e-153	-0.498671	0.956	0.983	8.93765e-149	C_CP	HINT1
RSBN1L	7.60567e-153	1.01633	0.447	0.227	1.80247e-148	C_CP	RSBN1L
SYTL2	1.06484e-152	1.62135	0.258	0.089	2.52357e-148	C_CP	SYTL2
PRKAA1	2.73832e-152	1.13429	0.391	0.183	6.48954e-148	C_CP	PRKAA1
ZFP36L1	2.37421e-151	0.709438	0.922	0.861	5.62664e-147	C_CP	ZFP36L1
AC253572.2	1.38992e-150	2.31044	0.178	0.043	3.29396e-146	C_CP	AC253572.2
RPS13	2.40392e-150	-0.384639	0.997	0.999	5.69704e-146	C_CP	RPS13
FARP1	4.83188e-150	1.10603	0.398	0.19	1.14511e-145	C_CP	FARP1
ITPRID2	5.7522e-150	1.01423	0.492	0.27	1.36321e-145	C_CP	ITPRID2
EIF4A2	6.53747e-150	0.505855	0.941	0.862	1.54932e-145	C_CP	EIF4A2
AQP5	7.25289e-150	1.19964	0.352	0.153	1.71886e-145	C_CP	AQP5
COX7A2	9.587e-150	-0.569487	0.877	0.96	2.27202e-145	C_CP	COX7A2
DEPP1	9.88236e-150	1.30032	0.328	0.138	2.34202e-145	C_CP	DEPP1
ERCC4	1.5975e-149	1.47079	0.28	0.105	3.78592e-145	C_CP	ERCC4
SLC5A3	2.78155e-149	1.81586	0.293	0.119	6.59201e-145	C_CP	SLC5A3
ZFP36	5.02165e-149	0.809085	0.844	0.759	1.19008e-144	C_CP	ZFP36
MACC1	6.83579e-149	1.31649	0.332	0.141	1.62001e-144	C_CP	MACC1
CCT6A	9.34911e-149	-1.492	0.568	0.746	2.21565e-144	C_CP	CCT6A
USP54	1.32184e-148	1.83553	0.208	0.06	3.13263e-144	C_CP	USP54
CD82	1.45475e-148	1.06538	0.434	0.218	3.44762e-144	C_CP	CD82
SLC25A6	1.98923e-148	-0.586815	0.856	0.951	4.71428e-144	C_CP	SLC25A6
HMGCS1	2.30285e-148	1.23555	0.396	0.19	5.45753e-144	C_CP	HMGCS1
CAV1	4.68901e-148	-1.41999	0.321	0.539	1.11125e-143	C_CP	CAV1
EFNA1	5.21632e-148	1.14514	0.434	0.22	1.23622e-143	C_CP	EFNA1
IGFBP2	9.42024e-148	1.28967	0.296	0.113	2.2325e-143	C_CP	IGFBP2
KLF4	9.48708e-148	1.41497	0.418	0.222	2.24834e-143	C_CP	KLF4
ATP5MD	2.19745e-147	-0.524027	0.833	0.951	5.20774e-143	C_CP	ATP5MD
FXYD5	2.33109e-147	-1.06124	0.579	0.747	5.52445e-143	C_CP	FXYD5
CFL1	2.64835e-147	-0.464823	0.977	0.991	6.27633e-143	C_CP	CFL1
ATP5MF	3.16079e-147	-1.04359	0.865	0.942	7.49075e-143	C_CP	ATP5MF
WSB1	3.36469e-147	0.924961	0.737	0.588	7.97399e-143	C_CP	WSB1
KMT2C	4.21622e-147	1.20387	0.394	0.193	9.99201e-143	C_CP	KMT2C
ZNF638	5.29808e-147	1.14074	0.424	0.218	1.25559e-142	C_CP	ZNF638
GOLGB1	1.16804e-146	0.801773	0.802	0.698	2.76814e-142	C_CP	GOLGB1
IRX3	2.7231e-146	1.90716	0.176	0.042	6.45348e-142	C_CP	IRX3
PHC3	5.9636e-146	1.34122	0.31	0.128	1.41331e-141	C_CP	PHC3
TMSB10	6.57629e-146	-0.443936	0.999	1	1.55851e-141	C_CP	TMSB10
AFDN	7.43174e-146	1.0366	0.425	0.213	1.76125e-141	C_CP	AFDN
CCL28	9.65739e-146	1.21415	0.351	0.157	2.28871e-141	C_CP	CCL28
MT2A	1.186e-145	-1.65224	0.801	0.883	2.8107e-141	C_CP	MT2A
RALGAPA2	4.31989e-145	1.40743	0.289	0.113	1.02377e-140	C_CP	RALGAPA2
COX7B	6.08203e-145	-0.616048	0.838	0.941	1.44138e-140	C_CP	COX7B
TMA7	9.14324e-145	-0.489549	0.904	0.974	2.16686e-140	C_CP	TMA7
BRD2	1.15333e-144	0.897405	0.678	0.511	2.73328e-140	C_CP	BRD2
RPL22	1.20039e-144	-0.476764	0.995	0.999	2.84481e-140	C_CP	RPL22
PGGHG	1.61611e-144	2.13333	0.185	0.049	3.83002e-140	C_CP	PGGHG
CLEC16A	2.0901e-144	1.59116	0.228	0.073	4.95334e-140	C_CP	CLEC16A
AL021155.5	2.47635e-144	2.35073	0.166	0.039	5.86871e-140	C_CP	AL021155.5
H1FX	3.11813e-144	0.770962	0.721	0.551	7.38965e-140	C_CP	H1FX
ERRFI1	4.3997e-144	1.27201	0.733	0.631	1.04268e-139	C_CP	ERRFI1
NPEPPS	5.98304e-144	1.18116	0.429	0.226	1.41792e-139	C_CP	NPEPPS
SNX29	6.4888e-144	1.48941	0.273	0.103	1.53778e-139	C_CP	SNX29
LINC-PINT	9.58371e-144	1.37224	0.346	0.159	2.27124e-139	C_CP	LINC-PINT
PRELID1	9.6101e-144	-0.647932	0.723	0.863	2.2775e-139	C_CP	PRELID1
CX3CL1	1.36729e-143	2.03441	0.198	0.056	3.24035e-139	C_CP	CX3CL1
SEC61G	1.44212e-143	-1.41938	0.832	0.931	3.41767e-139	C_CP	SEC61G
VAMP2	1.47745e-143	0.908734	0.476	0.255	3.50141e-139	C_CP	VAMP2
RPS25	1.90352e-143	-0.333584	0.999	0.999	4.51116e-139	C_CP	RPS25
RPS4Y1	2.3646e-143	1.01971	0.366	0.162	5.60387e-139	C_CP	RPS4Y1
S100A16	5.45569e-143	-0.711827	0.705	0.867	1.29294e-138	C_CP	S100A16
AC239799.2	6.66229e-143	2.52205	0.152	0.032	1.5789e-138	C_CP	AC239799.2
FABP5	8.22391e-143	-1.7304	0.164	0.358	1.94898e-138	C_CP	FABP5
HSPA5	9.72677e-143	0.830113	0.893	0.852	2.30515e-138	C_CP	HSPA5
NDUFA4	1.03555e-142	-0.576634	0.939	0.977	2.45416e-138	C_CP	NDUFA4
RPS2	1.09321e-142	-0.400827	0.999	1	2.5908e-138	C_CP	RPS2
RPL9	1.513e-142	-0.437376	0.999	1	3.58566e-138	C_CP	RPL9
CFLAR	3.67581e-142	0.866506	0.719	0.577	8.71131e-138	C_CP	CFLAR
CEBPD	1.86039e-141	0.749505	0.85	0.752	4.40893e-137	C_CP	CEBPD
H3F3B	1.95957e-141	0.470981	0.997	0.984	4.64398e-137	C_CP	H3F3B
UBL5	8.83633e-141	-0.497128	0.928	0.976	2.09412e-136	C_CP	UBL5
RBM47	1.65254e-140	0.899853	0.477	0.257	3.91635e-136	C_CP	RBM47
GPR160	1.786e-140	0.928018	0.43	0.217	4.23265e-136	C_CP	GPR160
ATP5PD	2.1716e-140	-0.585203	0.798	0.923	5.14648e-136	C_CP	ATP5PD
TOMM5	9.8994e-140	-0.721559	0.536	0.735	2.34606e-135	C_CP	TOMM5
GSE1	1.09641e-139	1.55422	0.245	0.086	2.59838e-135	C_CP	GSE1
SLC25A5	3.22015e-139	-0.702976	0.721	0.864	7.63143e-135	C_CP	SLC25A5
LINC01436	4.05772e-139	2.01903	0.171	0.042	9.61639e-135	C_CP	LINC01436
RNF43	7.34178e-139	1.38977	0.316	0.138	1.73993e-134	C_CP	RNF43
EXPH5	8.03195e-139	1.67249	0.225	0.074	1.90349e-134	C_CP	EXPH5
MUC20	8.72452e-139	0.908156	0.384	0.181	2.06762e-134	C_CP	MUC20
CDH1	9.87408e-139	0.961809	0.581	0.371	2.34006e-134	C_CP	CDH1
FBXO34	1.29607e-138	1.45628	0.274	0.107	3.07157e-134	C_CP	FBXO34
ASH1L	3.09013e-138	1.0765	0.436	0.236	7.32331e-134	C_CP	ASH1L
PLPP5	3.2876e-138	0.950397	0.438	0.228	7.79127e-134	C_CP	PLPP5
SLC11A2	4.31085e-138	1.6427	0.245	0.087	1.02163e-133	C_CP	SLC11A2
TJP2	4.51703e-138	1.13095	0.39	0.193	1.07049e-133	C_CP	TJP2
AHR	8.60187e-138	0.870115	0.555	0.345	2.03856e-133	C_CP	AHR
DDX3X	9.94418e-138	0.910159	0.721	0.585	2.35667e-133	C_CP	DDX3X
JMJD1C	1.11573e-137	0.9735	0.487	0.28	2.64417e-133	C_CP	JMJD1C
HIST1H1E	2.36705e-137	1.25906	0.314	0.134	5.60968e-133	C_CP	HIST1H1E
TSPYL5	2.70362e-137	1.81748	0.174	0.044	6.40732e-133	C_CP	TSPYL5
EMP3	6.88112e-137	-2.15637	0.206	0.389	1.63076e-132	C_CP	EMP3
NR4A1	1.54218e-136	1.04298	0.426	0.224	3.65481e-132	C_CP	NR4A1
TIPARP	2.50441e-136	1.2412	0.367	0.179	5.9352e-132	C_CP	TIPARP
NUFIP2	2.81138e-136	1.02698	0.465	0.26	6.6627e-132	C_CP	NUFIP2
SLCO3A1	3.202e-136	1.51964	0.247	0.089	7.58842e-132	C_CP	SLCO3A1
FAM71A	5.78292e-136	2.27279	0.146	0.03	1.37049e-131	C_CP	FAM71A
FTX	6.7607e-136	1.19874	0.366	0.177	1.60222e-131	C_CP	FTX
NBEAL1	2.29431e-135	1.2378	0.424	0.233	5.43728e-131	C_CP	NBEAL1
RAB13	3.43087e-135	-1.02237	0.623	0.786	8.13082e-131	C_CP	RAB13
ARID5B	4.29604e-135	1.14032	0.376	0.185	1.01812e-130	C_CP	ARID5B
MT-ND6	5.30128e-135	0.846309	0.629	0.446	1.25635e-130	C_CP	MT-ND6
OGT	7.20192e-135	1.41829	0.315	0.14	1.70678e-130	C_CP	OGT
RPL15	1.24147e-134	-0.372401	0.999	0.999	2.94216e-130	C_CP	RPL15
PPP1R10	2.00433e-134	1.1587	0.4	0.206	4.75005e-130	C_CP	PPP1R10
ATP11A	2.52278e-134	1.27525	0.316	0.138	5.97874e-130	C_CP	ATP11A
RPS11	2.88946e-134	-0.485433	0.998	1	6.84774e-130	C_CP	RPS11
PRKAA2	3.05618e-134	1.64073	0.23	0.079	7.24283e-130	C_CP	PRKAA2
CCN1	1.0464e-133	1.349	0.384	0.198	2.47985e-129	C_CP	CCN1
EPS8	1.07196e-133	0.72806	0.739	0.603	2.54043e-129	C_CP	EPS8
USP53	1.75971e-133	1.13353	0.391	0.199	4.17034e-129	C_CP	USP53
RPS29	9.4164e-133	-0.374667	0.999	0.999	2.23159e-128	C_CP	RPS29
HSPH1	1.62365e-132	1.0449	0.769	0.686	3.84789e-128	C_CP	HSPH1
LITAF	1.88832e-132	0.905884	0.756	0.647	4.47512e-128	C_CP	LITAF
GFPT1	3.53391e-132	0.883274	0.483	0.271	8.37501e-128	C_CP	GFPT1
ACTG1	1.25815e-131	-0.467989	0.986	0.996	2.98168e-127	C_CP	ACTG1
RPL37	1.55033e-131	-0.275349	1	1	3.67412e-127	C_CP	RPL37
RAB11FIP1	1.68215e-131	0.780344	0.687	0.512	3.98653e-127	C_CP	RAB11FIP1
PHF3	2.07064e-131	1.01896	0.447	0.247	4.9072e-127	C_CP	PHF3
S100A11	1.67242e-130	-0.452255	0.998	1	3.96346e-126	C_CP	S100A11
NPM1	1.97782e-130	-0.527764	0.968	0.982	4.68724e-126	C_CP	NPM1
TMEM123	2.5254e-130	0.619002	0.824	0.736	5.98494e-126	C_CP	TMEM123
RBM33	6.62976e-130	1.19824	0.334	0.154	1.57119e-125	C_CP	RBM33
SEMA4B	7.01248e-130	1.27698	0.348	0.167	1.66189e-125	C_CP	SEMA4B
TTC14	7.87099e-130	1.1519	0.384	0.197	1.86535e-125	C_CP	TTC14
ARHGEF35	1.51342e-129	1.15639	0.337	0.156	3.58665e-125	C_CP	ARHGEF35
MAML2	2.91711e-129	1.30049	0.312	0.14	6.91327e-125	C_CP	MAML2
CD2AP	2.9282e-129	0.699104	0.685	0.519	6.93954e-125	C_CP	CD2AP
PPP1R9A	3.21888e-129	1.34705	0.292	0.124	7.62842e-125	C_CP	PPP1R9A
HIST2H2BE	7.54498e-129	1.45834	0.252	0.096	1.78808e-124	C_CP	HIST2H2BE
BCL6	8.09409e-129	1.50064	0.253	0.098	1.91822e-124	C_CP	BCL6
NDRG1	1.40237e-128	1.18817	0.44	0.243	3.32348e-124	C_CP	NDRG1
MT-ATP8	1.55552e-128	0.928161	0.432	0.229	3.68643e-124	C_CP	MT-ATP8
PATJ	2.47224e-128	1.14041	0.352	0.169	5.85896e-124	C_CP	PATJ
PDXDC1	6.51642e-128	0.996626	0.405	0.208	1.54433e-123	C_CP	PDXDC1
EEF1G	7.81019e-128	-0.521633	0.989	0.995	1.85094e-123	C_CP	EEF1G
FOXA1	8.16554e-128	1.33533	0.249	0.093	1.93515e-123	C_CP	FOXA1
YTHDC1	1.05903e-127	0.89999	0.47	0.268	2.50979e-123	C_CP	YTHDC1
C16orf72	1.01515e-126	1.27067	0.296	0.128	2.40579e-122	C_CP	C16orf72
ARPC3	2.87483e-126	-0.531518	0.847	0.943	6.81307e-122	C_CP	ARPC3
MBNL2	3.9941e-126	1.12596	0.387	0.2	9.46562e-122	C_CP	MBNL2
MFSD6	4.74613e-126	1.40526	0.259	0.103	1.12478e-121	C_CP	MFSD6
SYNE2	5.17443e-126	0.830356	0.747	0.625	1.22629e-121	C_CP	SYNE2
RABGAP1L	5.29368e-126	1.02312	0.359	0.173	1.25455e-121	C_CP	RABGAP1L
ARHGAP12	7.79092e-126	1.09491	0.362	0.178	1.84637e-121	C_CP	ARHGAP12
TMEM265	1.24763e-125	1.01618	0.447	0.244	2.95675e-121	C_CP	TMEM265
RARRES1	2.92098e-125	2.50577	0.292	0.131	6.92242e-121	C_CP	RARRES1
RPL23	2.97252e-125	-0.402785	0.996	0.998	7.04458e-121	C_CP	RPL23
MUC16	2.98481e-125	1.4279	0.259	0.102	7.0737e-121	C_CP	MUC16
AFAP1-AS1	5.59747e-125	1.51858	0.196	0.061	1.32654e-120	C_CP	AFAP1-AS1
STK39	1.55172e-124	1.05702	0.369	0.184	3.67743e-120	C_CP	STK39
EIF3E	2.91815e-124	-0.560397	0.756	0.892	6.91573e-120	C_CP	EIF3E
PNRC2	6.11717e-124	0.837509	0.469	0.266	1.44971e-119	C_CP	PNRC2
IGKC	9.06207e-124	-0.600814	0.469	0.687	2.14762e-119	C_CP	IGKC
RPS15A	1.51067e-123	-0.327672	0.999	1	3.58014e-119	C_CP	RPS15A
POMP	1.62969e-123	-0.616502	0.816	0.911	3.86219e-119	C_CP	POMP
COQ7	2.35015e-123	1.26217	0.266	0.108	5.56962e-119	C_CP	COQ7
MRPS21	3.31036e-123	-0.638187	0.721	0.858	7.84522e-119	C_CP	MRPS21
EML4	3.70668e-123	0.958941	0.421	0.228	8.78445e-119	C_CP	EML4
PLEKHS1	4.99737e-123	1.28255	0.239	0.088	1.18433e-118	C_CP	PLEKHS1
ARID1B	5.38977e-123	1.07487	0.402	0.216	1.27732e-118	C_CP	ARID1B
LSM5	7.93544e-123	-0.902394	0.491	0.671	1.88062e-118	C_CP	LSM5
FKBP1A	1.34688e-122	-0.648513	0.721	0.863	3.19197e-118	C_CP	FKBP1A
OST4	1.56972e-122	-0.409418	0.92	0.98	3.72009e-118	C_CP	OST4
PIK3C2A	1.8625e-122	1.18781	0.313	0.143	4.41393e-118	C_CP	PIK3C2A
CREBZF	2.07413e-122	1.3379	0.295	0.131	4.91548e-118	C_CP	CREBZF
AC007952.4	2.46033e-122	1.87347	0.193	0.062	5.83073e-118	C_CP	AC007952.4
CHD3	3.13431e-122	1.04594	0.376	0.191	7.42801e-118	C_CP	CHD3
PSMA7	4.14998e-122	-0.599559	0.873	0.943	9.83504e-118	C_CP	PSMA7
FNBP4	5.22125e-122	1.13139	0.363	0.183	1.23738e-117	C_CP	FNBP4
ANKRD65	7.69604e-122	1.61035	0.18	0.053	1.82389e-117	C_CP	ANKRD65
SP3	9.64057e-122	1.01925	0.363	0.18	2.28472e-117	C_CP	SP3
INPP4B	1.30817e-121	1.0911	0.334	0.158	3.10022e-117	C_CP	INPP4B
PNN	1.57842e-121	0.730598	0.685	0.521	3.74069e-117	C_CP	PNN
MYO9A	2.35974e-121	1.50171	0.242	0.094	5.59234e-117	C_CP	MYO9A
PARVG	3.5662e-121	1.872	0.149	0.036	8.45153e-117	C_CP	PARVG
PLCB1	4.11093e-121	1.38859	0.231	0.085	9.74249e-117	C_CP	PLCB1
PHB2	5.23209e-121	-0.999349	0.431	0.598	1.23995e-116	C_CP	PHB2
Z93241.1	5.35331e-121	2.45082	0.129	0.027	1.26868e-116	C_CP	Z93241.1
ARFGEF3	6.27168e-121	1.38326	0.263	0.107	1.48633e-116	C_CP	ARFGEF3
GABRE	1.49008e-120	1.68837	0.21	0.073	3.53133e-116	C_CP	GABRE
PCMTD1	2.07501e-120	0.843032	0.46	0.262	4.91756e-116	C_CP	PCMTD1
KDM2A	2.94913e-120	1.17198	0.336	0.162	6.98914e-116	C_CP	KDM2A
CLDN3	4.47537e-120	0.770226	0.641	0.445	1.06062e-115	C_CP	CLDN3
TMPRSS2	4.81406e-120	1.32855	0.285	0.124	1.14088e-115	C_CP	TMPRSS2
ST3GAL5	4.90763e-120	1.67286	0.196	0.064	1.16306e-115	C_CP	ST3GAL5
BMP3	7.23202e-120	2.51336	0.109	0.017	1.71392e-115	C_CP	BMP3
TMSB4X	1.27738e-119	-0.372766	0.999	1	3.02727e-115	C_CP	TMSB4X
TBCA	2.77065e-119	-0.549099	0.749	0.894	6.56617e-115	C_CP	TBCA
AC103702.2	3.20048e-119	1.42038	0.231	0.086	7.58483e-115	C_CP	AC103702.2
MTUS1	4.10269e-119	0.924561	0.387	0.197	9.72296e-115	C_CP	MTUS1
PARP14	5.02518e-119	0.898828	0.47	0.271	1.19092e-114	C_CP	PARP14
CEMIP2	5.34797e-119	1.15727	0.341	0.168	1.26742e-114	C_CP	CEMIP2
SF3B1	6.08336e-119	0.69061	0.729	0.608	1.44169e-114	C_CP	SF3B1
ABCC3	8.19866e-119	0.861009	0.438	0.239	1.943e-114	C_CP	ABCC3
EPC1	8.27302e-119	1.07221	0.357	0.179	1.96062e-114	C_CP	EPC1
KIAA1217	9.96886e-119	1.16543	0.331	0.16	2.36252e-114	C_CP	KIAA1217
SPATA13	1.09855e-118	1.45478	0.235	0.09	2.60344e-114	C_CP	SPATA13
NCEH1	1.78402e-118	1.25289	0.315	0.148	4.22795e-114	C_CP	NCEH1
ARL6IP4	2.60444e-118	-0.590541	0.625	0.795	6.17225e-114	C_CP	ARL6IP4
PRRG4	3.21785e-118	1.19601	0.317	0.148	7.62599e-114	C_CP	PRRG4
SYBU	4.61147e-118	1.29857	0.24	0.092	1.09287e-113	C_CP	SYBU
GALNT3	5.95033e-118	0.841762	0.464	0.265	1.41017e-113	C_CP	GALNT3
SEC62	8.68305e-118	0.441055	0.947	0.882	2.0578e-113	C_CP	SEC62
IGFBP3	1.08839e-117	2.23903	0.293	0.14	2.57937e-113	C_CP	IGFBP3
TCIM	3.78272e-117	1.60958	0.431	0.259	8.96466e-113	C_CP	TCIM
AXL	7.29284e-117	-3.10029	0.045	0.184	1.72833e-112	C_CP	AXL
GCNT2	7.42158e-117	1.61512	0.216	0.079	1.75884e-112	C_CP	GCNT2
THRA	8.09883e-117	1.14861	0.286	0.124	1.91934e-112	C_CP	THRA
ZNF518A	1.6827e-116	1.14595	0.335	0.165	3.98783e-112	C_CP	ZNF518A
STAT6	1.94701e-116	1.10365	0.325	0.154	4.61422e-112	C_CP	STAT6
OXR1	2.33368e-116	1.02539	0.362	0.182	5.53058e-112	C_CP	OXR1
SLC44A4	2.42934e-116	0.842855	0.488	0.28	5.7573e-112	C_CP	SLC44A4
CYP4X1	2.55336e-116	2.27723	0.136	0.031	6.05121e-112	C_CP	CYP4X1
MAFF	3.0167e-116	1.1097	0.387	0.209	7.14928e-112	C_CP	MAFF
NFE2L2	4.68903e-116	0.617163	0.773	0.663	1.11125e-111	C_CP	NFE2L2
CACHD1	4.98019e-116	2.39055	0.116	0.021	1.18025e-111	C_CP	CACHD1
ZNF33A	5.14899e-116	1.15436	0.327	0.158	1.22026e-111	C_CP	ZNF33A
VWA1	5.24803e-116	0.743593	0.396	0.203	1.24373e-111	C_CP	VWA1
SLC35A3	5.6702e-116	1.06625	0.352	0.177	1.34378e-111	C_CP	SLC35A3
SPANXC	8.52836e-116	-3.3601	0.014	0.134	2.02114e-111	C_CP	SPANXC
BTN2A2	1.1545e-115	1.83146	0.172	0.052	2.73606e-111	C_CP	BTN2A2
PER1	1.16044e-115	1.28154	0.267	0.113	2.75012e-111	C_CP	PER1
RALA	1.77945e-115	-1.2975	0.421	0.58	4.21713e-111	C_CP	RALA
PNISR	4.49999e-115	0.707158	0.748	0.637	1.06645e-110	C_CP	PNISR
TSPAN3	6.42811e-115	0.671691	0.746	0.609	1.5234e-110	C_CP	TSPAN3
ZMYM2	8.69449e-115	1.12586	0.338	0.167	2.06051e-110	C_CP	ZMYM2
YEATS2	1.02268e-114	1.54765	0.204	0.071	2.42365e-110	C_CP	YEATS2
ARHGEF28	1.07799e-114	1.30323	0.276	0.121	2.55472e-110	C_CP	ARHGEF28
MBNL1	1.93613e-114	0.831621	0.582	0.412	4.58843e-110	C_CP	MBNL1
PSME2	1.95768e-114	-0.636628	0.66	0.813	4.6395e-110	C_CP	PSME2
DEPTOR	1.98245e-114	1.38397	0.207	0.072	4.69822e-110	C_CP	DEPTOR
ALCAM	2.50765e-114	0.99636	0.499	0.329	5.94287e-110	C_CP	ALCAM
FAM214A	2.61358e-114	1.44216	0.223	0.084	6.19391e-110	C_CP	FAM214A
TSPYL2	3.19777e-114	1.57605	0.211	0.076	7.5784e-110	C_CP	TSPYL2
MMP7	3.28405e-114	0.648348	0.816	0.68	7.78287e-110	C_CP	MMP7
PKN2	3.28955e-114	0.993767	0.415	0.233	7.7959e-110	C_CP	PKN2
CEACAM1	4.2289e-114	1.57681	0.194	0.065	1.00221e-109	C_CP	CEACAM1
CENPC	5.63308e-114	1.27564	0.269	0.116	1.33498e-109	C_CP	CENPC
MON2	6.14553e-114	1.36963	0.252	0.103	1.45643e-109	C_CP	MON2
PDIA3	7.04904e-114	0.54958	0.913	0.892	1.67055e-109	C_CP	PDIA3
AFF1	9.35464e-114	1.21013	0.288	0.129	2.21696e-109	C_CP	AFF1
NAP1L1	9.73312e-114	-0.841608	0.754	0.88	2.30665e-109	C_CP	NAP1L1
RORA	1.02512e-113	1.40123	0.25	0.103	2.42944e-109	C_CP	RORA
SRPX	1.20207e-113	-2.8976	0.025	0.151	2.84879e-109	C_CP	SRPX
SHTN1	1.22483e-113	0.999518	0.347	0.173	2.90273e-109	C_CP	SHTN1
LGSN	1.57376e-113	2.60306	0.104	0.017	3.72965e-109	C_CP	LGSN
SMARCC2	1.78553e-113	0.997426	0.361	0.185	4.23153e-109	C_CP	SMARCC2
EIF3I	2.05588e-113	-0.691982	0.552	0.715	4.87224e-109	C_CP	EIF3I
RAP1B	2.1809e-113	0.64306	0.774	0.678	5.16851e-109	C_CP	RAP1B
AC020916.1	2.95733e-113	0.977403	0.457	0.269	7.00857e-109	C_CP	AC020916.1
SMAD3	4.16727e-113	1.06764	0.345	0.173	9.87602e-109	C_CP	SMAD3
PDE8A	4.75462e-113	1.3778	0.239	0.095	1.1268e-108	C_CP	PDE8A
THUMPD3-AS1	6.33138e-113	0.914514	0.417	0.229	1.50047e-108	C_CP	THUMPD3-AS1
SLC3A2	8.40331e-113	0.956875	0.452	0.262	1.9915e-108	C_CP	SLC3A2
KANSL1	1.05162e-112	1.05931	0.361	0.188	2.49224e-108	C_CP	KANSL1
GORASP2	1.51693e-112	0.797639	0.423	0.23	3.59496e-108	C_CP	GORASP2
FOXO3	1.58158e-112	1.14772	0.347	0.178	3.74819e-108	C_CP	FOXO3
AKR1C1	1.66856e-112	-1.94774	0.426	0.601	3.95431e-108	C_CP	AKR1C1
NUMA1	1.67275e-112	0.959269	0.367	0.19	3.96424e-108	C_CP	NUMA1
ZBTB20	1.83931e-112	0.915931	0.428	0.244	4.35899e-108	C_CP	ZBTB20
S100A2	2.9637e-112	-0.540441	0.36	0.58	7.02368e-108	C_CP	S100A2
HLA-DOB	4.0468e-112	2.01529	0.14	0.035	9.59051e-108	C_CP	HLA-DOB
FNDC3B	5.27055e-112	0.770157	0.52	0.324	1.24907e-107	C_CP	FNDC3B
ANPEP	5.52427e-112	-1.29634	0.136	0.311	1.3092e-107	C_CP	ANPEP
EDN1	6.85179e-112	1.06191	0.303	0.14	1.62381e-107	C_CP	EDN1
SNRPD1	8.48945e-112	-0.74192	0.51	0.685	2.01191e-107	C_CP	SNRPD1
NFAT5	1.07246e-111	1.21786	0.295	0.136	2.54162e-107	C_CP	NFAT5
F11R	1.08357e-111	0.834655	0.471	0.275	2.56795e-107	C_CP	F11R
HSPB1	1.18821e-111	0.626493	0.987	0.975	2.81594e-107	C_CP	HSPB1
AGR2	1.49525e-111	0.253156	0.899	0.732	3.5436e-107	C_CP	AGR2
PSMD8	1.60048e-111	-0.726813	0.662	0.797	3.79297e-107	C_CP	PSMD8
COPS9	1.67076e-111	-0.549235	0.7	0.849	3.95954e-107	C_CP	COPS9
CAND1	2.35554e-111	0.968529	0.359	0.183	5.58239e-107	C_CP	CAND1
TMEM107	2.55074e-111	1.44701	0.271	0.121	6.045e-107	C_CP	TMEM107
TRIM56	2.58444e-111	1.04331	0.38	0.204	6.12486e-107	C_CP	TRIM56
SLC34A2	7.20134e-111	1.78048	0.184	0.061	1.70664e-106	C_CP	SLC34A2
MCTP2	1.06575e-110	1.50407	0.208	0.076	2.52573e-106	C_CP	MCTP2
FAM107B	1.099e-110	0.657769	0.618	0.427	2.60452e-106	C_CP	FAM107B
MLF1	1.14928e-110	0.884378	0.356	0.177	2.72368e-106	C_CP	MLF1
HIST1H2BC	1.54534e-110	1.73128	0.222	0.086	3.66231e-106	C_CP	HIST1H2BC
TNFRSF19	1.68981e-110	1.95862	0.142	0.036	4.00468e-106	C_CP	TNFRSF19
PUM1	2.25307e-110	0.987992	0.395	0.219	5.33956e-106	C_CP	PUM1
CREBBP	2.42784e-110	1.1425	0.301	0.141	5.75374e-106	C_CP	CREBBP
KDM7A	2.813e-110	1.59347	0.182	0.059	6.66654e-106	C_CP	KDM7A
SRGAP3	2.92566e-110	1.87704	0.149	0.041	6.93352e-106	C_CP	SRGAP3
CDC42EP5	5.82835e-110	0.772332	0.358	0.176	1.38126e-105	C_CP	CDC42EP5
QPRT	6.82268e-110	1.01629	0.299	0.134	1.61691e-105	C_CP	QPRT
PTK7	1.00283e-109	1.67849	0.166	0.05	2.37662e-105	C_CP	PTK7
AATK	3.08563e-109	1.85341	0.187	0.064	7.31264e-105	C_CP	AATK
CASP10	3.6315e-109	1.50451	0.198	0.07	8.60628e-105	C_CP	CASP10
GGA2	4.37826e-109	1.35785	0.218	0.082	1.0376e-104	C_CP	GGA2
ARID4B	4.41914e-109	0.8833	0.43	0.248	1.04729e-104	C_CP	ARID4B
SLC7A8	5.83676e-109	1.78891	0.161	0.047	1.38325e-104	C_CP	SLC7A8
ATP13A4	8.6593e-109	1.75867	0.188	0.065	2.05217e-104	C_CP	ATP13A4
MRPL51	9.14453e-109	-0.675513	0.765	0.868	2.16716e-104	C_CP	MRPL51
BARX2	9.90314e-109	1.27162	0.228	0.088	2.34695e-104	C_CP	BARX2
GADD45B	1.01889e-108	0.983961	0.691	0.578	2.41466e-104	C_CP	GADD45B
RHOV	1.13204e-108	1.68612	0.2	0.072	2.68282e-104	C_CP	RHOV
MT-ND5	1.42948e-108	0.55253	0.984	0.978	3.38773e-104	C_CP	MT-ND5
AC097376.3	2.69607e-108	1.4335	0.211	0.079	6.38941e-104	C_CP	AC097376.3
PSMB7	8.73444e-108	-0.74771	0.538	0.694	2.06998e-103	C_CP	PSMB7
EPAS1	1.36407e-107	1.18574	0.248	0.103	3.2327e-103	C_CP	EPAS1
MARCKSL1	1.60643e-107	0.516777	0.811	0.676	3.80707e-103	C_CP	MARCKSL1
TBL1XR1	1.98583e-107	0.758997	0.466	0.272	4.70621e-103	C_CP	TBL1XR1
NUPR1	2.06009e-107	0.8759	0.402	0.215	4.8822e-103	C_CP	NUPR1
TFPI	2.39128e-107	0.644053	0.678	0.535	5.66711e-103	C_CP	TFPI
YEATS4	2.44561e-107	0.894877	0.345	0.173	5.79584e-103	C_CP	YEATS4
TMEM159	2.63288e-107	1.09819	0.325	0.16	6.23965e-103	C_CP	TMEM159
TACC2	1.00101e-106	1.35703	0.231	0.093	2.3723e-102	C_CP	TACC2
YME1L1	1.19096e-106	0.928531	0.453	0.274	2.82245e-102	C_CP	YME1L1
BICDL2	2.06019e-106	1.18183	0.273	0.122	4.88243e-102	C_CP	BICDL2
UBB	3.42975e-106	0.561827	0.985	0.983	8.12817e-102	C_CP	UBB
NT5C2	4.56836e-106	1.0763	0.282	0.127	1.08266e-101	C_CP	NT5C2
SRSF7	4.70821e-106	1.12494	0.784	0.71	1.1158e-101	C_CP	SRSF7
PRKCI	4.73696e-106	0.97706	0.344	0.176	1.12261e-101	C_CP	PRKCI
ACSL5	4.83264e-106	1.21704	0.315	0.158	1.14529e-101	C_CP	ACSL5
PROM1	5.13932e-106	1.09055	0.299	0.14	1.21797e-101	C_CP	PROM1
LAMTOR2	8.15649e-106	-0.625561	0.574	0.73	1.93301e-101	C_CP	LAMTOR2
NDUFA2	1.18615e-105	-0.531741	0.673	0.827	2.81107e-101	C_CP	NDUFA2
ARIH1	1.25362e-105	1.10963	0.318	0.159	2.97095e-101	C_CP	ARIH1
IST1	2.05517e-105	0.943992	0.392	0.216	4.87055e-101	C_CP	IST1
RASSF6	3.81187e-105	1.08934	0.314	0.153	9.03376e-101	C_CP	RASSF6
REV1	3.91011e-105	1.25248	0.258	0.113	9.26656e-101	C_CP	REV1
ADIRF	4.48498e-105	1.2228	0.433	0.251	1.0629e-100	C_CP	ADIRF
ATP5PF	4.49672e-105	-0.559211	0.8	0.9	1.06568e-100	C_CP	ATP5PF
TMEM87A	4.5062e-105	0.916019	0.393	0.217	1.06792e-100	C_CP	TMEM87A
NHS	5.46317e-105	1.66883	0.181	0.062	1.29472e-100	C_CP	NHS
ATP5MPL	7.61746e-105	-0.507665	0.803	0.915	1.80526e-100	C_CP	ATP5MPL
TMCO4	1.21785e-104	1.43997	0.202	0.075	2.88618e-100	C_CP	TMCO4
RSL1D1	1.30481e-104	0.693715	0.812	0.747	3.09227e-100	C_CP	RSL1D1
GIGYF2	1.36632e-104	1.0839	0.319	0.159	3.23803e-100	C_CP	GIGYF2
ENPP4	1.68205e-104	1.42551	0.201	0.074	3.9863e-100	C_CP	ENPP4
AP004608.1	1.89911e-104	2.36224	0.107	0.021	4.50071e-100	C_CP	AP004608.1
FAM174B	2.52118e-104	1.39741	0.205	0.076	5.97493e-100	C_CP	FAM174B
SPINT2	2.97719e-104	0.338098	0.972	0.889	7.05564e-100	C_CP	SPINT2
UBAP2	3.85741e-104	1.14072	0.285	0.133	9.14167e-100	C_CP	UBAP2
HLA-B	4.34937e-104	0.319214	0.994	0.986	1.03076e-99	C_CP	HLA-B
PLAAT4	4.65411e-104	0.958359	0.737	0.643	1.10298e-99	C_CP	PLAAT4
BCAR4	4.77523e-104	1.85487	0.132	0.033	1.13168e-99	C_CP	BCAR4
RPL41	5.11961e-104	-0.316164	1	1	1.2133e-99	C_CP	RPL41
HIST1H2AC	5.6405e-104	1.14468	0.503	0.344	1.33674e-99	C_CP	HIST1H2AC
SEMA4A	5.95359e-104	1.72426	0.176	0.059	1.41094e-99	C_CP	SEMA4A
AC103591.3	6.14453e-104	1.72066	0.181	0.062	1.45619e-99	C_CP	AC103591.3
CERS4	6.60203e-104	1.95155	0.121	0.027	1.56462e-99	C_CP	CERS4
UVRAG	1.09751e-103	1.24494	0.249	0.107	2.601e-99	C_CP	UVRAG
ZNF91	1.19018e-103	1.18078	0.288	0.136	2.82061e-99	C_CP	ZNF91
NUBP1	1.19689e-103	0.912184	0.332	0.166	2.83652e-99	C_CP	NUBP1
ANKRD50	1.28039e-103	1.32972	0.223	0.089	3.0344e-99	C_CP	ANKRD50
RASEF	1.58476e-103	1.0772	0.305	0.148	3.75573e-99	C_CP	RASEF
P4HA1	2.10476e-103	1.31315	0.354	0.194	4.98807e-99	C_CP	P4HA1
TUBA1B	2.31697e-103	-0.889899	0.791	0.859	5.49098e-99	C_CP	TUBA1B
EPM2AIP1	2.33931e-103	1.21598	0.277	0.128	5.54393e-99	C_CP	EPM2AIP1
SMAD4	3.84749e-103	1.00748	0.296	0.139	9.11817e-99	C_CP	SMAD4
CRYBG3	3.88145e-103	1.34896	0.238	0.1	9.19865e-99	C_CP	CRYBG3
CARHSP1	3.98276e-103	0.496795	0.776	0.644	9.43875e-99	C_CP	CARHSP1
SUCO	5.04077e-103	1.1436	0.319	0.161	1.19461e-98	C_CP	SUCO
RPL10A	5.80677e-103	-0.335426	0.99	0.997	1.37615e-98	C_CP	RPL10A
FNDC3A	6.36148e-103	1.01186	0.353	0.188	1.50761e-98	C_CP	FNDC3A
MRPL41	8.71166e-103	-0.694135	0.536	0.691	2.06458e-98	C_CP	MRPL41
MIA3	9.34202e-103	1.11675	0.321	0.163	2.21396e-98	C_CP	MIA3
SPG7	1.50295e-102	1.1484	0.325	0.167	3.56184e-98	C_CP	SPG7
GK5	1.78831e-102	1.46233	0.212	0.083	4.23812e-98	C_CP	GK5
NHP2	2.38678e-102	-0.689684	0.518	0.673	5.65643e-98	C_CP	NHP2
MRPS24	2.90653e-102	-0.606036	0.623	0.777	6.88818e-98	C_CP	MRPS24
CASK	4.4919e-102	1.0799	0.28	0.129	1.06454e-97	C_CP	CASK
SCAPER	4.51114e-102	1.44564	0.203	0.077	1.0691e-97	C_CP	SCAPER
CGN	6.02619e-102	1.23091	0.261	0.116	1.42815e-97	C_CP	CGN
LDLR	7.29549e-102	1.18823	0.385	0.223	1.72896e-97	C_CP	LDLR
BMPR2	1.44069e-101	1.06193	0.32	0.162	3.4143e-97	C_CP	BMPR2
THAP9-AS1	2.56558e-101	1.16918	0.251	0.109	6.08016e-97	C_CP	THAP9-AS1
C19orf53	2.79709e-101	-0.570462	0.77	0.885	6.62882e-97	C_CP	C19orf53
PRDX6	2.87332e-101	-0.551286	0.712	0.845	6.80947e-97	C_CP	PRDX6
CAPG	3.20028e-101	-0.643435	0.578	0.732	7.58435e-97	C_CP	CAPG
C12orf57	3.9036e-101	-0.608288	0.665	0.814	9.25113e-97	C_CP	C12orf57
ADGRG1	4.48372e-101	0.964474	0.378	0.206	1.0626e-96	C_CP	ADGRG1
TRIM31	4.58202e-101	1.43983	0.254	0.114	1.08589e-96	C_CP	TRIM31
BLOC1S1	5.35702e-101	-0.617343	0.563	0.715	1.26956e-96	C_CP	BLOC1S1
SFTA2	5.40776e-101	0.947153	0.449	0.265	1.28159e-96	C_CP	SFTA2
SLC7A5	5.93828e-101	1.60078	0.171	0.057	1.40731e-96	C_CP	SLC7A5
NRARP	7.40178e-101	1.24999	0.236	0.099	1.75415e-96	C_CP	NRARP
HIPK3	7.48314e-101	1.1502	0.281	0.132	1.77343e-96	C_CP	HIPK3
COX5A	7.96063e-101	-0.570115	0.706	0.837	1.88659e-96	C_CP	COX5A
AFF4	8.10486e-101	0.942629	0.384	0.217	1.92077e-96	C_CP	AFF4
AP003498.2	8.70352e-101	1.26823	0.228	0.093	2.06265e-96	C_CP	AP003498.2
SPEN	9.06842e-101	1.18772	0.316	0.162	2.14913e-96	C_CP	SPEN
UBC	9.75573e-101	0.385883	0.995	0.977	2.31201e-96	C_CP	UBC
LIMA1	1.35006e-100	0.544481	0.582	0.377	3.19951e-96	C_CP	LIMA1
GSPT1	1.39766e-100	0.782357	0.729	0.652	3.31231e-96	C_CP	GSPT1
KLF6	2.40592e-100	0.732203	0.904	0.864	5.70178e-96	C_CP	KLF6
ARHGAP5	2.99134e-100	0.843649	0.444	0.267	7.08917e-96	C_CP	ARHGAP5
ABCC5	3.14534e-100	1.6265	0.166	0.054	7.45413e-96	C_CP	ABCC5
CASC4	3.33727e-100	0.830895	0.441	0.264	7.90899e-96	C_CP	CASC4
BTG3	3.55531e-100	0.932571	0.371	0.203	8.42574e-96	C_CP	BTG3
VWA2	3.80958e-100	1.6882	0.156	0.048	9.02831e-96	C_CP	VWA2
CLSTN1	3.97349e-100	0.77055	0.461	0.278	9.41679e-96	C_CP	CLSTN1
RSF1	4.07059e-100	0.773718	0.471	0.29	9.64689e-96	C_CP	RSF1
BPTF	5.42832e-100	0.815294	0.551	0.387	1.28646e-95	C_CP	BPTF
OLMALINC	6.84205e-100	1.48097	0.186	0.067	1.6215e-95	C_CP	OLMALINC
MKNK2	7.7769e-100	1.07021	0.35	0.188	1.84305e-95	C_CP	MKNK2
PLCH1	7.85718e-100	1.69069	0.147	0.043	1.86207e-95	C_CP	PLCH1
NFKBIA	9.05977e-100	0.680897	0.828	0.774	2.14707e-95	C_CP	NFKBIA
YWHAQ	1.20475e-99	-0.619373	0.662	0.796	2.85513e-95	C_CP	YWHAQ
SEC31A	1.45913e-99	0.728129	0.579	0.412	3.458e-95	C_CP	SEC31A
LINC00923	2.11798e-99	1.9099	0.138	0.038	5.01941e-95	C_CP	LINC00923
SOX4	3.08221e-99	0.916613	0.787	0.715	7.30452e-95	C_CP	SOX4
HIST2H2BF	5.08365e-99	2.00522	0.126	0.032	1.20477e-94	C_CP	HIST2H2BF
KDM3A	5.35808e-99	1.41453	0.228	0.096	1.26981e-94	C_CP	KDM3A
TMEM45B	5.87473e-99	1.03982	0.308	0.151	1.39225e-94	C_CP	TMEM45B
GPBP1L1	5.91063e-99	0.92771	0.353	0.188	1.40076e-94	C_CP	GPBP1L1
MAP3K13	6.65086e-99	0.533904	0.708	0.561	1.57619e-94	C_CP	MAP3K13
TLK1	9.08893e-99	0.839315	0.394	0.223	2.15398e-94	C_CP	TLK1
HOXB7	9.24131e-99	0.886424	0.332	0.167	2.1901e-94	C_CP	HOXB7
UBE2H	9.32079e-99	0.769316	0.467	0.286	2.20893e-94	C_CP	UBE2H
CERS6	1.05602e-98	1.03335	0.313	0.157	2.50265e-94	C_CP	CERS6
PTBP3	1.28653e-98	0.787587	0.438	0.26	3.04894e-94	C_CP	PTBP3
RCAN3	1.34048e-98	1.03606	0.275	0.126	3.17679e-94	C_CP	RCAN3
FGD6	1.57456e-98	1.32836	0.263	0.122	3.73155e-94	C_CP	FGD6
ITGA1	1.58818e-98	1.71303	0.195	0.074	3.76382e-94	C_CP	ITGA1
PRRC2B	2.16478e-98	1.03998	0.312	0.157	5.13032e-94	C_CP	PRRC2B
SLFN5	2.17476e-98	0.977429	0.351	0.188	5.15395e-94	C_CP	SLFN5
ADGRF1	2.58917e-98	1.36115	0.216	0.087	6.13608e-94	C_CP	ADGRF1
LPIN2	2.72396e-98	0.91083	0.356	0.19	6.45552e-94	C_CP	LPIN2
MYL12B	3.03101e-98	-0.424679	0.974	0.99	7.18318e-94	C_CP	MYL12B
SNRPE	3.23455e-98	-0.562301	0.683	0.823	7.66556e-94	C_CP	SNRPE
NSA2	3.23459e-98	-0.566304	0.574	0.746	7.66566e-94	C_CP	NSA2
ZNF644	3.25416e-98	1.01112	0.344	0.184	7.71203e-94	C_CP	ZNF644
SLC15A2	4.68897e-98	1.70235	0.152	0.047	1.11124e-93	C_CP	SLC15A2
SRSF5	1.23351e-97	0.483043	0.846	0.775	2.92328e-93	C_CP	SRSF5
IYD	1.36154e-97	1.08678	0.283	0.135	3.22671e-93	C_CP	IYD
EPHA4	1.37839e-97	1.87849	0.137	0.038	3.26664e-93	C_CP	EPHA4
PFDN2	1.42317e-97	-0.575774	0.648	0.793	3.37277e-93	C_CP	PFDN2
RASL11A	1.44335e-97	1.35899	0.166	0.054	3.4206e-93	C_CP	RASL11A
KITLG	1.52591e-97	1.19991	0.24	0.103	3.61626e-93	C_CP	KITLG
HSPA2	2.10086e-97	1.80301	0.147	0.044	4.97883e-93	C_CP	HSPA2
BNIP3	2.44076e-97	1.22007	0.324	0.17	5.78436e-93	C_CP	BNIP3
MFSD4A	4.65765e-97	1.4856	0.207	0.082	1.10382e-92	C_CP	MFSD4A
LPP	5.66504e-97	0.675354	0.635	0.491	1.34256e-92	C_CP	LPP
MBD6	8.37333e-97	1.19481	0.232	0.098	1.9844e-92	C_CP	MBD6
PRR15L	8.78665e-97	0.744642	0.38	0.204	2.08235e-92	C_CP	PRR15L
CTNND1	8.79654e-97	0.770277	0.48	0.299	2.08469e-92	C_CP	CTNND1
SKAP2	1.24257e-96	0.751967	0.403	0.224	2.94476e-92	C_CP	SKAP2
RHOA	1.73511e-96	-0.543468	0.824	0.91	4.11203e-92	C_CP	RHOA
SCGB3A2	1.85138e-96	2.84876	0.13	0.035	4.38759e-92	C_CP	SCGB3A2
ZNF75A	2.69152e-96	1.38258	0.196	0.075	6.37863e-92	C_CP	ZNF75A
SELENBP1	2.77795e-96	1.02986	0.306	0.152	6.58347e-92	C_CP	SELENBP1
MEF2A	3.21975e-96	0.999055	0.324	0.169	7.6305e-92	C_CP	MEF2A
KIDINS220	3.55704e-96	1.09889	0.293	0.145	8.42982e-92	C_CP	KIDINS220
TM4SF1	4.35153e-96	0.555533	0.936	0.906	1.03127e-91	C_CP	TM4SF1
RNASE1	4.51645e-96	1.48298	0.415	0.245	1.07035e-91	C_CP	RNASE1
PPP1R15B	4.63493e-96	1.16653	0.28	0.135	1.09843e-91	C_CP	PPP1R15B
GNAI1	5.00165e-96	1.29986	0.21	0.084	1.18534e-91	C_CP	GNAI1
SP140L	5.21344e-96	0.977754	0.321	0.165	1.23553e-91	C_CP	SP140L
TFRC	5.55746e-96	0.934855	0.325	0.166	1.31706e-91	C_CP	TFRC
ANKRD12	5.75828e-96	0.856431	0.445	0.276	1.36466e-91	C_CP	ANKRD12
TOMM7	5.85362e-96	-0.427719	0.89	0.952	1.38725e-91	C_CP	TOMM7
RPL10	6.20946e-96	-0.351615	1	1	1.47158e-91	C_CP	RPL10
VCX	6.8195e-96	-4.10641	0.021	0.128	1.61615e-91	C_CP	VCX
PHIP	6.92176e-96	0.979413	0.383	0.22	1.64039e-91	C_CP	PHIP
SMYD4	7.7164e-96	1.80437	0.139	0.04	1.82871e-91	C_CP	SMYD4
MYO1B	9.11235e-96	1.06551	0.285	0.138	2.15954e-91	C_CP	MYO1B
SLC39A10	1.26661e-95	1.07861	0.324	0.17	3.00175e-91	C_CP	SLC39A10
TC2N	1.47021e-95	0.773917	0.379	0.205	3.48425e-91	C_CP	TC2N
AOC1	1.75596e-95	1.60364	0.158	0.051	4.16144e-91	C_CP	AOC1
PLS1	1.94014e-95	0.776884	0.395	0.219	4.59793e-91	C_CP	PLS1
YPEL2	2.49128e-95	1.13722	0.262	0.121	5.90409e-91	C_CP	YPEL2
FMO5	2.49493e-95	1.44021	0.229	0.099	5.91273e-91	C_CP	FMO5
USP15	2.54579e-95	0.976758	0.335	0.179	6.03328e-91	C_CP	USP15
NDUFA12	2.72498e-95	-0.668256	0.528	0.693	6.45794e-91	C_CP	NDUFA12
PDE7A	4.16923e-95	1.33145	0.223	0.094	9.88067e-91	C_CP	PDE7A
HSP90AA1	6.26946e-95	0.698572	0.999	0.997	1.4858e-90	C_CP	HSP90AA1
TNFRSF6B	1.10975e-94	-2.18732	0.092	0.233	2.62999e-90	C_CP	TNFRSF6B
TRA2B	1.4644e-94	0.580352	0.727	0.595	3.47047e-90	C_CP	TRA2B
WAC	1.89811e-94	0.861786	0.397	0.231	4.49833e-90	C_CP	WAC
RNF145	2.57417e-94	0.768648	0.49	0.314	6.10053e-90	C_CP	RNF145
ENO1	4.00816e-94	-0.494311	0.931	0.96	9.49893e-90	C_CP	ENO1
NDUFB3	4.30117e-94	-0.534992	0.681	0.819	1.01933e-89	C_CP	NDUFB3
C2CD4A	7.04383e-94	2.18236	0.107	0.024	1.66932e-89	C_CP	C2CD4A
NUMB	1.13685e-93	0.940821	0.354	0.195	2.69421e-89	C_CP	NUMB
SCARB2	1.13796e-93	0.703521	0.542	0.368	2.69685e-89	C_CP	SCARB2
SLC44A5	1.49745e-93	1.85812	0.133	0.038	3.54881e-89	C_CP	SLC44A5
BRD1	1.98853e-93	1.22739	0.225	0.095	4.71262e-89	C_CP	BRD1
HOXA10	2.59669e-93	1.36682	0.164	0.055	6.1539e-89	C_CP	HOXA10
MPHOSPH8	4.56668e-93	0.755762	0.485	0.313	1.08226e-88	C_CP	MPHOSPH8
SLC25A36	4.87038e-93	0.983136	0.339	0.184	1.15423e-88	C_CP	SLC25A36
B4GALT1	5.78491e-93	0.807637	0.45	0.28	1.37096e-88	C_CP	B4GALT1
INSIG1	6.83033e-93	1.15223	0.268	0.127	1.61872e-88	C_CP	INSIG1
REL	8.11591e-93	1.05737	0.297	0.15	1.92339e-88	C_CP	REL
SCN9A	1.3928e-92	1.52344	0.179	0.066	3.30079e-88	C_CP	SCN9A
TUG1	1.40702e-92	1.0108	0.363	0.206	3.3345e-88	C_CP	TUG1
SORL1	1.42389e-92	1.16421	0.232	0.101	3.37448e-88	C_CP	SORL1
CLIC1	2.07209e-92	-0.377677	0.946	0.978	4.91064e-88	C_CP	CLIC1
COX5B	2.23717e-92	-0.38195	0.954	0.982	5.30188e-88	C_CP	COX5B
TMEM125	2.40069e-92	1.00554	0.287	0.14	5.68939e-88	C_CP	TMEM125
AKR1B10	2.41726e-92	-2.02307	0.115	0.255	5.72865e-88	C_CP	AKR1B10
ANXA2	3.32651e-92	-0.391648	0.991	0.998	7.88349e-88	C_CP	ANXA2
CREBRF	3.4537e-92	1.06074	0.328	0.177	8.18492e-88	C_CP	CREBRF
RPL34	6.04947e-92	-0.18875	0.999	1	1.43366e-87	C_CP	RPL34
CCDC18-AS1	8.39341e-92	1.20143	0.266	0.128	1.98915e-87	C_CP	CCDC18-AS1
EIF6	9.64172e-92	-0.590863	0.644	0.779	2.28499e-87	C_CP	EIF6
DMBT1	1.02087e-91	2.05257	0.128	0.036	2.41935e-87	C_CP	DMBT1
ZBTB44	1.13602e-91	0.967264	0.317	0.166	2.69225e-87	C_CP	ZBTB44
COX6A1	1.41203e-91	-0.374582	0.858	0.962	3.34636e-87	C_CP	COX6A1
MIA2	1.8228e-91	0.885301	0.358	0.199	4.31986e-87	C_CP	MIA2
KMT5B	1.87117e-91	1.00606	0.27	0.128	4.43449e-87	C_CP	KMT5B
PSMA2	2.03903e-91	-0.606068	0.695	0.823	4.8323e-87	C_CP	PSMA2
DDR1	2.64864e-91	0.909702	0.424	0.259	6.277e-87	C_CP	DDR1
COX7B2	3.19924e-91	-2.76982	0.022	0.126	7.58188e-87	C_CP	COX7B2
DLG1	3.35734e-91	0.928871	0.345	0.189	7.95656e-87	C_CP	DLG1
MESD	3.41702e-91	0.654165	0.604	0.451	8.09799e-87	C_CP	MESD
NDUFAF8	5.0838e-91	-0.764282	0.437	0.589	1.20481e-86	C_CP	NDUFAF8
CDK12	5.18714e-91	0.959953	0.347	0.191	1.2293e-86	C_CP	CDK12
CHD6	6.44013e-91	1.07578	0.291	0.148	1.52625e-86	C_CP	CHD6
SAMD12	6.56635e-91	1.05219	0.257	0.119	1.55616e-86	C_CP	SAMD12
MICOS10	6.97669e-91	-0.49164	0.799	0.9	1.65341e-86	C_CP	MICOS10
HBP1	7.35465e-91	0.932322	0.324	0.17	1.74298e-86	C_CP	HBP1
PAXBP1	7.36125e-91	1.29571	0.235	0.106	1.74454e-86	C_CP	PAXBP1
TIA1	7.59778e-91	1.04502	0.289	0.144	1.8006e-86	C_CP	TIA1
PTK2	7.77097e-91	0.90319	0.333	0.178	1.84164e-86	C_CP	PTK2
ATF2	9.88507e-91	1.04904	0.277	0.135	2.34266e-86	C_CP	ATF2
DNAJC3	1.03291e-90	0.810254	0.426	0.258	2.44789e-86	C_CP	DNAJC3
PAGE5	1.08698e-90	-2.99422	0.03	0.138	2.57603e-86	C_CP	PAGE5
ST6GAL1	1.18615e-90	1.35584	0.189	0.073	2.81105e-86	C_CP	ST6GAL1
EPB41	1.30195e-90	1.17333	0.236	0.105	3.08549e-86	C_CP	EPB41
CFH	1.4178e-90	1.12005	0.331	0.182	3.36003e-86	C_CP	CFH
2025-03-07	1.7928e-90	0.938043	0.321	0.17	4.24876e-86	C_CP	2025-03-07
LRG1	1.86116e-90	1.2991	0.214	0.09	4.41077e-86	C_CP	LRG1
LCOR	1.95864e-90	1.00571	0.302	0.155	4.64177e-86	C_CP	LCOR
RPS6KA3	2.00719e-90	0.950384	0.324	0.172	4.75684e-86	C_CP	RPS6KA3
TM4SF1-AS1	2.53879e-90	1.69564	0.154	0.051	6.01668e-86	C_CP	TM4SF1-AS1
HOOK2	2.62424e-90	0.912954	0.358	0.2	6.21918e-86	C_CP	HOOK2
PDLIM5	2.92007e-90	0.712101	0.403	0.234	6.92027e-86	C_CP	PDLIM5
KRT23	3.21058e-90	1.41813	0.209	0.086	7.60875e-86	C_CP	KRT23
SAV1	3.80568e-90	1.14436	0.277	0.137	9.01909e-86	C_CP	SAV1
CHORDC1	3.82512e-90	0.862923	0.391	0.226	9.06515e-86	C_CP	CHORDC1
KLF5	4.00779e-90	0.531607	0.682	0.527	9.49806e-86	C_CP	KLF5
CCNT2	4.64931e-90	1.1656	0.255	0.12	1.10184e-85	C_CP	CCNT2
HSPA6	6.386e-90	2.05333	0.26	0.131	1.51342e-85	C_CP	HSPA6
RAPH1	6.85628e-90	1.08517	0.283	0.14	1.62487e-85	C_CP	RAPH1
ATP2C2	1.22396e-89	1.53316	0.168	0.06	2.90067e-85	C_CP	ATP2C2
RHOU	1.2447e-89	1.10145	0.238	0.106	2.94982e-85	C_CP	RHOU
DAPP1	1.32002e-89	1.40719	0.186	0.071	3.12831e-85	C_CP	DAPP1
IER5L	1.38263e-89	0.978069	0.327	0.176	3.27669e-85	C_CP	IER5L
TSC22D1	1.4879e-89	0.600221	0.818	0.753	3.52618e-85	C_CP	TSC22D1
PER2	1.6654e-89	1.20252	0.239	0.108	3.94682e-85	C_CP	PER2
HIST2H2AA4	2.96412e-89	1.8515	0.123	0.034	7.02467e-85	C_CP	HIST2H2AA4
RPL36AL	3.18702e-89	-0.351592	0.924	0.968	7.55292e-85	C_CP	RPL36AL
ARHGEF12	3.68649e-89	0.859514	0.383	0.221	8.7366e-85	C_CP	ARHGEF12
TXNDC17	3.86685e-89	-0.509819	0.698	0.838	9.16406e-85	C_CP	TXNDC17
TP53BP1	5.05205e-89	1.24856	0.221	0.095	1.19729e-84	C_CP	TP53BP1
TMPRSS4	5.213e-89	0.911143	0.367	0.206	1.23543e-84	C_CP	TMPRSS4
CDC14A	5.86146e-89	1.72204	0.131	0.038	1.38911e-84	C_CP	CDC14A
CCSER1	6.10803e-89	1.85067	0.13	0.037	1.44754e-84	C_CP	CCSER1
DNMBP	7.33529e-89	1.15864	0.227	0.099	1.73839e-84	C_CP	DNMBP
MGST3	8.39457e-89	-0.514769	0.766	0.887	1.98943e-84	C_CP	MGST3
MAGI3	1.08725e-88	1.28686	0.205	0.085	2.57668e-84	C_CP	MAGI3
EMB	1.23292e-88	1.13778	0.24	0.109	2.92189e-84	C_CP	EMB
NBEA	1.40417e-88	1.64202	0.158	0.055	3.32774e-84	C_CP	NBEA
DLEU1	1.58681e-88	1.22408	0.223	0.097	3.76057e-84	C_CP	DLEU1
CA8	1.62714e-88	1.52733	0.133	0.039	3.85617e-84	C_CP	CA8
DRAP1	1.63201e-88	-0.661267	0.593	0.726	3.8677e-84	C_CP	DRAP1
FAM111A	2.07457e-88	1.05221	0.272	0.132	4.91652e-84	C_CP	FAM111A
TCEA3	2.29032e-88	0.743184	0.363	0.2	5.42782e-84	C_CP	TCEA3
BIRC5	2.32704e-88	-2.60432	0.034	0.143	5.51485e-84	C_CP	BIRC5
AC004870.2	2.6339e-88	2.74551	0.09	0.017	6.24209e-84	C_CP	AC004870.2
VEZT	3.06443e-88	0.887619	0.362	0.206	7.2624e-84	C_CP	VEZT
UBL3	3.39444e-88	0.788753	0.382	0.22	8.04447e-84	C_CP	UBL3
AC108134.3	3.66505e-88	1.69054	0.141	0.044	8.68579e-84	C_CP	AC108134.3
SMC5	3.66958e-88	0.895969	0.36	0.204	8.69654e-84	C_CP	SMC5
CNOT4	4.003e-88	0.926248	0.285	0.141	9.4867e-84	C_CP	CNOT4
LINC00973	4.51911e-88	-2.56331	0.024	0.128	1.07098e-83	C_CP	LINC00973
KRT15	5.3141e-88	1.11153	0.199	0.08	1.25939e-83	C_CP	KRT15
SCAF11	6.37139e-88	0.639254	0.612	0.457	1.50996e-83	C_CP	SCAF11
IQCN	6.89432e-88	2.68061	0.086	0.016	1.63388e-83	C_CP	IQCN
ZNF33B	7.10381e-88	1.02101	0.269	0.13	1.68353e-83	C_CP	ZNF33B
ZNF254	8.8649e-88	1.44365	0.173	0.064	2.10089e-83	C_CP	ZNF254
PELI1	1.35674e-87	1.08993	0.278	0.138	3.21534e-83	C_CP	PELI1
GRHL1	1.77839e-87	1.87954	0.116	0.031	4.2146e-83	C_CP	GRHL1
CCDC14	2.32312e-87	1.05437	0.297	0.154	5.50555e-83	C_CP	CCDC14
CAPN8	2.33604e-87	1.07658	0.244	0.111	5.53619e-83	C_CP	CAPN8
FARP2	2.4666e-87	1.21593	0.213	0.091	5.84559e-83	C_CP	FARP2
KMT2A	2.62233e-87	0.854487	0.417	0.257	6.21467e-83	C_CP	KMT2A
SPRY1	4.80933e-87	1.02466	0.242	0.11	1.13976e-82	C_CP	SPRY1
MYL12A	5.1328e-87	-0.418004	0.947	0.982	1.21642e-82	C_CP	MYL12A
PRSS21	6.16623e-87	1.4033	0.155	0.052	1.46134e-82	C_CP	PRSS21
PCF11	7.74982e-87	1.00752	0.29	0.148	1.83663e-82	C_CP	PCF11
IGF2BP2	9.07565e-87	0.863597	0.393	0.235	2.15084e-82	C_CP	IGF2BP2
USP3	1.0217e-86	0.938941	0.312	0.165	2.42132e-82	C_CP	USP3
REPS2	1.21501e-86	1.14272	0.196	0.079	2.87945e-82	C_CP	REPS2
S100A9	1.27121e-86	2.60535	0.258	0.126	3.01265e-82	C_CP	S100A9
SF3B5	1.47835e-86	-0.596872	0.596	0.734	3.50355e-82	C_CP	SF3B5
PSMB3	2.05578e-86	-0.483811	0.758	0.88	4.872e-82	C_CP	PSMB3
ZRANB2	2.45451e-86	0.756286	0.515	0.354	5.81695e-82	C_CP	ZRANB2
ODF2L	2.51753e-86	0.923218	0.352	0.201	5.9663e-82	C_CP	ODF2L
CTSH	4.27652e-86	0.715487	0.653	0.517	1.01349e-81	C_CP	CTSH
SEMA3C	4.90817e-86	0.807845	0.328	0.175	1.16319e-81	C_CP	SEMA3C
LINC00881	5.16939e-86	2.67438	0.081	0.013	1.22509e-81	C_CP	LINC00881
SMS	5.42182e-86	-0.752863	0.548	0.693	1.28492e-81	C_CP	SMS
THRB	5.68629e-86	1.47487	0.152	0.052	1.34759e-81	C_CP	THRB
TCF20	6.54553e-86	1.28158	0.208	0.089	1.55123e-81	C_CP	TCF20
ZNF721	6.74069e-86	1.12274	0.233	0.105	1.59748e-81	C_CP	ZNF721
OAZ1	9.06106e-86	-0.370458	0.965	0.984	2.14738e-81	C_CP	OAZ1
LPIN1	1.02868e-85	1.09389	0.268	0.133	2.43786e-81	C_CP	LPIN1
IGFBP6	1.14457e-85	-2.16687	0.133	0.269	2.71252e-81	C_CP	IGFBP6
C4orf19	1.21598e-85	1.08072	0.243	0.113	2.88175e-81	C_CP	C4orf19
BAG3	1.31718e-85	1.21213	0.342	0.198	3.12159e-81	C_CP	BAG3
TNFRSF12A	1.46517e-85	-0.528051	0.605	0.776	3.4723e-81	C_CP	TNFRSF12A
ANKZF1	1.58709e-85	1.28142	0.206	0.087	3.76124e-81	C_CP	ANKZF1
PSMC5	1.59529e-85	-0.67551	0.512	0.653	3.78068e-81	C_CP	PSMC5
PTTG1	1.83409e-85	-2.4591	0.066	0.186	4.3466e-81	C_CP	PTTG1
NIPBL	2.42538e-85	0.85646	0.391	0.235	5.74791e-81	C_CP	NIPBL
CPPED1	2.89651e-85	1.03889	0.279	0.14	6.86443e-81	C_CP	CPPED1
SERINC2	3.33603e-85	0.711689	0.422	0.252	7.90605e-81	C_CP	SERINC2
G6PD	3.41505e-85	-1.43433	0.131	0.272	8.09332e-81	C_CP	G6PD
RASD1	3.4802e-85	1.90308	0.155	0.055	8.24773e-81	C_CP	RASD1
MAGEC2	3.50161e-85	-3.05037	0.013	0.106	8.29846e-81	C_CP	MAGEC2
CELF2	3.53717e-85	1.31044	0.147	0.048	8.38273e-81	C_CP	CELF2
ACBD3	4.51124e-85	0.696151	0.484	0.318	1.06912e-80	C_CP	ACBD3
ZDHHC20	5.20096e-85	0.909882	0.297	0.154	1.23258e-80	C_CP	ZDHHC20
GRK3	5.59702e-85	1.69946	0.13	0.039	1.32644e-80	C_CP	GRK3
GLUL	7.20546e-85	0.841473	0.58	0.448	1.70762e-80	C_CP	GLUL
CTSS	8.72574e-85	0.664883	0.444	0.272	2.06791e-80	C_CP	CTSS
JUNB	8.75494e-85	0.548982	0.883	0.822	2.07483e-80	C_CP	JUNB
RPL35A	9.62696e-85	-0.27193	1	0.999	2.28149e-80	C_CP	RPL35A
SNHG12	1.14965e-84	1.23438	0.256	0.126	2.72457e-80	C_CP	SNHG12
HES4	1.17106e-84	0.924236	0.353	0.199	2.77529e-80	C_CP	HES4
MKLN1	1.19754e-84	1.01883	0.286	0.147	2.83805e-80	C_CP	MKLN1
SLC40A1	1.20098e-84	0.558232	0.64	0.476	2.8462e-80	C_CP	SLC40A1
OFD1	1.81388e-84	0.903292	0.357	0.207	4.29872e-80	C_CP	OFD1
ZC2HC1A	2.16712e-84	1.06743	0.245	0.115	5.13586e-80	C_CP	ZC2HC1A
INO80D	2.20544e-84	1.0486	0.257	0.124	5.22667e-80	C_CP	INO80D
SPP1	2.23761e-84	-0.663999	0.434	0.618	5.3029e-80	C_CP	SPP1
TTC19	2.25405e-84	0.914738	0.294	0.15	5.34188e-80	C_CP	TTC19
AKAP17A	2.56409e-84	1.21856	0.235	0.11	6.07664e-80	C_CP	AKAP17A
AGR3	2.57275e-84	0.714177	0.383	0.217	6.09717e-80	C_CP	AGR3
TMEM238	3.75283e-84	0.709653	0.357	0.195	8.89384e-80	C_CP	TMEM238
FYB2	4.2593e-84	2.32867	0.085	0.016	1.00941e-79	C_CP	FYB2
JUP	4.33534e-84	0.601893	0.593	0.421	1.02743e-79	C_CP	JUP
RTN3	4.82744e-84	0.521292	0.675	0.54	1.14405e-79	C_CP	RTN3
RBBP6	5.04352e-84	0.889489	0.378	0.224	1.19526e-79	C_CP	RBBP6
TMEM63A	5.29236e-84	1.03787	0.27	0.135	1.25424e-79	C_CP	TMEM63A
CAPN13	5.71738e-84	2.2117	0.11	0.028	1.35496e-79	C_CP	CAPN13
MBTPS1	5.86163e-84	0.904335	0.34	0.192	1.38915e-79	C_CP	MBTPS1
SFT2D2	7.72863e-84	1.11852	0.251	0.121	1.83161e-79	C_CP	SFT2D2
CEP126	8.38099e-84	1.31896	0.196	0.081	1.98621e-79	C_CP	CEP126
COL21A1	9.18853e-84	2.4961	0.078	0.013	2.17759e-79	C_CP	COL21A1
HYOU1	9.43629e-84	1.07362	0.278	0.142	2.23631e-79	C_CP	HYOU1
TTN-AS1	9.52467e-84	1.52479	0.164	0.06	2.25725e-79	C_CP	TTN-AS1
ZNF704	1.19795e-83	1.20885	0.199	0.083	2.83902e-79	C_CP	ZNF704
SETD5	1.32113e-83	0.900184	0.343	0.193	3.13094e-79	C_CP	SETD5
DDT	1.57434e-83	-0.514418	0.727	0.849	3.73102e-79	C_CP	DDT
PPP4R3A	1.70406e-83	1.00096	0.319	0.175	4.03846e-79	C_CP	PPP4R3A
CES3	1.81968e-83	2.04973	0.1	0.024	4.31247e-79	C_CP	CES3
TMEM165	2.0316e-83	0.736652	0.548	0.401	4.81469e-79	C_CP	TMEM165
MAPK8IP3	3.66625e-83	1.55205	0.159	0.058	8.68864e-79	C_CP	MAPK8IP3
OS9	4.1397e-83	0.751415	0.463	0.305	9.81067e-79	C_CP	OS9
SNRPG	4.60083e-83	-0.479933	0.773	0.889	1.09035e-78	C_CP	SNRPG
SF1	5.72708e-83	0.6457	0.593	0.444	1.35726e-78	C_CP	SF1
SUCNR1	6.81587e-83	2.69855	0.098	0.023	1.61529e-78	C_CP	SUCNR1
ITM2B	7.27186e-83	0.36326	0.985	0.968	1.72336e-78	C_CP	ITM2B
CGGBP1	8.84322e-83	0.684989	0.413	0.248	2.09575e-78	C_CP	CGGBP1
AL034417.3	9.20384e-83	2.17551	0.117	0.033	2.18122e-78	C_CP	AL034417.3
DNAJC10	9.2998e-83	0.789826	0.432	0.275	2.20396e-78	C_CP	DNAJC10
STEAP2	1.12283e-82	1.07877	0.256	0.125	2.66099e-78	C_CP	STEAP2
MT1E	1.57196e-82	-0.979463	0.709	0.83	3.7254e-78	C_CP	MT1E
SPANXB1	2.01459e-82	-2.84518	0.02	0.116	4.77438e-78	C_CP	SPANXB1
TAGLN2	2.15394e-82	-0.655285	0.876	0.939	5.10462e-78	C_CP	TAGLN2
RAP1GAP	2.16157e-82	1.09152	0.219	0.097	5.12271e-78	C_CP	RAP1GAP
ZNF652	2.67947e-82	1.0116	0.262	0.13	6.35007e-78	C_CP	ZNF652
CASZ1	2.68413e-82	1.27392	0.197	0.083	6.36113e-78	C_CP	CASZ1
DCAF5	2.95342e-82	1.11139	0.243	0.115	6.9993e-78	C_CP	DCAF5
VCX3A	2.98725e-82	-3.15826	0.021	0.117	7.07948e-78	C_CP	VCX3A
AKAP12	3.0138e-82	-2.81452	0.069	0.188	7.1424e-78	C_CP	AKAP12
EPB41L5	3.12716e-82	1.24857	0.183	0.073	7.41105e-78	C_CP	EPB41L5
TSPAN13	3.4784e-82	0.567805	0.487	0.3	8.24347e-78	C_CP	TSPAN13
BRAF	4.31051e-82	1.1805	0.218	0.097	1.02155e-77	C_CP	BRAF
SNRPB	4.98492e-82	-0.546707	0.731	0.839	1.18138e-77	C_CP	SNRPB
NFX1	5.78191e-82	1.12005	0.218	0.097	1.37026e-77	C_CP	NFX1
PPP1R1B	7.4663e-82	0.572629	0.305	0.153	1.76944e-77	C_CP	PPP1R1B
SNX30	7.84087e-82	1.6076	0.13	0.04	1.85821e-77	C_CP	SNX30
CASP8	8.28451e-82	0.842938	0.323	0.176	1.96335e-77	C_CP	CASP8
PACS1	9.53818e-82	0.961569	0.25	0.119	2.26045e-77	C_CP	PACS1
AC007613.1	1.30097e-81	2.07018	0.102	0.025	3.08318e-77	C_CP	AC007613.1
IFNAR2	1.36829e-81	1.09675	0.235	0.109	3.24272e-77	C_CP	IFNAR2
HES1	2.12621e-81	0.861208	0.678	0.559	5.0389e-77	C_CP	HES1
KAT6B	2.21485e-81	1.13722	0.264	0.133	5.24898e-77	C_CP	KAT6B
SPINK1	2.52661e-81	-0.150896	0.399	0.569	5.98781e-77	C_CP	SPINK1
FGD4	2.57156e-81	0.90585	0.316	0.172	6.09434e-77	C_CP	FGD4
MRPL33	2.59726e-81	-0.589272	0.655	0.793	6.15525e-77	C_CP	MRPL33
PHACTR3	2.65915e-81	1.52018	0.149	0.052	6.30192e-77	C_CP	PHACTR3
MUC13	2.76568e-81	0.861209	0.285	0.145	6.55438e-77	C_CP	MUC13
RICTOR	2.86897e-81	1.04546	0.279	0.145	6.79918e-77	C_CP	RICTOR
TNFAIP2	2.93087e-81	1.52549	0.309	0.17	6.94587e-77	C_CP	TNFAIP2
ZBTB1	3.06051e-81	1.1776	0.217	0.098	7.25311e-77	C_CP	ZBTB1
ERBB2	3.06669e-81	0.80476	0.335	0.187	7.26775e-77	C_CP	ERBB2
HIST1H2AE	3.81775e-81	1.49408	0.173	0.068	9.04768e-77	C_CP	HIST1H2AE
NBR1	4.24913e-81	0.830453	0.356	0.205	1.007e-76	C_CP	NBR1
IFT80	4.44825e-81	1.18491	0.204	0.088	1.05419e-76	C_CP	IFT80
RPL24	4.73571e-81	-0.23772	0.998	0.999	1.12232e-76	C_CP	RPL24
BCL2L11	7.16009e-81	1.32163	0.19	0.079	1.69687e-76	C_CP	BCL2L11
CYP4B1	9.66308e-81	2.16825	0.092	0.02	2.29005e-76	C_CP	CYP4B1
TCF7L2	9.66957e-81	0.875411	0.332	0.186	2.29159e-76	C_CP	TCF7L2
HOXB6	1.02789e-80	1.30126	0.201	0.086	2.43599e-76	C_CP	HOXB6
PPBP	1.05559e-80	4.17357	0.079	0.014	2.50165e-76	C_CP	PPBP
YPEL3	1.26015e-80	0.884224	0.352	0.204	2.98643e-76	C_CP	YPEL3
TMEM150C	1.4281e-80	1.94366	0.107	0.028	3.38446e-76	C_CP	TMEM150C
AC136475.3	1.45026e-80	2.43211	0.079	0.014	3.43698e-76	C_CP	AC136475.3
RALGAPA1	1.87006e-80	1.15519	0.232	0.109	4.43185e-76	C_CP	RALGAPA1
UBR3	2.23041e-80	1.27754	0.195	0.083	5.28584e-76	C_CP	UBR3
SLC6A14	2.44741e-80	1.75458	0.117	0.034	5.80011e-76	C_CP	SLC6A14
STK3	2.45235e-80	0.934682	0.284	0.147	5.81184e-76	C_CP	STK3
COX8A	2.55866e-80	-0.424228	0.885	0.953	6.06376e-76	C_CP	COX8A
PNRC1	2.66999e-80	0.463512	0.818	0.735	6.3276e-76	C_CP	PNRC1
PIGR	2.68288e-80	0.671166	0.689	0.599	6.35816e-76	C_CP	PIGR
AC063960.1	2.836e-80	2.34003	0.085	0.017	6.72103e-76	C_CP	AC063960.1
WDR73	3.17539e-80	1.05749	0.256	0.127	7.52536e-76	C_CP	WDR73
SLC33A1	3.1913e-80	1.05724	0.271	0.14	7.56305e-76	C_CP	SLC33A1
SCTR	3.50427e-80	1.19623	0.189	0.077	8.30478e-76	C_CP	SCTR
TRIP12	5.78587e-80	0.817206	0.386	0.234	1.37119e-75	C_CP	TRIP12
SLC38A2	6.49422e-80	0.714897	0.545	0.39	1.53907e-75	C_CP	SLC38A2
NCKAP1	7.67163e-80	0.681008	0.454	0.289	1.8181e-75	C_CP	NCKAP1
IRF2BP2	8.26872e-80	0.632258	0.492	0.326	1.9596e-75	C_CP	IRF2BP2
NCOA2	9.27968e-80	1.03459	0.248	0.121	2.19919e-75	C_CP	NCOA2
BRWD1	9.64381e-80	0.995948	0.282	0.148	2.28549e-75	C_CP	BRWD1
SPATA6	9.97045e-80	1.26318	0.188	0.078	2.3629e-75	C_CP	SPATA6
WLS	1.07059e-79	0.955439	0.304	0.166	2.53719e-75	C_CP	WLS
ESRP1	1.59272e-79	0.847323	0.301	0.159	3.77459e-75	C_CP	ESRP1
COPE	1.95355e-79	-0.533928	0.641	0.769	4.62971e-75	C_CP	COPE
ARPC1B	2.56932e-79	-0.616063	0.725	0.824	6.08903e-75	C_CP	ARPC1B
GTF2I	2.6826e-79	0.48339	0.721	0.598	6.35749e-75	C_CP	GTF2I
DYNC1LI2	3.08623e-79	0.713077	0.461	0.302	7.31405e-75	C_CP	DYNC1LI2
AZGP1	3.35417e-79	1.42249	0.258	0.132	7.94905e-75	C_CP	AZGP1
TAF7	4.3465e-79	0.540177	0.674	0.551	1.03008e-74	C_CP	TAF7
H6PD	5.00663e-79	1.2395	0.203	0.089	1.18652e-74	C_CP	H6PD
MIDN	5.14993e-79	0.463917	0.423	0.251	1.22048e-74	C_CP	MIDN
SESN3	5.16211e-79	1.28421	0.163	0.061	1.22337e-74	C_CP	SESN3
ATP6V0A1	5.2821e-79	1.00624	0.261	0.131	1.2518e-74	C_CP	ATP6V0A1
C4BPA	5.64957e-79	1.6128	0.114	0.032	1.33889e-74	C_CP	C4BPA
ARHGAP24	5.7532e-79	1.22895	0.188	0.078	1.36345e-74	C_CP	ARHGAP24
MX2	5.79628e-79	1.29069	0.224	0.105	1.37366e-74	C_CP	MX2
CREB3L2	5.80628e-79	1.05674	0.252	0.125	1.37603e-74	C_CP	CREB3L2
AGFG1	6.44828e-79	0.843529	0.329	0.184	1.52818e-74	C_CP	AGFG1
AC025423.4	6.78289e-79	2.54498	0.076	0.013	1.60748e-74	C_CP	AC025423.4
PCAT7	7.12859e-79	1.54804	0.136	0.045	1.6894e-74	C_CP	PCAT7
PLP2	7.36748e-79	-0.507618	0.522	0.697	1.74602e-74	C_CP	PLP2
SPINT1	7.77888e-79	0.616018	0.575	0.406	1.84352e-74	C_CP	SPINT1
PRSS8	8.81617e-79	0.729017	0.368	0.211	2.08934e-74	C_CP	PRSS8
CBX4	8.90399e-79	1.15648	0.23	0.108	2.11016e-74	C_CP	CBX4
FOXP2	9.09303e-79	1.96113	0.092	0.021	2.15496e-74	C_CP	FOXP2
TANK	9.26478e-79	0.742551	0.377	0.223	2.19566e-74	C_CP	TANK
NDUFA13	9.31051e-79	-0.370209	0.918	0.965	2.2065e-74	C_CP	NDUFA13
CDKL2	9.5976e-79	1.88542	0.104	0.027	2.27454e-74	C_CP	CDKL2
TRPM7	1.07375e-78	1.22194	0.212	0.096	2.54467e-74	C_CP	TRPM7
RHOC	1.10492e-78	-0.450486	0.733	0.858	2.61856e-74	C_CP	RHOC
MARK2	1.13031e-78	0.968046	0.255	0.126	2.67873e-74	C_CP	MARK2
CAMK2D	1.15356e-78	0.915208	0.332	0.19	2.73381e-74	C_CP	CAMK2D
PWWP2A	1.1799e-78	1.05291	0.234	0.111	2.79624e-74	C_CP	PWWP2A
TARSL2	1.20399e-78	1.25281	0.193	0.082	2.85332e-74	C_CP	TARSL2
ATP5F1D	1.50378e-78	-0.434036	0.78	0.888	3.56381e-74	C_CP	ATP5F1D
SLC19A2	1.82867e-78	1.48574	0.161	0.061	4.33376e-74	C_CP	SLC19A2
NDEL1	1.9401e-78	1.14939	0.211	0.094	4.59785e-74	C_CP	NDEL1
TAF1D	1.97469e-78	0.612608	0.775	0.707	4.67982e-74	C_CP	TAF1D
VDAC1	2.09187e-78	-0.443811	0.777	0.887	4.95752e-74	C_CP	VDAC1
UPF2	2.10668e-78	0.84214	0.36	0.211	4.99261e-74	C_CP	UPF2
YWHAH	2.2377e-78	-0.755482	0.431	0.568	5.30311e-74	C_CP	YWHAH
CWC25	2.29172e-78	0.973317	0.28	0.146	5.43114e-74	C_CP	CWC25
ELOB	2.47926e-78	-0.299457	0.96	0.989	5.87561e-74	C_CP	ELOB
AC091271.1	3.65239e-78	1.34779	0.184	0.077	8.6558e-74	C_CP	AC091271.1
MGP	4.32921e-78	1.51714	0.331	0.191	1.02598e-73	C_CP	MGP
S100A4	5.0024e-78	-0.677731	0.415	0.582	1.18552e-73	C_CP	S100A4
ATP5F1A	5.64962e-78	-0.732265	0.432	0.574	1.3389e-73	C_CP	ATP5F1A
CCP110	5.88561e-78	1.38924	0.189	0.081	1.39483e-73	C_CP	CCP110
NDUFS8	6.45982e-78	-0.530262	0.596	0.734	1.53091e-73	C_CP	NDUFS8
UBXN7	9.16961e-78	1.09835	0.222	0.102	2.17311e-73	C_CP	UBXN7
NPIPB5	1.13714e-77	1.66271	0.139	0.048	2.69491e-73	C_CP	NPIPB5
ATP11B	1.23067e-77	0.968903	0.282	0.149	2.91656e-73	C_CP	ATP11B
ABHD17C	1.36824e-77	1.13785	0.219	0.1	3.2426e-73	C_CP	ABHD17C
GOLGA4	1.51294e-77	0.639369	0.706	0.61	3.58553e-73	C_CP	GOLGA4
NCK1	1.68759e-77	0.887632	0.287	0.15	3.99942e-73	C_CP	NCK1
ATF7IP	2.03392e-77	0.934638	0.33	0.19	4.82019e-73	C_CP	ATF7IP
CFB	2.33762e-77	0.624755	0.505	0.34	5.53993e-73	C_CP	CFB
UQCR11	2.39059e-77	-0.378758	0.861	0.945	5.66546e-73	C_CP	UQCR11
VTCN1	3.67943e-77	1.50523	0.123	0.038	8.71987e-73	C_CP	VTCN1
NFIX	4.31812e-77	1.07681	0.243	0.119	1.02335e-72	C_CP	NFIX
HOXB3	4.48811e-77	1.17237	0.223	0.105	1.06364e-72	C_CP	HOXB3
ATP10B	4.55095e-77	1.40381	0.163	0.063	1.07853e-72	C_CP	ATP10B
NRP2	4.9312e-77	-1.74737	0.073	0.191	1.16865e-72	C_CP	NRP2
IKZF2	6.73557e-77	1.43016	0.161	0.062	1.59626e-72	C_CP	IKZF2
MYSM1	7.01056e-77	1.13897	0.224	0.105	1.66143e-72	C_CP	MYSM1
RND3	7.88584e-77	0.567926	0.662	0.534	1.86886e-72	C_CP	RND3
MSLN	8.75476e-77	0.808814	0.299	0.158	2.07479e-72	C_CP	MSLN
MFSD2A	9.60166e-77	1.92397	0.108	0.03	2.2755e-72	C_CP	MFSD2A
EIF3F	1.0565e-76	-0.48569	0.597	0.744	2.50381e-72	C_CP	EIF3F
PVT1	1.32377e-76	1.14144	0.221	0.104	3.13721e-72	C_CP	PVT1
CLMN	1.462e-76	1.02727	0.253	0.127	3.4648e-72	C_CP	CLMN
S100P	1.48913e-76	1.07295	0.391	0.234	3.5291e-72	C_CP	S100P
ZNF280D	1.52466e-76	0.974231	0.261	0.133	3.6133e-72	C_CP	ZNF280D
MLLT6	1.56942e-76	1.07979	0.244	0.121	3.71936e-72	C_CP	MLLT6
CD59	1.57468e-76	-0.471317	0.857	0.94	3.73184e-72	C_CP	CD59
KRTCAP3	1.75976e-76	0.552265	0.501	0.325	4.17046e-72	C_CP	KRTCAP3
TRAF5	1.83506e-76	1.3756	0.161	0.062	4.34891e-72	C_CP	TRAF5
CCT5	1.91795e-76	-0.662812	0.524	0.657	4.54536e-72	C_CP	CCT5
STAU2	2.96034e-76	1.02294	0.224	0.104	7.01572e-72	C_CP	STAU2
PRPF38B	3.34779e-76	0.718754	0.416	0.262	7.93392e-72	C_CP	PRPF38B
NFIB	3.68778e-76	0.769262	0.406	0.252	8.73966e-72	C_CP	NFIB
CTDSPL2	4.10262e-76	1.03729	0.232	0.111	9.72279e-72	C_CP	CTDSPL2
ARMCX3	4.55305e-76	0.849354	0.286	0.15	1.07903e-71	C_CP	ARMCX3
PHKB	5.37855e-76	0.912976	0.291	0.156	1.27466e-71	C_CP	PHKB
MCU	5.5733e-76	1.00845	0.226	0.105	1.32082e-71	C_CP	MCU
CLDN8	5.68386e-76	2.94416	0.059	0.007	1.34702e-71	C_CP	CLDN8
ZDHHC5	5.91344e-76	1.0034	0.272	0.143	1.40143e-71	C_CP	ZDHHC5
RC3H1	7.25292e-76	1.10818	0.219	0.102	1.71887e-71	C_CP	RC3H1
NOTCH3	7.55355e-76	1.65113	0.12	0.037	1.79012e-71	C_CP	NOTCH3
APOE	8.0798e-76	-1.85405	0.144	0.274	1.91483e-71	C_CP	APOE
RANBP1	8.1935e-76	-0.686368	0.609	0.724	1.94178e-71	C_CP	RANBP1
ENPP5	8.80266e-76	1.5671	0.129	0.042	2.08614e-71	C_CP	ENPP5
TULP4	9.10628e-76	1.08655	0.234	0.113	2.1581e-71	C_CP	TULP4
ETS2	9.44389e-76	0.802348	0.417	0.268	2.23811e-71	C_CP	ETS2
SPANXD	9.66443e-76	-2.43788	0.018	0.107	2.29037e-71	C_CP	SPANXD
PPIG	1.08657e-75	0.466002	0.727	0.629	2.57507e-71	C_CP	PPIG
TOMM6	1.37018e-75	-0.516678	0.739	0.842	3.2472e-71	C_CP	TOMM6
HELZ	1.39139e-75	1.01202	0.257	0.13	3.29746e-71	C_CP	HELZ
PPP6R3	1.41797e-75	0.874709	0.273	0.141	3.36044e-71	C_CP	PPP6R3
VCAN	1.46113e-75	-1.31652	0.088	0.213	3.46273e-71	C_CP	VCAN
OSBP	1.48854e-75	0.947741	0.265	0.136	3.52768e-71	C_CP	OSBP
FSTL1	1.67849e-75	1.04148	0.177	0.071	3.97785e-71	C_CP	FSTL1
RUNX1	1.72662e-75	0.852889	0.356	0.211	4.09191e-71	C_CP	RUNX1
PLA2G4A	1.97543e-75	1.56596	0.12	0.037	4.68157e-71	C_CP	PLA2G4A
EP300	1.99414e-75	0.979138	0.268	0.139	4.72592e-71	C_CP	EP300
CXCL16	2.00545e-75	0.761158	0.33	0.183	4.75272e-71	C_CP	CXCL16
TRIM38	2.61421e-75	1.00209	0.272	0.144	6.19541e-71	C_CP	TRIM38
NIBAN1	3.10671e-75	1.6831	0.122	0.039	7.36259e-71	C_CP	NIBAN1
AC092944.1	3.25857e-75	1.64464	0.123	0.039	7.72249e-71	C_CP	AC092944.1
TMEM87B	3.28104e-75	0.981258	0.269	0.14	7.77573e-71	C_CP	TMEM87B
LUC7L3	3.36423e-75	0.616364	0.72	0.63	7.9729e-71	C_CP	LUC7L3
TNRC6B	3.67085e-75	0.791146	0.416	0.267	8.69956e-71	C_CP	TNRC6B
MAP3K8	5.34929e-75	1.40221	0.158	0.061	1.26773e-70	C_CP	MAP3K8
HORMAD1	5.83186e-75	2.1279	0.082	0.017	1.38209e-70	C_CP	HORMAD1
CCNG2	6.36579e-75	1.20874	0.218	0.103	1.50863e-70	C_CP	CCNG2
ZNF654	7.05799e-75	1.26138	0.179	0.075	1.67267e-70	C_CP	ZNF654
APP	7.19674e-75	0.449013	0.807	0.752	1.70556e-70	C_CP	APP
FUCA1	7.74865e-75	0.829063	0.346	0.203	1.83635e-70	C_CP	FUCA1
MAT2A	8.17611e-75	0.748064	0.377	0.228	1.93766e-70	C_CP	MAT2A
PPP1R13B	9.24151e-75	1.40137	0.151	0.056	2.19014e-70	C_CP	PPP1R13B
PIGA	9.47089e-75	1.54236	0.141	0.05	2.24451e-70	C_CP	PIGA
SEC24D	1.12266e-74	1.09501	0.223	0.106	2.6606e-70	C_CP	SEC24D
PLEKHH2	1.15627e-74	1.47695	0.143	0.052	2.74023e-70	C_CP	PLEKHH2
UBXN4	1.27216e-74	0.382808	0.864	0.813	3.01489e-70	C_CP	UBXN4
TUBA1C	1.5166e-74	-0.625629	0.644	0.77	3.5942e-70	C_CP	TUBA1C
PDK1	1.56682e-74	1.54478	0.146	0.054	3.7132e-70	C_CP	PDK1
ALPK1	1.64692e-74	1.39933	0.159	0.062	3.90304e-70	C_CP	ALPK1
SMG1	1.77786e-74	0.851301	0.361	0.218	4.21336e-70	C_CP	SMG1
SNAI2	1.80412e-74	-2.03351	0.029	0.125	4.27558e-70	C_CP	SNAI2
MIF	2.46433e-74	-0.287262	0.995	0.999	5.84021e-70	C_CP	MIF
AL499604.1	2.57892e-74	1.68019	0.125	0.041	6.11179e-70	C_CP	AL499604.1
WDR45B	2.6401e-74	0.57461	0.596	0.437	6.25677e-70	C_CP	WDR45B
PER3	2.6775e-74	1.07555	0.201	0.09	6.3454e-70	C_CP	PER3
G3BP2	3.04063e-74	0.691123	0.393	0.241	7.20598e-70	C_CP	G3BP2
PLS3	3.16618e-74	0.673156	0.382	0.228	7.50354e-70	C_CP	PLS3
APOL1	3.29505e-74	1.04176	0.356	0.218	7.80895e-70	C_CP	APOL1
ARHGAP26	3.3376e-74	0.947845	0.275	0.146	7.90978e-70	C_CP	ARHGAP26
N4BP1	3.42929e-74	1.09037	0.273	0.146	8.12707e-70	C_CP	N4BP1
AC127526.5	3.80189e-74	1.11599	0.197	0.087	9.01011e-70	C_CP	AC127526.5
RBP1	4.03538e-74	-1.01299	0.175	0.313	9.56344e-70	C_CP	RBP1
C1orf21	4.7012e-74	0.743882	0.288	0.152	1.11414e-69	C_CP	C1orf21
EIF4A1	5.26708e-74	-0.438987	0.902	0.947	1.24825e-69	C_CP	EIF4A1
CLINT1	6.42877e-74	0.449623	0.73	0.622	1.52355e-69	C_CP	CLINT1
DDI2	6.57012e-74	1.11359	0.208	0.095	1.55705e-69	C_CP	DDI2
CUX1	7.16695e-74	0.737091	0.361	0.214	1.69849e-69	C_CP	CUX1
RAPGEF5	8.09753e-74	1.25577	0.177	0.074	1.91903e-69	C_CP	RAPGEF5
TNKS1BP1	8.6935e-74	1.01333	0.264	0.138	2.06027e-69	C_CP	TNKS1BP1
MGA	1.02987e-73	1.16671	0.2	0.09	2.44069e-69	C_CP	MGA
EIF3G	1.07278e-73	-0.539421	0.58	0.713	2.54237e-69	C_CP	EIF3G
NDUFS5	1.11236e-73	-0.427858	0.903	0.955	2.63618e-69	C_CP	NDUFS5
MORC2	1.17727e-73	1.27459	0.185	0.08	2.79001e-69	C_CP	MORC2
TNRC6A	1.25891e-73	0.904582	0.318	0.181	2.98349e-69	C_CP	TNRC6A
GPATCH8	1.27729e-73	0.882349	0.306	0.171	3.02704e-69	C_CP	GPATCH8
NR2F2	1.43213e-73	0.628542	0.42	0.261	3.394e-69	C_CP	NR2F2
TMEM14C	1.63736e-73	-0.47089	0.62	0.75	3.88038e-69	C_CP	TMEM14C
LMO3	2.52091e-73	2.19145	0.075	0.014	5.97432e-69	C_CP	LMO3
DTX4	2.62976e-73	1.36502	0.147	0.054	6.23227e-69	C_CP	DTX4
TOB1	2.90649e-73	0.528392	0.634	0.486	6.88809e-69	C_CP	TOB1
SEC63	3.06708e-73	0.810533	0.36	0.218	7.26868e-69	C_CP	SEC63
MAGEB2	3.28261e-73	-2.49646	0.017	0.101	7.77946e-69	C_CP	MAGEB2
GLYR1	3.54117e-73	0.786316	0.308	0.17	8.39222e-69	C_CP	GLYR1
ETV6	3.78392e-73	1.0155	0.247	0.125	8.96752e-69	C_CP	ETV6
BRD4	4.12543e-73	0.774241	0.385	0.239	9.77685e-69	C_CP	BRD4
SRSF4	4.20442e-73	0.734484	0.377	0.229	9.96407e-69	C_CP	SRSF4
HILPDA	4.89495e-73	1.65572	0.183	0.08	1.16005e-68	C_CP	HILPDA
RPS9	6.40322e-73	-0.262713	0.996	0.999	1.5175e-68	C_CP	RPS9
RDH13	6.91435e-73	1.35365	0.162	0.065	1.63863e-68	C_CP	RDH13
CYP7B1	7.20841e-73	1.76867	0.107	0.031	1.70832e-68	C_CP	CYP7B1
RAB3GAP1	7.40616e-73	0.834724	0.292	0.159	1.75518e-68	C_CP	RAB3GAP1
PARD6B	7.78499e-73	0.847033	0.274	0.143	1.84496e-68	C_CP	PARD6B
DDX39B	1.18979e-72	0.637318	0.596	0.468	2.81968e-68	C_CP	DDX39B
GADD45GIP1	1.42197e-72	-0.526166	0.657	0.781	3.36994e-68	C_CP	GADD45GIP1
FAM3B	1.47984e-72	0.765864	0.264	0.133	3.50708e-68	C_CP	FAM3B
MPZL1	1.50197e-72	0.751773	0.359	0.214	3.55953e-68	C_CP	MPZL1
CADPS2	1.52254e-72	1.14958	0.182	0.078	3.60827e-68	C_CP	CADPS2
SLITRK6	1.87961e-72	1.52716	0.133	0.046	4.45449e-68	C_CP	SLITRK6
EFCAB14	1.97291e-72	0.774959	0.361	0.217	4.67561e-68	C_CP	EFCAB14
AL034417.2	2.28081e-72	2.14283	0.101	0.028	5.40529e-68	C_CP	AL034417.2
MDM4	2.78775e-72	0.932521	0.296	0.164	6.6067e-68	C_CP	MDM4
ABLIM1	2.93688e-72	0.740775	0.368	0.224	6.9601e-68	C_CP	ABLIM1
GRAMD2B	3.05813e-72	1.0909	0.213	0.1	7.24747e-68	C_CP	GRAMD2B
CD302	3.48331e-72	1.06087	0.21	0.097	8.2551e-68	C_CP	CD302
UTRN	3.55356e-72	1.02491	0.278	0.152	8.42158e-68	C_CP	UTRN
RAB33B	4.1376e-72	1.28017	0.151	0.057	9.80569e-68	C_CP	RAB33B
RHBDL2	4.58874e-72	1.17741	0.186	0.081	1.08749e-67	C_CP	RHBDL2
DYNLL1	6.45485e-72	-0.366282	0.902	0.955	1.52974e-67	C_CP	DYNLL1
CBR3-AS1	6.78445e-72	1.5497	0.12	0.038	1.60785e-67	C_CP	CBR3-AS1
ZMYND11	6.90943e-72	0.839676	0.26	0.134	1.63747e-67	C_CP	ZMYND11
METTL16	7.68714e-72	1.29932	0.169	0.07	1.82177e-67	C_CP	METTL16
ITGA2	8.25012e-72	0.946453	0.323	0.189	1.95519e-67	C_CP	ITGA2
HIST1H1C	9.6614e-72	0.564399	0.464	0.308	2.28965e-67	C_CP	HIST1H1C
HDAC7	1.04515e-71	1.05245	0.245	0.125	2.47689e-67	C_CP	HDAC7
POSTN	1.10956e-71	-4.28824	0.017	0.099	2.62954e-67	C_CP	POSTN
BBOX1-AS1	1.24126e-71	1.72795	0.097	0.026	2.94167e-67	C_CP	BBOX1-AS1
ARL5B	1.40804e-71	0.975617	0.259	0.135	3.3369e-67	C_CP	ARL5B
UBE2L3	1.43691e-71	-0.53097	0.589	0.715	3.40534e-67	C_CP	UBE2L3
ITSN2	1.97257e-71	0.880818	0.296	0.165	4.6748e-67	C_CP	ITSN2
PSME1	1.9928e-71	-0.408338	0.815	0.911	4.72275e-67	C_CP	PSME1
NSD3	2.0873e-71	0.688453	0.427	0.275	4.9467e-67	C_CP	NSD3
ADAM10	2.25712e-71	0.735176	0.38	0.233	5.34915e-67	C_CP	ADAM10
NDNF	2.33293e-71	1.7881	0.1	0.027	5.52881e-67	C_CP	NDNF
FAM120AOS	2.35148e-71	0.830425	0.358	0.219	5.57277e-67	C_CP	FAM120AOS
USP34	2.38515e-71	0.845252	0.359	0.219	5.65256e-67	C_CP	USP34
RNF169	2.46775e-71	1.04621	0.227	0.112	5.84832e-67	C_CP	RNF169
PALM3	2.68905e-71	1.35626	0.151	0.058	6.37277e-67	C_CP	PALM3
RIMKLB	2.86282e-71	1.26631	0.166	0.068	6.78459e-67	C_CP	RIMKLB
HP1BP3	3.09942e-71	0.489226	0.704	0.603	7.34532e-67	C_CP	HP1BP3
ABI2	3.26643e-71	0.847405	0.324	0.187	7.74111e-67	C_CP	ABI2
KRT20	3.36294e-71	2.56932	0.076	0.016	7.96984e-67	C_CP	KRT20
SNN	5.26678e-71	1.21857	0.156	0.061	1.24817e-66	C_CP	SNN
ANKRD11	5.54508e-71	0.699237	0.576	0.44	1.31413e-66	C_CP	ANKRD11
ZMYM4	5.63285e-71	0.919966	0.27	0.143	1.33493e-66	C_CP	ZMYM4
DLX6-AS1	6.17572e-71	2.64234	0.064	0.01	1.46358e-66	C_CP	DLX6-AS1
CHMP2A	6.23046e-71	-0.467152	0.711	0.827	1.47656e-66	C_CP	CHMP2A
CALB2	7.79044e-71	-2.21119	0.041	0.138	1.84626e-66	C_CP	CALB2
PDZK1IP1	7.96728e-71	0.430195	0.82	0.696	1.88816e-66	C_CP	PDZK1IP1
EGR1	9.77057e-71	1.09718	0.7	0.674	2.31553e-66	C_CP	EGR1
MARF1	1.12154e-70	1.12955	0.209	0.099	2.65793e-66	C_CP	MARF1
ZFY	1.2051e-70	1.75262	0.093	0.024	2.85596e-66	C_CP	ZFY
TRIM52	1.45746e-70	1.49661	0.141	0.052	3.45403e-66	C_CP	TRIM52
SH3RF1	1.49499e-70	0.809101	0.304	0.17	3.54298e-66	C_CP	SH3RF1
FRYL	1.6571e-70	0.960061	0.281	0.154	3.92716e-66	C_CP	FRYL
BOD1L1	1.72021e-70	0.718664	0.409	0.258	4.07672e-66	C_CP	BOD1L1
KDM6A	1.75769e-70	1.15414	0.184	0.08	4.16555e-66	C_CP	KDM6A
TANC1	1.959e-70	1.12335	0.193	0.087	4.64264e-66	C_CP	TANC1
NDUFS6	2.05277e-70	-0.449536	0.725	0.843	4.86486e-66	C_CP	NDUFS6
ZNF148	2.09057e-70	0.779116	0.337	0.199	4.95444e-66	C_CP	ZNF148
AKAP9	2.57219e-70	0.560754	0.811	0.74	6.09583e-66	C_CP	AKAP9
TTC17	2.63213e-70	0.994389	0.25	0.13	6.23787e-66	C_CP	TTC17
PTBP2	2.80439e-70	1.33003	0.154	0.061	6.64612e-66	C_CP	PTBP2
SFTA3	2.88865e-70	2.08471	0.076	0.015	6.8458e-66	C_CP	SFTA3
DENND1B	3.54447e-70	1.1373	0.198	0.091	8.40004e-66	C_CP	DENND1B
TNFRSF25	3.54614e-70	1.67051	0.105	0.031	8.40399e-66	C_CP	TNFRSF25
GRB7	4.08664e-70	0.927784	0.241	0.121	9.68493e-66	C_CP	GRB7
KIF26B	4.59038e-70	2.12774	0.082	0.018	1.08787e-65	C_CP	KIF26B
SNX3	5.42212e-70	-0.458049	0.682	0.807	1.28499e-65	C_CP	SNX3
DIPK2A	6.29045e-70	1.28275	0.175	0.075	1.49077e-65	C_CP	DIPK2A
OGA	6.45278e-70	0.831759	0.343	0.205	1.52925e-65	C_CP	OGA
BCLAF1	6.86248e-70	0.590428	0.511	0.363	1.62634e-65	C_CP	BCLAF1
TGFB2	7.44433e-70	1.48037	0.147	0.057	1.76423e-65	C_CP	TGFB2
FAM133A	7.62409e-70	-2.65976	0.02	0.104	1.80683e-65	C_CP	FAM133A
SYNGR2	9.42675e-70	0.546383	0.739	0.653	2.23405e-65	C_CP	SYNGR2
SNHG1	1.00647e-69	0.938451	0.266	0.142	2.38524e-65	C_CP	SNHG1
MICOS13	1.14473e-69	-0.542532	0.524	0.664	2.7129e-65	C_CP	MICOS13
RBM26	1.34522e-69	0.831607	0.314	0.181	3.18803e-65	C_CP	RBM26
MKRN1	1.4178e-69	0.71759	0.341	0.2	3.36005e-65	C_CP	MKRN1
CSAG1	1.7423e-69	-2.55511	0.015	0.094	4.12907e-65	C_CP	CSAG1
MARCKS	1.76241e-69	0.385756	0.84	0.76	4.17675e-65	C_CP	MARCKS
GOLGA8A	1.78926e-69	1.37196	0.168	0.071	4.24037e-65	C_CP	GOLGA8A
ATP5MC1	1.88926e-69	-0.486	0.647	0.777	4.47735e-65	C_CP	ATP5MC1
TMPRSS13	1.92739e-69	1.6493	0.104	0.03	4.56771e-65	C_CP	TMPRSS13
TARDBP	1.93911e-69	0.710579	0.374	0.229	4.59551e-65	C_CP	TARDBP
GLIPR1	2.02518e-69	-1.74468	0.065	0.172	4.79947e-65	C_CP	GLIPR1
ERN1	2.22802e-69	1.11837	0.205	0.096	5.28018e-65	C_CP	ERN1
PIBF1	2.25104e-69	1.01862	0.229	0.114	5.33474e-65	C_CP	PIBF1
Z99127.4	2.29441e-69	1.75947	0.114	0.036	5.43753e-65	C_CP	Z99127.4
ST5	2.32149e-69	1.11388	0.213	0.102	5.5017e-65	C_CP	ST5
VPS8	2.81163e-69	1.19389	0.168	0.07	6.66329e-65	C_CP	VPS8
SRSF6	3.09741e-69	0.741675	0.362	0.221	7.34055e-65	C_CP	SRSF6
NDUFA1	3.20138e-69	-0.425376	0.82	0.912	7.58695e-65	C_CP	NDUFA1
PFDN5	3.36844e-69	-0.311113	0.972	0.99	7.98287e-65	C_CP	PFDN5
ARFGEF1	3.51073e-69	0.851862	0.305	0.174	8.32008e-65	C_CP	ARFGEF1
LNPK	3.85281e-69	0.98407	0.236	0.118	9.13076e-65	C_CP	LNPK
CDK13	3.89492e-69	0.886011	0.303	0.173	9.23058e-65	C_CP	CDK13
RPL13	4.1954e-69	-0.204245	1	1	9.94269e-65	C_CP	RPL13
ARFGAP3	4.26749e-69	0.716918	0.391	0.248	1.01135e-64	C_CP	ARFGAP3
ETNK1	4.34434e-69	0.664146	0.407	0.257	1.02957e-64	C_CP	ETNK1
RAB6A	4.58075e-69	0.76238	0.342	0.203	1.08559e-64	C_CP	RAB6A
MSL1	4.66006e-69	0.962701	0.25	0.13	1.10439e-64	C_CP	MSL1
SRCIN1	4.83108e-69	1.9421	0.088	0.022	1.14492e-64	C_CP	SRCIN1
PIK3CB	5.34155e-69	1.12125	0.199	0.092	1.26589e-64	C_CP	PIK3CB
FAM126B	6.90613e-69	1.0577	0.216	0.104	1.63668e-64	C_CP	FAM126B
STAG2	7.59899e-69	0.729164	0.359	0.217	1.80088e-64	C_CP	STAG2
ZNF518B	8.0272e-69	1.52642	0.109	0.033	1.90237e-64	C_CP	ZNF518B
AMD1	8.61776e-69	0.710531	0.422	0.274	2.04232e-64	C_CP	AMD1
CYFIP2	9.46612e-69	1.19497	0.153	0.06	2.24337e-64	C_CP	CYFIP2
ARHGDIA	1.00564e-68	-0.582304	0.529	0.659	2.38326e-64	C_CP	ARHGDIA
FRK	1.04385e-68	1.09657	0.186	0.083	2.47381e-64	C_CP	FRK
ZC3H14	1.09502e-68	0.842492	0.28	0.153	2.59509e-64	C_CP	ZC3H14
AC004982.2	1.18813e-68	1.26549	0.153	0.061	2.81574e-64	C_CP	AC004982.2
PDLIM7	1.24729e-68	-1.38264	0.127	0.249	2.95595e-64	C_CP	PDLIM7
SOX9	1.28839e-68	0.649256	0.477	0.324	3.05335e-64	C_CP	SOX9
EIF4G3	1.3456e-68	1.00428	0.267	0.145	3.18895e-64	C_CP	EIF4G3
MYLIP	1.41705e-68	1.05383	0.214	0.103	3.35826e-64	C_CP	MYLIP
TUT4	1.49255e-68	0.841795	0.319	0.186	3.53719e-64	C_CP	TUT4
WDR60	1.52504e-68	0.909536	0.293	0.165	3.61419e-64	C_CP	WDR60
PNPLA8	1.57119e-68	0.859209	0.294	0.165	3.72356e-64	C_CP	PNPLA8
CT83	1.6716e-68	1.73308	0.1	0.029	3.96152e-64	C_CP	CT83
RNF213	1.75935e-68	0.681805	0.596	0.466	4.16948e-64	C_CP	RNF213
PALMD	1.77636e-68	1.65591	0.106	0.032	4.20981e-64	C_CP	PALMD
CHKA	1.85177e-68	0.97251	0.212	0.1	4.3885e-64	C_CP	CHKA
SPPL2B	1.91999e-68	1.13044	0.204	0.097	4.55018e-64	C_CP	SPPL2B
TM9SF3	1.97659e-68	0.40919	0.805	0.753	4.68433e-64	C_CP	TM9SF3
CIR1	2.20014e-68	0.562642	0.479	0.326	5.21412e-64	C_CP	CIR1
HIST1H2BD	2.76152e-68	0.86986	0.302	0.172	6.54452e-64	C_CP	HIST1H2BD
CYB561	2.85819e-68	0.71893	0.35	0.21	6.77362e-64	C_CP	CYB561
TRIM13	2.9257e-68	0.986332	0.223	0.109	6.93362e-64	C_CP	TRIM13
RNF212	3.10756e-68	1.77709	0.088	0.022	7.36461e-64	C_CP	RNF212
VGLL3	3.68073e-68	2.24779	0.093	0.025	8.72296e-64	C_CP	VGLL3
ACSF2	4.02084e-68	1.07738	0.189	0.085	9.52899e-64	C_CP	ACSF2
RBM5	4.77907e-68	0.978448	0.255	0.136	1.13259e-63	C_CP	RBM5
RPS28	4.90679e-68	-0.223252	1	1	1.16286e-63	C_CP	RPS28
RANBP17	5.39631e-68	1.36226	0.156	0.063	1.27887e-63	C_CP	RANBP17
EFNA5	5.66596e-68	1.01926	0.214	0.104	1.34278e-63	C_CP	EFNA5
ELOC	5.73953e-68	-0.492952	0.64	0.777	1.36021e-63	C_CP	ELOC
GRHL2	6.24028e-68	1.19954	0.168	0.071	1.47888e-63	C_CP	GRHL2
FOXJ1	6.31442e-68	1.5763	0.109	0.034	1.49645e-63	C_CP	FOXJ1
NUTM2B-AS1	6.69461e-68	0.981379	0.251	0.132	1.58656e-63	C_CP	NUTM2B-AS1
TFAP2C	6.76213e-68	1.71483	0.101	0.029	1.60256e-63	C_CP	TFAP2C
TMEM230	6.85596e-68	-0.494315	0.618	0.752	1.62479e-63	C_CP	TMEM230
AC022101.1	6.9762e-68	2.26179	0.07	0.013	1.65329e-63	C_CP	AC022101.1
RGS12	7.5473e-68	1.28535	0.163	0.068	1.78863e-63	C_CP	RGS12
ZNF608	9.19924e-68	1.27051	0.174	0.076	2.18013e-63	C_CP	ZNF608
IL1R1	9.21908e-68	1.1071	0.196	0.09	2.18483e-63	C_CP	IL1R1
PTPRK	1.47027e-67	0.672305	0.388	0.242	3.48439e-63	C_CP	PTPRK
UBN2	2.03895e-67	1.08887	0.207	0.099	4.8321e-63	C_CP	UBN2
CRYM	2.10601e-67	1.28807	0.135	0.049	4.99104e-63	C_CP	CRYM
RBM25	2.49257e-67	0.557079	0.687	0.597	5.90715e-63	C_CP	RBM25
PLEKHG2	2.54286e-67	1.80674	0.115	0.038	6.02633e-63	C_CP	PLEKHG2
IVNS1ABP	2.63684e-67	0.765419	0.348	0.211	6.24906e-63	C_CP	IVNS1ABP
PSMA3-AS1	2.69953e-67	0.800002	0.319	0.187	6.39762e-63	C_CP	PSMA3-AS1
RLF	2.70666e-67	1.10351	0.2	0.094	6.41452e-63	C_CP	RLF
SNX13	2.76e-67	1.03563	0.211	0.101	6.54091e-63	C_CP	SNX13
VIM	2.76679e-67	-2.31902	0.42	0.537	6.55701e-63	C_CP	VIM
ESYT2	2.78426e-67	0.916881	0.283	0.158	6.59843e-63	C_CP	ESYT2
SMPDL3B	3.07048e-67	1.39445	0.127	0.045	7.27672e-63	C_CP	SMPDL3B
RASA2	3.21747e-67	1.06267	0.201	0.094	7.62507e-63	C_CP	RASA2
GPBP1	3.77958e-67	0.640292	0.433	0.285	8.95722e-63	C_CP	GPBP1
NCOA3	3.88732e-67	0.875124	0.257	0.136	9.21256e-63	C_CP	NCOA3
ADGRA3	4.29912e-67	1.29638	0.163	0.069	1.01885e-62	C_CP	ADGRA3
PIAS1	4.35292e-67	0.911451	0.253	0.133	1.0316e-62	C_CP	PIAS1
SNRPC	4.58586e-67	-0.748374	0.434	0.558	1.0868e-62	C_CP	SNRPC
CMTM8	4.74314e-67	0.823167	0.263	0.14	1.12408e-62	C_CP	CMTM8
NAA10	4.79159e-67	-0.928829	0.262	0.394	1.13556e-62	C_CP	NAA10
ANKRD17	5.06474e-67	0.897547	0.3	0.173	1.20029e-62	C_CP	ANKRD17
ASPHD1	5.08605e-67	0.913873	0.277	0.151	1.20534e-62	C_CP	ASPHD1
NELFA	5.24903e-67	0.968485	0.208	0.099	1.24397e-62	C_CP	NELFA
GATAD1	5.34359e-67	0.716986	0.363	0.222	1.26638e-62	C_CP	GATAD1
NCBP3	5.84622e-67	1.03627	0.23	0.117	1.3855e-62	C_CP	NCBP3
CD109	5.9293e-67	-1.79252	0.054	0.154	1.40518e-62	C_CP	CD109
RPAIN	6.34682e-67	0.738162	0.319	0.185	1.50413e-62	C_CP	RPAIN
ZBED5	7.02973e-67	1.11153	0.201	0.095	1.66598e-62	C_CP	ZBED5
RASGEF1B	7.63151e-67	1.14318	0.184	0.083	1.80859e-62	C_CP	RASGEF1B
R3HDM2	8.38087e-67	0.759106	0.323	0.19	1.98618e-62	C_CP	R3HDM2
KIAA1109	9.32644e-67	0.946092	0.262	0.142	2.21027e-62	C_CP	KIAA1109
SERPINH1	1.56676e-66	1.0162	0.369	0.239	3.71307e-62	C_CP	SERPINH1
DTX2	1.6147e-66	1.05705	0.201	0.095	3.82668e-62	C_CP	DTX2
MAFB	1.74772e-66	1.57348	0.139	0.053	4.14191e-62	C_CP	MAFB
COX6C	1.76125e-66	-0.328376	0.93	0.975	4.17399e-62	C_CP	COX6C
MIR100HG	2.07458e-66	-2.3505	0.017	0.095	4.91655e-62	C_CP	MIR100HG
KIF16B	2.08437e-66	1.25738	0.17	0.074	4.93974e-62	C_CP	KIF16B
BACH1	2.09847e-66	0.947528	0.245	0.128	4.97317e-62	C_CP	BACH1
SUSD2	2.22672e-66	2.12297	0.08	0.019	5.27711e-62	C_CP	SUSD2
TERF2IP	2.80076e-66	0.649659	0.42	0.274	6.63753e-62	C_CP	TERF2IP
CAV2	2.94619e-66	-0.497452	0.494	0.648	6.98218e-62	C_CP	CAV2
ANAPC11	3.66399e-66	-0.446642	0.799	0.894	8.68329e-62	C_CP	ANAPC11
CLDN1	3.99767e-66	0.804504	0.366	0.229	9.47408e-62	C_CP	CLDN1
PGM2L1	4.03866e-66	0.893278	0.272	0.148	9.57121e-62	C_CP	PGM2L1
TRIB2	4.30838e-66	1.3805	0.143	0.055	1.02104e-61	C_CP	TRIB2
ELF2	4.34129e-66	0.808133	0.285	0.158	1.02884e-61	C_CP	ELF2
MAP4K5	4.74137e-66	0.917022	0.263	0.142	1.12366e-61	C_CP	MAP4K5
TAF1	4.76346e-66	1.11335	0.191	0.088	1.12889e-61	C_CP	TAF1
SLC16A4	5.35923e-66	0.908581	0.242	0.125	1.27008e-61	C_CP	SLC16A4
DHRS3	6.33215e-66	0.727546	0.374	0.232	1.50066e-61	C_CP	DHRS3
LINC01287	6.89609e-66	-2.33489	0.016	0.093	1.6343e-61	C_CP	LINC01287
ZNF506	7.25652e-66	1.06324	0.192	0.089	1.71972e-61	C_CP	ZNF506
INSIG2	7.30752e-66	0.86336	0.301	0.174	1.73181e-61	C_CP	INSIG2
LINC00460	7.94448e-66	-2.90876	0.015	0.091	1.88276e-61	C_CP	LINC00460
AC139887.2	8.19251e-66	1.41707	0.134	0.05	1.94154e-61	C_CP	AC139887.2
SOX5	8.74752e-66	2.25433	0.069	0.014	2.07307e-61	C_CP	SOX5
RBM12B	9.01026e-66	1.21264	0.179	0.081	2.13534e-61	C_CP	RBM12B
LDLRAD4	9.05146e-66	1.38307	0.119	0.041	2.14511e-61	C_CP	LDLRAD4
GCC2	9.24226e-66	0.49666	0.722	0.616	2.19032e-61	C_CP	GCC2
AKAP1	1.1493e-65	0.902399	0.28	0.157	2.72372e-61	C_CP	AKAP1
MTA3	1.17719e-65	0.92304	0.218	0.107	2.78983e-61	C_CP	MTA3
ACIN1	1.17819e-65	0.816931	0.337	0.205	2.7922e-61	C_CP	ACIN1
PSMA6	1.45681e-65	-0.491626	0.657	0.774	3.45249e-61	C_CP	PSMA6
CDC20	1.49709e-65	-3.1148	0.017	0.093	3.54795e-61	C_CP	CDC20
SDK1	1.53926e-65	2.01031	0.079	0.019	3.64789e-61	C_CP	SDK1
SYT17	1.74789e-65	1.49167	0.117	0.039	4.14233e-61	C_CP	SYT17
BAIAP2L1	2.18619e-65	0.580003	0.396	0.245	5.18105e-61	C_CP	BAIAP2L1
PPM1L	2.26509e-65	1.54068	0.116	0.039	5.36803e-61	C_CP	PPM1L
RASGRP1	2.33448e-65	1.98586	0.09	0.024	5.53248e-61	C_CP	RASGRP1
ZFAND5	2.46861e-65	0.493648	0.679	0.579	5.85035e-61	C_CP	ZFAND5
PTPRF	2.51844e-65	0.658688	0.436	0.289	5.96846e-61	C_CP	PTPRF
GLS	2.60184e-65	0.709239	0.421	0.281	6.16611e-61	C_CP	GLS
PSMA4	2.65652e-65	-0.513137	0.655	0.77	6.2957e-61	C_CP	PSMA4
CHL1	2.66927e-65	1.84921	0.085	0.021	6.32591e-61	C_CP	CHL1
AGRN	2.79992e-65	0.757371	0.348	0.212	6.63552e-61	C_CP	AGRN
LLGL2	3.03198e-65	0.681186	0.362	0.221	7.1855e-61	C_CP	LLGL2
TMC6	3.09897e-65	0.905882	0.225	0.113	7.34426e-61	C_CP	TMC6
POLR2I	3.26907e-65	-0.594652	0.565	0.683	7.74736e-61	C_CP	POLR2I
SERINC1	3.48708e-65	0.653704	0.432	0.289	8.26402e-61	C_CP	SERINC1
TAPT1	3.53454e-65	1.32774	0.146	0.058	8.37652e-61	C_CP	TAPT1
NCOR1	3.53636e-65	0.647209	0.399	0.257	8.38082e-61	C_CP	NCOR1
CH25H	3.62812e-65	2.59022	0.074	0.016	8.59829e-61	C_CP	CH25H
PHB	3.71884e-65	-0.496177	0.663	0.782	8.81328e-61	C_CP	PHB
DEXI	4.7501e-65	0.804515	0.271	0.148	1.12573e-60	C_CP	DEXI
WDFY3	5.20892e-65	1.19122	0.184	0.084	1.23446e-60	C_CP	WDFY3
CFLAR-AS1	5.35513e-65	1.97727	0.104	0.032	1.26911e-60	C_CP	CFLAR-AS1
SYCE1L	5.39186e-65	1.21663	0.161	0.068	1.27782e-60	C_CP	SYCE1L
MMP1	5.5155e-65	1.80056	0.237	0.127	1.30712e-60	C_CP	MMP1
STX19	6.24479e-65	1.27971	0.137	0.052	1.47995e-60	C_CP	STX19
XPO1	6.49178e-65	0.658758	0.413	0.269	1.53849e-60	C_CP	XPO1
AL133453.1	6.51553e-65	1.46247	0.205	0.102	1.54411e-60	C_CP	AL133453.1
XBP1	6.57144e-65	0.430125	0.673	0.54	1.55737e-60	C_CP	XBP1
MEGF6	8.09835e-65	1.52866	0.133	0.05	1.91923e-60	C_CP	MEGF6
PTPRA	8.19643e-65	0.709829	0.358	0.221	1.94247e-60	C_CP	PTPRA
IFNGR1	8.89251e-65	0.760644	0.316	0.184	2.10744e-60	C_CP	IFNGR1
SC5D	9.01521e-65	0.990493	0.22	0.11	2.13652e-60	C_CP	SC5D
TNFRSF14	9.28395e-65	0.762284	0.347	0.212	2.2002e-60	C_CP	TNFRSF14
AC022613.1	9.88265e-65	-1.83083	0.07	0.172	2.34209e-60	C_CP	AC022613.1
TLE1	1.05499e-64	0.751212	0.301	0.171	2.50023e-60	C_CP	TLE1
PRPF4B	1.08092e-64	0.636281	0.473	0.328	2.56168e-60	C_CP	PRPF4B
UBE2R2	1.18663e-64	0.717807	0.355	0.221	2.81219e-60	C_CP	UBE2R2
ATAD2B	1.31852e-64	1.28904	0.157	0.066	3.12476e-60	C_CP	ATAD2B
ZNF844	1.36606e-64	1.61727	0.109	0.035	3.23742e-60	C_CP	ZNF844
CASD1	1.56398e-64	1.20318	0.172	0.076	3.70647e-60	C_CP	CASD1
AL450998.2	1.63689e-64	1.46964	0.132	0.05	3.87926e-60	C_CP	AL450998.2
ARPC1A	1.64954e-64	-0.767654	0.491	0.614	3.90925e-60	C_CP	ARPC1A
AC087190.1	1.6583e-64	1.717	0.095	0.028	3.92999e-60	C_CP	AC087190.1
SLC39A7	2.47234e-64	0.602793	0.388	0.244	5.85921e-60	C_CP	SLC39A7
HOXB5	2.88237e-64	1.56012	0.116	0.04	6.83094e-60	C_CP	HOXB5
ZMYM5	3.00144e-64	1.06876	0.201	0.097	7.11311e-60	C_CP	ZMYM5
PLOD2	3.2669e-64	1.13449	0.197	0.094	7.74222e-60	C_CP	PLOD2
IFNGR2	3.31098e-64	0.706283	0.357	0.219	7.8467e-60	C_CP	IFNGR2
HIST1H2BE	3.59126e-64	2.21397	0.075	0.017	8.51092e-60	C_CP	HIST1H2BE
NPIPB2	3.62069e-64	1.59068	0.097	0.028	8.58067e-60	C_CP	NPIPB2
ZNF672	3.75982e-64	1.17679	0.158	0.066	8.91041e-60	C_CP	ZNF672
KREMEN1	3.78838e-64	1.85215	0.087	0.023	8.97809e-60	C_CP	KREMEN1
FMN1	4.02311e-64	1.17183	0.197	0.095	9.53437e-60	C_CP	FMN1
OBSL1	4.06992e-64	1.09039	0.186	0.086	9.64531e-60	C_CP	OBSL1
CRY2	6.44519e-64	1.38609	0.135	0.052	1.52744e-59	C_CP	CRY2
SMAD1	6.44895e-64	0.906563	0.222	0.111	1.52834e-59	C_CP	SMAD1
SRSF1	6.69983e-64	0.660591	0.417	0.275	1.58779e-59	C_CP	SRSF1
IFNAR1	6.81446e-64	0.711593	0.34	0.206	1.61496e-59	C_CP	IFNAR1
SNTB1	7.51557e-64	1.38401	0.117	0.04	1.78112e-59	C_CP	SNTB1
MAP7	7.62614e-64	0.821054	0.253	0.135	1.80732e-59	C_CP	MAP7
INTU	7.81254e-64	1.28153	0.166	0.073	1.85149e-59	C_CP	INTU
PARP8	8.62039e-64	0.968585	0.214	0.106	2.04295e-59	C_CP	PARP8
ZC3HAV1	8.91597e-64	1.13843	0.248	0.134	2.113e-59	C_CP	ZC3HAV1
ELK4	1.22505e-63	0.868191	0.275	0.153	2.90324e-59	C_CP	ELK4
SERPINE1	1.47061e-63	-1.69181	0.092	0.203	3.4852e-59	C_CP	SERPINE1
SORBS2	1.4892e-63	0.857329	0.242	0.127	3.52925e-59	C_CP	SORBS2
PDCD4	1.50192e-63	0.712741	0.299	0.17	3.5594e-59	C_CP	PDCD4
CLIC6	1.55749e-63	1.24981	0.138	0.053	3.6911e-59	C_CP	CLIC6
CPLANE1	1.71049e-63	1.12578	0.188	0.088	4.0537e-59	C_CP	CPLANE1
USP48	1.78268e-63	0.796142	0.307	0.181	4.22478e-59	C_CP	USP48
CLK4	2.05117e-63	1.2601	0.157	0.066	4.86106e-59	C_CP	CLK4
TGFBI	2.69599e-63	-3.30371	0.118	0.225	6.38922e-59	C_CP	TGFBI
NMD3	3.13468e-63	0.754835	0.287	0.161	7.42888e-59	C_CP	NMD3
SIRT1	3.19816e-63	1.14076	0.183	0.085	7.57933e-59	C_CP	SIRT1
BAZ2A	3.57443e-63	0.831342	0.29	0.167	8.47103e-59	C_CP	BAZ2A
TRAK1	3.81677e-63	0.694338	0.311	0.18	9.04537e-59	C_CP	TRAK1
STK17B	4.04461e-63	0.889185	0.242	0.128	9.58533e-59	C_CP	STK17B
EPN2	4.43538e-63	0.907027	0.228	0.117	1.05114e-58	C_CP	EPN2
CA9	4.57342e-63	1.09041	0.233	0.122	1.08386e-58	C_CP	CA9
BCL2L15	4.97478e-63	0.880634	0.253	0.136	1.17897e-58	C_CP	BCL2L15
ERP27	5.00167e-63	1.76846	0.091	0.025	1.18534e-58	C_CP	ERP27
THUMPD1	5.90904e-63	0.697066	0.336	0.203	1.40038e-58	C_CP	THUMPD1
SRM	6.06165e-63	-1.16911	0.194	0.313	1.43655e-58	C_CP	SRM
MDK	6.41471e-63	0.297407	0.869	0.787	1.52022e-58	C_CP	MDK
RNMT	7.71686e-63	0.623855	0.413	0.27	1.82882e-58	C_CP	RNMT
PPP2R5A	7.95283e-63	0.781734	0.248	0.131	1.88474e-58	C_CP	PPP2R5A
TBC1D30	7.96378e-63	1.5	0.105	0.033	1.88734e-58	C_CP	TBC1D30
HNRNPU	8.07419e-63	0.413147	0.859	0.839	1.9135e-58	C_CP	HNRNPU
PDGFA	8.64406e-63	0.889649	0.251	0.136	2.04855e-58	C_CP	PDGFA
SDC4	8.74791e-63	0.564113	0.771	0.701	2.07317e-58	C_CP	SDC4
CXCL2	8.8719e-63	1.29476	0.594	0.528	2.10255e-58	C_CP	CXCL2
RALGPS1	9.96234e-63	1.54982	0.115	0.04	2.36097e-58	C_CP	RALGPS1
CYTH1	1.07886e-62	0.947016	0.222	0.113	2.55678e-58	C_CP	CYTH1
BARD1	1.08579e-62	0.979649	0.206	0.101	2.5732e-58	C_CP	BARD1
ZNF207	1.28656e-62	0.584729	0.549	0.41	3.04902e-58	C_CP	ZNF207
SUZ12	1.30617e-62	0.723543	0.302	0.175	3.09548e-58	C_CP	SUZ12
CCT3	1.31984e-62	-0.53921	0.594	0.713	3.12788e-58	C_CP	CCT3
MLH3	1.36954e-62	1.04029	0.215	0.109	3.24566e-58	C_CP	MLH3
SRPRA	1.82585e-62	0.781366	0.357	0.225	4.32708e-58	C_CP	SRPRA
TM9SF2	2.04273e-62	0.621169	0.474	0.335	4.84107e-58	C_CP	TM9SF2
GOLPH3L	2.08094e-62	0.802296	0.247	0.131	4.93162e-58	C_CP	GOLPH3L
PIK3IP1	2.20698e-62	1.05943	0.184	0.085	5.23032e-58	C_CP	PIK3IP1
ATRX	2.41554e-62	0.553178	0.611	0.491	5.7246e-58	C_CP	ATRX
C1QB	2.59418e-62	-2.02773	0.071	0.172	6.14795e-58	C_CP	C1QB
CYP20A1	2.84169e-62	0.964737	0.226	0.117	6.73453e-58	C_CP	CYP20A1
COPA	3.07991e-62	0.66125	0.416	0.278	7.29907e-58	C_CP	COPA
MRNIP	3.63338e-62	1.17528	0.158	0.068	8.61075e-58	C_CP	MRNIP
MGAT4A	3.8106e-62	1.11809	0.151	0.062	9.03073e-58	C_CP	MGAT4A
PCGF3	4.08999e-62	1.01968	0.2	0.097	9.69286e-58	C_CP	PCGF3
PARK7	4.13541e-62	-0.384918	0.843	0.92	9.80051e-58	C_CP	PARK7
ELF5	4.25868e-62	1.78123	0.078	0.019	1.00926e-57	C_CP	ELF5
RYK	4.48968e-62	0.845404	0.271	0.152	1.06401e-57	C_CP	RYK
STMN1	5.01156e-62	-1.23955	0.226	0.342	1.18769e-57	C_CP	STMN1
KDM7A-DT	5.05048e-62	1.59758	0.098	0.03	1.19691e-57	C_CP	KDM7A-DT
AFTPH	5.21134e-62	0.786278	0.28	0.159	1.23504e-57	C_CP	AFTPH
NEU1	5.5643e-62	0.766068	0.348	0.216	1.31868e-57	C_CP	NEU1
SOX6	5.88875e-62	1.19861	0.166	0.074	1.39558e-57	C_CP	SOX6
RAB30-DT	6.61855e-62	0.967133	0.228	0.118	1.56853e-57	C_CP	RAB30-DT
KAT8	7.13401e-62	0.874729	0.214	0.107	1.69069e-57	C_CP	KAT8
ITCH	7.89667e-62	0.906277	0.225	0.115	1.87143e-57	C_CP	ITCH
MXRA8	9.10813e-62	-1.92457	0.048	0.139	2.15854e-57	C_CP	MXRA8
TMEM41B	9.44156e-62	0.852073	0.278	0.158	2.23755e-57	C_CP	TMEM41B
HOXC10	9.45558e-62	1.54059	0.092	0.026	2.24088e-57	C_CP	HOXC10
KDM6B	1.01164e-61	0.860453	0.228	0.118	2.39748e-57	C_CP	KDM6B
TIMP1	1.02739e-61	-0.507366	0.883	0.945	2.43482e-57	C_CP	TIMP1
NPHP3	1.43503e-61	1.1758	0.184	0.087	3.40087e-57	C_CP	NPHP3
NCF4	1.56944e-61	1.26988	0.122	0.044	3.71942e-57	C_CP	NCF4
NOP10	1.5914e-61	-0.392988	0.76	0.867	3.77146e-57	C_CP	NOP10
DDX42	1.70329e-61	0.710959	0.365	0.232	4.03664e-57	C_CP	DDX42
NUP58	2.24981e-61	0.975639	0.211	0.106	5.33182e-57	C_CP	NUP58
RUFY2	2.34309e-61	0.995023	0.212	0.107	5.5529e-57	C_CP	RUFY2
NHLRC2	2.54607e-61	1.10547	0.187	0.089	6.03392e-57	C_CP	NHLRC2
CNOT1	2.7518e-61	0.86589	0.28	0.161	6.52149e-57	C_CP	CNOT1
TNS4	3.22969e-61	-1.90235	0.035	0.121	7.65405e-57	C_CP	TNS4
ICA1	3.39583e-61	0.807058	0.26	0.142	8.04778e-57	C_CP	ICA1
NDUFB1	3.62869e-61	-0.472773	0.69	0.805	8.59963e-57	C_CP	NDUFB1
GGNBP2	3.63942e-61	0.628955	0.407	0.266	8.62507e-57	C_CP	GGNBP2
CFDP1	4.2163e-61	0.504886	0.665	0.546	9.99221e-57	C_CP	CFDP1
TSPAN31	4.3795e-61	0.777733	0.285	0.163	1.0379e-56	C_CP	TSPAN31
TP53BP2	5.15123e-61	1.07575	0.199	0.098	1.22079e-56	C_CP	TP53BP2
ADD1	5.37582e-61	0.680458	0.346	0.214	1.27402e-56	C_CP	ADD1
AC087468.2	5.98252e-61	2.40093	0.061	0.011	1.4178e-56	C_CP	AC087468.2
XIAP	6.28138e-61	0.717082	0.343	0.212	1.48862e-56	C_CP	XIAP
SCGB3A1	6.68638e-61	1.65105	0.566	0.47	1.58461e-56	C_CP	SCGB3A1
ARHGEF10L	7.17448e-61	1.40752	0.13	0.05	1.70028e-56	C_CP	ARHGEF10L
RPS24	7.35208e-61	-0.241274	1	1	1.74237e-56	C_CP	RPS24
KCNMB3	8.10795e-61	1.63696	0.097	0.03	1.9215e-56	C_CP	KCNMB3
CRTC3	8.49423e-61	1.09773	0.168	0.075	2.01305e-56	C_CP	CRTC3
NRIP1	9.69323e-61	0.792501	0.317	0.193	2.2972e-56	C_CP	NRIP1
STOM	1.02868e-60	0.758051	0.323	0.194	2.43787e-56	C_CP	STOM
RAB40B	1.0874e-60	1.02023	0.241	0.13	2.57702e-56	C_CP	RAB40B
MEG3	1.09104e-60	1.78793	0.111	0.039	2.58566e-56	C_CP	MEG3
DEGS2	1.10524e-60	0.808464	0.231	0.119	2.6193e-56	C_CP	DEGS2
CMIP	1.21721e-60	0.862895	0.265	0.148	2.88467e-56	C_CP	CMIP
TMEM184A	1.25097e-60	1.11451	0.164	0.072	2.96468e-56	C_CP	TMEM184A
C1RL	1.42477e-60	1.14516	0.181	0.085	3.37656e-56	C_CP	C1RL
SETD2	1.46904e-60	0.77411	0.306	0.182	3.48148e-56	C_CP	SETD2
APTR	1.67216e-60	0.838565	0.218	0.11	3.96284e-56	C_CP	APTR
SENP7	1.8407e-60	1.14589	0.163	0.072	4.36227e-56	C_CP	SENP7
AGO3	1.90151e-60	1.118	0.198	0.098	4.50639e-56	C_CP	AGO3
PRDX1	2.12972e-60	-0.353063	0.97	0.983	5.04721e-56	C_CP	PRDX1
SULT1E1	2.17353e-60	1.46115	0.166	0.075	5.15105e-56	C_CP	SULT1E1
GPC4	2.19191e-60	1.03206	0.171	0.077	5.1946e-56	C_CP	GPC4
GADD45G	2.21028e-60	0.887384	0.234	0.123	5.23813e-56	C_CP	GADD45G
GOLGA5	2.26731e-60	0.863879	0.259	0.145	5.3733e-56	C_CP	GOLGA5
NF1	2.28841e-60	0.803031	0.306	0.183	5.4233e-56	C_CP	NF1
HCP5	2.89602e-60	0.928891	0.209	0.105	6.86327e-56	C_CP	HCP5
SLFN13	2.97011e-60	1.00532	0.177	0.082	7.03886e-56	C_CP	SLFN13
DHRS9	2.97861e-60	1.98958	0.087	0.025	7.05902e-56	C_CP	DHRS9
SH3BGRL2	3.01979e-60	0.72481	0.26	0.141	7.15661e-56	C_CP	SH3BGRL2
DYRK1A	3.02961e-60	1.01226	0.205	0.103	7.17987e-56	C_CP	DYRK1A
LNX2	3.10955e-60	1.10815	0.161	0.071	7.36933e-56	C_CP	LNX2
HIST1H2BF	3.27838e-60	1.89541	0.089	0.026	7.76943e-56	C_CP	HIST1H2BF
GCNT3	3.87076e-60	0.811152	0.277	0.157	9.17332e-56	C_CP	GCNT3
AASS	3.92525e-60	1.30437	0.134	0.053	9.30244e-56	C_CP	AASS
BHLHE40	4.00451e-60	0.734169	0.374	0.241	9.49028e-56	C_CP	BHLHE40
MEIS2	4.28668e-60	0.796322	0.27	0.152	1.0159e-55	C_CP	MEIS2
NET1	4.37801e-60	0.604115	0.421	0.28	1.03754e-55	C_CP	NET1
AKR1C2	4.42526e-60	-1.41365	0.218	0.336	1.04874e-55	C_CP	AKR1C2
STRN	5.10373e-60	0.971191	0.204	0.102	1.20953e-55	C_CP	STRN
WDFY1	5.11785e-60	0.834241	0.244	0.131	1.21288e-55	C_CP	WDFY1
PBX1	5.21572e-60	0.81538	0.27	0.152	1.23607e-55	C_CP	PBX1
UBA6	5.33695e-60	0.82883	0.296	0.175	1.2648e-55	C_CP	UBA6
IL10RB	6.23187e-60	0.835832	0.262	0.146	1.47689e-55	C_CP	IL10RB
NPTXR	6.28506e-60	1.85004	0.08	0.021	1.4895e-55	C_CP	NPTXR
PLAT	6.44419e-60	1.39274	0.209	0.109	1.52721e-55	C_CP	PLAT
SLC35F5	6.64209e-60	0.747055	0.312	0.187	1.57411e-55	C_CP	SLC35F5
YAP1	6.96775e-60	0.764232	0.288	0.166	1.65129e-55	C_CP	YAP1
TSPAN1	8.03861e-60	0.374829	0.663	0.536	1.90507e-55	C_CP	TSPAN1
TMEM45A	8.13214e-60	2.611	0.139	0.058	1.92723e-55	C_CP	TMEM45A
NBR2	8.49775e-60	1.42867	0.126	0.048	2.01388e-55	C_CP	NBR2
WHAMM	9.44445e-60	1.00274	0.188	0.09	2.23824e-55	C_CP	WHAMM
HIPK1	9.64957e-60	0.879385	0.252	0.139	2.28685e-55	C_CP	HIPK1
USP22	1.0462e-59	0.809675	0.274	0.156	2.4794e-55	C_CP	USP22
MAGT1	1.05381e-59	0.743535	0.327	0.201	2.49742e-55	C_CP	MAGT1
RNF39	1.19504e-59	1.41714	0.114	0.04	2.83213e-55	C_CP	RNF39
SLC35E2B	1.28921e-59	1.34765	0.148	0.063	3.05531e-55	C_CP	SLC35E2B
AMIGO2	1.36738e-59	1.03472	0.206	0.104	3.24055e-55	C_CP	AMIGO2
NORAD	1.39759e-59	0.514875	0.648	0.542	3.31215e-55	C_CP	NORAD
KLF10	1.41892e-59	0.609427	0.327	0.195	3.36271e-55	C_CP	KLF10
LSG1	1.43032e-59	0.980089	0.237	0.128	3.38972e-55	C_CP	LSG1
CDC42SE2	1.51046e-59	0.661752	0.313	0.186	3.57964e-55	C_CP	CDC42SE2
MIS18BP1	1.5312e-59	0.907941	0.213	0.108	3.62879e-55	C_CP	MIS18BP1
KIAA1522	1.58519e-59	0.693804	0.3	0.175	3.75675e-55	C_CP	KIAA1522
NPIPB15	1.60485e-59	1.34198	0.151	0.065	3.80334e-55	C_CP	NPIPB15
POR	1.74896e-59	0.771118	0.298	0.177	4.14485e-55	C_CP	POR
ZNF609	1.79909e-59	1.13198	0.172	0.079	4.26366e-55	C_CP	ZNF609
RPS6KB1	1.92071e-59	0.942527	0.216	0.111	4.55189e-55	C_CP	RPS6KB1
SON	1.93565e-59	0.428974	0.821	0.768	4.58729e-55	C_CP	SON
EDF1	1.93883e-59	-0.317949	0.96	0.978	4.59484e-55	C_CP	EDF1
PAX7	1.9789e-59	2.32879	0.06	0.011	4.6898e-55	C_CP	PAX7
MPP7	2.02869e-59	1.35409	0.129	0.05	4.8078e-55	C_CP	MPP7
SPAG9	2.35771e-59	0.667623	0.447	0.309	5.58753e-55	C_CP	SPAG9
ITGB6	3.06077e-59	0.127299	0.343	0.205	7.25373e-55	C_CP	ITGB6
RCOR3	3.0779e-59	0.935647	0.209	0.106	7.29431e-55	C_CP	RCOR3
TM2D3	3.14262e-59	0.827712	0.283	0.165	7.44771e-55	C_CP	TM2D3
BPGM	3.24096e-59	0.967937	0.217	0.112	7.68074e-55	C_CP	BPGM
JOSD1	4.30295e-59	0.759543	0.325	0.2	1.01976e-54	C_CP	JOSD1
ZFPM2-AS1	4.78357e-59	1.29355	0.122	0.046	1.13366e-54	C_CP	ZFPM2-AS1
PPP4R1	4.97843e-59	0.839552	0.27	0.154	1.17984e-54	C_CP	PPP4R1
FNIP1	5.02351e-59	0.829891	0.272	0.156	1.19052e-54	C_CP	FNIP1
SSBP1	5.1488e-59	-0.495311	0.725	0.813	1.22021e-54	C_CP	SSBP1
UBE4B	5.23526e-59	1.04312	0.178	0.083	1.2407e-54	C_CP	UBE4B
LSM4	5.39474e-59	-0.637744	0.499	0.615	1.2785e-54	C_CP	LSM4
RIOK3	6.04775e-59	0.615615	0.411	0.271	1.43326e-54	C_CP	RIOK3
BCL9	6.07999e-59	1.29906	0.12	0.044	1.4409e-54	C_CP	BCL9
RAB31	6.2219e-59	-1.56051	0.063	0.159	1.47453e-54	C_CP	RAB31
TNKS2	6.4704e-59	0.9142	0.236	0.127	1.53342e-54	C_CP	TNKS2
FNIP2	6.67424e-59	0.944241	0.218	0.113	1.58173e-54	C_CP	FNIP2
SYNRG	6.89948e-59	0.832989	0.246	0.135	1.63511e-54	C_CP	SYNRG
DENND4A	6.91945e-59	1.17643	0.16	0.071	1.63984e-54	C_CP	DENND4A
MYO1D	7.70314e-59	0.867151	0.242	0.131	1.82557e-54	C_CP	MYO1D
ERCC5	8.12348e-59	0.967658	0.228	0.122	1.92518e-54	C_CP	ERCC5
SIAH1	8.29394e-59	1.0066	0.19	0.092	1.96558e-54	C_CP	SIAH1
PSMB4	8.3243e-59	-0.603494	0.467	0.583	1.97278e-54	C_CP	PSMB4
EIF4G1	8.74924e-59	0.479477	0.543	0.404	2.07348e-54	C_CP	EIF4G1
CBFA2T2	1.008e-58	1.24751	0.143	0.06	2.38885e-54	C_CP	CBFA2T2
KRT81	1.04502e-58	-5.51857	0.009	0.072	2.4766e-54	C_CP	KRT81
SEM1	1.12496e-58	-0.47752	0.875	0.941	2.66604e-54	C_CP	SEM1
LUC7L2	1.1612e-58	0.61639	0.353	0.221	2.75194e-54	C_CP	LUC7L2
SPOPL	1.28402e-58	0.921401	0.201	0.1	3.043e-54	C_CP	SPOPL
COL9A2	1.34116e-58	1.21864	0.144	0.06	3.17841e-54	C_CP	COL9A2
C1orf115	1.42446e-58	1.15394	0.138	0.056	3.37583e-54	C_CP	C1orf115
YIPF4	1.45686e-58	0.677604	0.363	0.23	3.45261e-54	C_CP	YIPF4
KLHL23	1.46602e-58	0.79272	0.198	0.096	3.47433e-54	C_CP	KLHL23
PDE1A	1.53865e-58	1.93224	0.066	0.014	3.64644e-54	C_CP	PDE1A
2025-03-06	1.56648e-58	0.723094	0.329	0.203	3.71241e-54	C_CP	2025-03-06
RIF1	1.94821e-58	0.74175	0.32	0.195	4.61707e-54	C_CP	RIF1
LTBP1	1.96241e-58	-1.74086	0.057	0.15	4.65072e-54	C_CP	LTBP1
SHANK2	2.01241e-58	1.44747	0.111	0.039	4.76921e-54	C_CP	SHANK2
NDUFB9	2.02994e-58	-0.406759	0.704	0.839	4.81076e-54	C_CP	NDUFB9
KCNK1	2.11095e-58	0.76524	0.323	0.199	5.00274e-54	C_CP	KCNK1
EPB41L1	2.20804e-58	0.98408	0.203	0.102	5.23283e-54	C_CP	EPB41L1
LINC00910	2.21616e-58	2.02746	0.076	0.019	5.25208e-54	C_CP	LINC00910
LMTK2	2.28348e-58	1.23696	0.153	0.066	5.41162e-54	C_CP	LMTK2
SYT8	2.30556e-58	0.948198	0.278	0.163	5.46395e-54	C_CP	SYT8
D2HGDH	2.37283e-58	1.08001	0.182	0.087	5.62336e-54	C_CP	D2HGDH
RNF13	2.40901e-58	0.637247	0.379	0.246	5.70912e-54	C_CP	RNF13
CEP350	2.56068e-58	0.836938	0.289	0.172	6.06856e-54	C_CP	CEP350
PPP1R2	2.69344e-58	0.500499	0.442	0.301	6.38318e-54	C_CP	PPP1R2
TTC3	3.19631e-58	0.526904	0.496	0.359	7.57494e-54	C_CP	TTC3
PSEN1	3.42636e-58	0.954255	0.232	0.126	8.12014e-54	C_CP	PSEN1
BTN3A1	3.67547e-58	1.18508	0.163	0.074	8.71049e-54	C_CP	BTN3A1
PDK4	4.25309e-58	1.1719	0.251	0.14	1.00794e-53	C_CP	PDK4
SPSB3	4.31217e-58	0.698109	0.327	0.201	1.02194e-53	C_CP	SPSB3
ATL2	4.56753e-58	0.981853	0.187	0.091	1.08246e-53	C_CP	ATL2
LONP2	4.57041e-58	0.754111	0.321	0.197	1.08314e-53	C_CP	LONP2
MSI2	4.87707e-58	0.679309	0.384	0.255	1.15582e-53	C_CP	MSI2
SHISA2	5.30023e-58	1.90032	0.087	0.026	1.2561e-53	C_CP	SHISA2
ORMDL3	5.46975e-58	0.866518	0.227	0.12	1.29628e-53	C_CP	ORMDL3
GDF15	5.7169e-58	1.07139	0.539	0.432	1.35485e-53	C_CP	GDF15
GBF1	6.34657e-58	1.07228	0.18	0.086	1.50407e-53	C_CP	GBF1
TSPAN15	7.67308e-58	0.612456	0.346	0.213	1.81844e-53	C_CP	TSPAN15
ZDHHC13	7.96272e-58	1.08026	0.167	0.076	1.88709e-53	C_CP	ZDHHC13
XAF1	8.02843e-58	0.789679	0.313	0.191	1.90266e-53	C_CP	XAF1
PAEP	8.11511e-58	-2.53376	0.027	0.104	1.9232e-53	C_CP	PAEP
PAXIP1-AS1	8.29522e-58	1.02173	0.174	0.081	1.96588e-53	C_CP	PAXIP1-AS1
ACOT7	9.47941e-58	-1.59803	0.068	0.164	2.24652e-53	C_CP	ACOT7
KIAA0408	9.55452e-58	1.90443	0.07	0.016	2.26433e-53	C_CP	KIAA0408
CUEDC1	1.05188e-57	0.978912	0.199	0.1	2.49285e-53	C_CP	CUEDC1
MORC3	1.06796e-57	0.920901	0.216	0.112	2.53096e-53	C_CP	MORC3
SLC35E2A	1.10658e-57	1.41166	0.113	0.041	2.62248e-53	C_CP	SLC35E2A
AL355075.4	1.11455e-57	1.60937	0.122	0.047	2.64136e-53	C_CP	AL355075.4
SINHCAF	1.14501e-57	0.677649	0.344	0.216	2.71357e-53	C_CP	SINHCAF
TMEM41A	1.35083e-57	0.898601	0.233	0.125	3.20134e-53	C_CP	TMEM41A
TMEM168	1.37163e-57	1.15813	0.163	0.074	3.25063e-53	C_CP	TMEM168
ITGAV	1.42549e-57	0.766233	0.328	0.204	3.37826e-53	C_CP	ITGAV
DTNB	1.48466e-57	1.36607	0.118	0.044	3.5185e-53	C_CP	DTNB
C2CD4B	1.63476e-57	1.32455	0.139	0.058	3.87421e-53	C_CP	C2CD4B
CAVIN1	1.82155e-57	-1.26853	0.111	0.218	4.3169e-53	C_CP	CAVIN1
EBLN3P	1.85852e-57	0.700077	0.357	0.23	4.4045e-53	C_CP	EBLN3P
ROMO1	2.09872e-57	-0.402659	0.755	0.864	4.97377e-53	C_CP	ROMO1
GNAQ	2.12004e-57	0.702124	0.319	0.195	5.02428e-53	C_CP	GNAQ
LEMD3	2.18901e-57	1.12837	0.171	0.08	5.18774e-53	C_CP	LEMD3
CALB1	2.2542e-57	-1.95892	0.019	0.091	5.34222e-53	C_CP	CALB1
SECISBP2L	2.28383e-57	0.891321	0.231	0.125	5.41245e-53	C_CP	SECISBP2L
PRPF3	2.577e-57	1.07033	0.19	0.094	6.10724e-53	C_CP	PRPF3
TUBB6	2.57993e-57	-2.04864	0.029	0.108	6.11418e-53	C_CP	TUBB6
SPIDR	2.71978e-57	1.0426	0.179	0.085	6.44561e-53	C_CP	SPIDR
UBE2C	2.86435e-57	-2.12241	0.034	0.114	6.78823e-53	C_CP	UBE2C
RBMS2	3.10339e-57	0.95368	0.205	0.105	7.35472e-53	C_CP	RBMS2
AL360012.1	3.62279e-57	2.17937	0.066	0.014	8.58566e-53	C_CP	AL360012.1
FBP1	3.84705e-57	0.601621	0.369	0.237	9.11712e-53	C_CP	FBP1
THOC2	4.12575e-57	0.685066	0.376	0.248	9.77761e-53	C_CP	THOC2
MET	4.13908e-57	0.726473	0.354	0.227	9.8092e-53	C_CP	MET
PLAU	4.66109e-57	-1.51334	0.116	0.222	1.10463e-52	C_CP	PLAU
ARHGEF5	4.72526e-57	0.95655	0.229	0.124	1.11984e-52	C_CP	ARHGEF5
UGCG	5.10471e-57	0.667698	0.348	0.221	1.20976e-52	C_CP	UGCG
RPRD2	5.62702e-57	0.86184	0.224	0.118	1.33355e-52	C_CP	RPRD2
CYP3A5	6.79852e-57	0.620227	0.383	0.239	1.61118e-52	C_CP	CYP3A5
TUFM	6.95253e-57	-0.495015	0.538	0.656	1.64768e-52	C_CP	TUFM
ZMYND8	7.72932e-57	0.901482	0.328	0.208	1.83177e-52	C_CP	ZMYND8
SWAP70	7.75679e-57	0.913288	0.217	0.114	1.83828e-52	C_CP	SWAP70
CLDN12	7.94624e-57	0.922505	0.209	0.108	1.88318e-52	C_CP	CLDN12
TLE3	8.21715e-57	0.952652	0.19	0.093	1.94738e-52	C_CP	TLE3
C12orf75	8.47376e-57	-0.459764	0.616	0.736	2.0082e-52	C_CP	C12orf75
PREPL	8.51353e-57	0.744742	0.251	0.139	2.01762e-52	C_CP	PREPL
LBR	9.56042e-57	0.673013	0.292	0.171	2.26572e-52	C_CP	LBR
SENP6	1.13012e-56	0.693875	0.339	0.214	2.67828e-52	C_CP	SENP6
DCUN1D1	1.21888e-56	0.687523	0.287	0.166	2.88862e-52	C_CP	DCUN1D1
SEMA4D	1.23108e-56	1.32732	0.125	0.049	2.91753e-52	C_CP	SEMA4D
CEP95	1.24099e-56	0.916274	0.221	0.118	2.94102e-52	C_CP	CEP95
PTMS	1.24471e-56	-0.526087	0.708	0.8	2.94983e-52	C_CP	PTMS
ANXA5	1.39288e-56	-0.386643	0.851	0.921	3.30099e-52	C_CP	ANXA5
CLPX	1.43291e-56	0.919504	0.201	0.101	3.39585e-52	C_CP	CLPX
N4BP2	1.44519e-56	1.16951	0.163	0.075	3.42496e-52	C_CP	N4BP2
PRSS22	1.4614e-56	0.668379	0.272	0.154	3.46337e-52	C_CP	PRSS22
ACAP2	1.47262e-56	0.600717	0.342	0.212	3.48995e-52	C_CP	ACAP2
PDZD2	1.51625e-56	2.1001	0.068	0.016	3.59337e-52	C_CP	PDZD2
TP53INP1	1.55014e-56	1.19409	0.157	0.071	3.67367e-52	C_CP	TP53INP1
MCF2L	1.5838e-56	1.44584	0.113	0.042	3.75345e-52	C_CP	MCF2L
VPS13A	1.60209e-56	0.785528	0.279	0.163	3.7968e-52	C_CP	VPS13A
PRSS23	1.61061e-56	-1.49548	0.189	0.297	3.81699e-52	C_CP	PRSS23
SLC16A7	1.61898e-56	0.933273	0.236	0.13	3.83682e-52	C_CP	SLC16A7
LRBA	1.62047e-56	1.04575	0.219	0.117	3.84035e-52	C_CP	LRBA
AC007906.2	1.67263e-56	1.02736	0.168	0.078	3.96396e-52	C_CP	AC007906.2
ABCA12	1.68992e-56	2.14232	0.065	0.015	4.00495e-52	C_CP	ABCA12
MIR210HG	1.69704e-56	1.26239	0.152	0.067	4.02181e-52	C_CP	MIR210HG
ANG	1.90132e-56	0.624714	0.334	0.204	4.50593e-52	C_CP	ANG
MFSD4B	2.04727e-56	1.22149	0.152	0.068	4.85182e-52	C_CP	MFSD4B
RNF103	2.4194e-56	0.8474	0.254	0.143	5.73373e-52	C_CP	RNF103
USPL1	2.64687e-56	1.28289	0.131	0.053	6.27282e-52	C_CP	USPL1
METTL22	2.77425e-56	1.35818	0.112	0.041	6.57469e-52	C_CP	METTL22
NDUFB7	2.90511e-56	-0.361272	0.786	0.887	6.88482e-52	C_CP	NDUFB7
PIK3CD-AS2	3.15833e-56	1.38567	0.101	0.034	7.48493e-52	C_CP	PIK3CD-AS2
ZNF248	4.07667e-56	1.44889	0.113	0.042	9.6613e-52	C_CP	ZNF248
TMEM131	4.18404e-56	0.880692	0.272	0.16	9.91577e-52	C_CP	TMEM131
CELSR1	4.27604e-56	1.32745	0.129	0.052	1.01338e-51	C_CP	CELSR1
GPATCH2	4.36829e-56	0.854044	0.258	0.148	1.03524e-51	C_CP	GPATCH2
ATM	4.38694e-56	0.991182	0.238	0.132	1.03966e-51	C_CP	ATM
RPL26	4.72194e-56	-0.228312	0.999	0.999	1.11905e-51	C_CP	RPL26
PCSK6	4.77769e-56	1.55083	0.094	0.03	1.13226e-51	C_CP	PCSK6
TTYH3	4.80122e-56	0.877691	0.221	0.117	1.13784e-51	C_CP	TTYH3
PEBP1	5.08037e-56	-0.369853	0.735	0.85	1.204e-51	C_CP	PEBP1
RMND5A	6.39418e-56	0.957252	0.213	0.112	1.51536e-51	C_CP	RMND5A
GABBR1	6.6487e-56	1.33196	0.135	0.056	1.57568e-51	C_CP	GABBR1
C1QA	6.80422e-56	-1.76649	0.064	0.157	1.61253e-51	C_CP	C1QA
RUVBL2	6.88194e-56	-1.19554	0.151	0.26	1.63095e-51	C_CP	RUVBL2
ZFAND6	7.34583e-56	0.503328	0.487	0.353	1.74089e-51	C_CP	ZFAND6
PLEKHF2	7.38704e-56	0.824219	0.209	0.107	1.75065e-51	C_CP	PLEKHF2
GGT6	7.54959e-56	1.24634	0.133	0.055	1.78918e-51	C_CP	GGT6
ZNF680	7.81486e-56	1.18945	0.137	0.057	1.85204e-51	C_CP	ZNF680
SLC39A11	8.33981e-56	1.02655	0.212	0.112	1.97645e-51	C_CP	SLC39A11
EIF3J-DT	9.89675e-56	0.949379	0.199	0.101	2.34543e-51	C_CP	EIF3J-DT
CXCL1	1.07279e-55	1.2846	0.3	0.189	2.54241e-51	C_CP	CXCL1
TMEM186	1.19433e-55	1.02281	0.167	0.077	2.83045e-51	C_CP	TMEM186
RGPD2	1.31346e-55	2.72487	0.05	0.008	3.11276e-51	C_CP	RGPD2
TBC1D8B	1.46018e-55	1.01785	0.165	0.076	3.46047e-51	C_CP	TBC1D8B
ATP8B1	1.56627e-55	0.730926	0.265	0.15	3.71191e-51	C_CP	ATP8B1
MAP2K4	1.66141e-55	1.04994	0.162	0.074	3.93737e-51	C_CP	MAP2K4
PAM	1.75081e-55	1.0045	0.182	0.089	4.14924e-51	C_CP	PAM
AURKAIP1	1.89355e-55	-0.385289	0.787	0.872	4.48752e-51	C_CP	AURKAIP1
STT3B	2.11963e-55	0.627088	0.362	0.234	5.02332e-51	C_CP	STT3B
DHX36	2.41779e-55	0.520049	0.511	0.376	5.72992e-51	C_CP	DHX36
NFE2L1	2.5522e-55	0.79953	0.382	0.256	6.04846e-51	C_CP	NFE2L1
PABPC1L	2.59575e-55	1.51456	0.108	0.039	6.15166e-51	C_CP	PABPC1L
ANKRD10	2.9384e-55	0.709552	0.332	0.209	6.96371e-51	C_CP	ANKRD10
IDI1	3.10035e-55	0.604217	0.33	0.202	7.34753e-51	C_CP	IDI1
PFKFB3	3.48084e-55	0.850317	0.23	0.125	8.24925e-51	C_CP	PFKFB3
WWC1	3.66211e-55	0.883066	0.221	0.118	8.67885e-51	C_CP	WWC1
LRCH3	3.89739e-55	1.01507	0.186	0.092	9.23643e-51	C_CP	LRCH3
MYADM	4.38256e-55	0.71639	0.288	0.17	1.03862e-50	C_CP	MYADM
SRSF11	5.11865e-55	0.390132	0.744	0.665	1.21307e-50	C_CP	SRSF11
AC012485.3	5.73172e-55	1.93723	0.082	0.024	1.35836e-50	C_CP	AC012485.3
UNC13B	5.89561e-55	1.29024	0.152	0.069	1.3972e-50	C_CP	UNC13B
AC092683.1	7.181e-55	1.47523	0.119	0.047	1.70183e-50	C_CP	AC092683.1
RBM6	7.3641e-55	0.845592	0.296	0.182	1.74522e-50	C_CP	RBM6
RBM4	8.07629e-55	0.522765	0.429	0.291	1.914e-50	C_CP	RBM4
CEBPA	8.20248e-55	1.45144	0.088	0.027	1.94391e-50	C_CP	CEBPA
LTBP3	8.54415e-55	0.681211	0.324	0.202	2.02488e-50	C_CP	LTBP3
PLEKHG5	8.71663e-55	1.70446	0.083	0.024	2.06575e-50	C_CP	PLEKHG5
SPCS2	9.37384e-55	0.326544	0.852	0.814	2.22151e-50	C_CP	SPCS2
PBXIP1	9.50003e-55	1.01565	0.212	0.113	2.25141e-50	C_CP	PBXIP1
L1CAM	1.0923e-54	-2.05923	0.029	0.105	2.58864e-50	C_CP	L1CAM
RAB17	1.14473e-54	0.702985	0.261	0.148	2.71289e-50	C_CP	RAB17
ERO1A	1.17274e-54	1.40851	0.45	0.341	2.77928e-50	C_CP	ERO1A
DICER1	1.17866e-54	0.850904	0.251	0.143	2.7933e-50	C_CP	DICER1
CDC42BPA	1.29047e-54	0.813016	0.303	0.187	3.05829e-50	C_CP	CDC42BPA
ATP9A	1.33682e-54	0.953812	0.202	0.105	3.16813e-50	C_CP	ATP9A
ARSJ	1.37344e-54	1.12577	0.147	0.064	3.25492e-50	C_CP	ARSJ
SMIM5	1.37994e-54	1.29034	0.127	0.051	3.27032e-50	C_CP	SMIM5
PGRMC2	1.4106e-54	0.519573	0.386	0.248	3.34299e-50	C_CP	PGRMC2
USP37	1.43667e-54	1.14806	0.145	0.063	3.40475e-50	C_CP	USP37
AC060780.1	1.46578e-54	1.25682	0.152	0.069	3.47376e-50	C_CP	AC060780.1
RANBP2	1.46971e-54	0.789997	0.307	0.191	3.48307e-50	C_CP	RANBP2
TRAF4	1.47076e-54	0.662896	0.313	0.191	3.48555e-50	C_CP	TRAF4
NPTN	1.51493e-54	0.677597	0.357	0.231	3.59024e-50	C_CP	NPTN
ANKRD22	1.55296e-54	1.00705	0.175	0.084	3.68036e-50	C_CP	ANKRD22
LGALS2	1.62972e-54	-1.68048	0.106	0.208	3.86226e-50	C_CP	LGALS2
TSPO	1.78881e-54	-0.355123	0.928	0.955	4.2393e-50	C_CP	TSPO
LRMP	1.80887e-54	2.14795	0.068	0.016	4.28683e-50	C_CP	LRMP
CDKN3	1.83768e-54	-2.81412	0.02	0.089	4.35511e-50	C_CP	CDKN3
ALOX5AP	1.93044e-54	-3.00887	0.042	0.122	4.57495e-50	C_CP	ALOX5AP
AKAP8L	1.9539e-54	0.891083	0.222	0.12	4.63056e-50	C_CP	AKAP8L
MACF1	2.00482e-54	0.633602	0.46	0.332	4.75121e-50	C_CP	MACF1
JDP2	2.2777e-54	1.14031	0.16	0.074	5.39791e-50	C_CP	JDP2
KMT2E-AS1	2.31208e-54	1.22786	0.151	0.068	5.47939e-50	C_CP	KMT2E-AS1
FOXP1	2.35906e-54	0.561705	0.443	0.308	5.59073e-50	C_CP	FOXP1
PAFAH1B1	2.3996e-54	0.635366	0.356	0.229	5.68682e-50	C_CP	PAFAH1B1
RABAC1	2.40115e-54	-0.474434	0.702	0.808	5.69049e-50	C_CP	RABAC1
YPEL5	2.6106e-54	0.560102	0.47	0.334	6.18685e-50	C_CP	YPEL5
NEDD9	3.01942e-54	0.725061	0.302	0.183	7.15572e-50	C_CP	NEDD9
ARHGEF19	3.09846e-54	1.30472	0.11	0.041	7.34304e-50	C_CP	ARHGEF19
KRT7	3.11099e-54	-0.480766	0.879	0.933	7.37273e-50	C_CP	KRT7
AP1G1	3.45594e-54	0.822796	0.251	0.143	8.19023e-50	C_CP	AP1G1
LINC01290	3.48825e-54	2.45208	0.056	0.011	8.26681e-50	C_CP	LINC01290
GGH	3.65882e-54	-1.60423	0.055	0.143	8.67104e-50	C_CP	GGH
ITM2C	3.73942e-54	0.548755	0.363	0.231	8.86206e-50	C_CP	ITM2C
CBLB	3.77838e-54	1.05326	0.18	0.089	8.95438e-50	C_CP	CBLB
MGRN1	3.95329e-54	0.985339	0.184	0.092	9.3689e-50	C_CP	MGRN1
SPRED2	3.98748e-54	1.06302	0.157	0.072	9.44994e-50	C_CP	SPRED2
SEC24A	4.27427e-54	1.0834	0.158	0.073	1.01296e-49	C_CP	SEC24A
AMOT	4.43086e-54	1.47369	0.1	0.035	1.05007e-49	C_CP	AMOT
MAPKAPK3	4.71707e-54	-1.51047	0.075	0.168	1.1179e-49	C_CP	MAPKAPK3
ARID4A	4.78474e-54	0.896423	0.228	0.126	1.13394e-49	C_CP	ARID4A
ZNF737	5.10785e-54	1.30239	0.117	0.045	1.21051e-49	C_CP	ZNF737
EIF3H	5.41687e-54	-0.385864	0.783	0.874	1.28375e-49	C_CP	EIF3H
PLXNB2	6.20995e-54	0.619189	0.397	0.268	1.4717e-49	C_CP	PLXNB2
PLEKHA6	7.31431e-54	1.019	0.166	0.078	1.73342e-49	C_CP	PLEKHA6
EIF3M	8.06875e-54	-0.636391	0.458	0.564	1.91221e-49	C_CP	EIF3M
PLEKHA1	9.08854e-54	0.858439	0.27	0.159	2.15389e-49	C_CP	PLEKHA1
KIAA0895L	9.22257e-54	1.60012	0.108	0.04	2.18566e-49	C_CP	KIAA0895L
TRAM1	9.29235e-54	0.65487	0.776	0.724	2.20219e-49	C_CP	TRAM1
ANP32B	9.6303e-54	-0.52873	0.654	0.756	2.28229e-49	C_CP	ANP32B
TCOF1	9.77589e-54	0.997393	0.201	0.104	2.31679e-49	C_CP	TCOF1
FSTL3	9.81027e-54	-1.32046	0.095	0.195	2.32494e-49	C_CP	FSTL3
ANKRD49	9.88993e-54	0.95005	0.192	0.098	2.34381e-49	C_CP	ANKRD49
AIM2	1.00409e-53	-2.55499	0.02	0.089	2.3796e-49	C_CP	AIM2
CDH26	1.03082e-53	2.44856	0.056	0.011	2.44293e-49	C_CP	CDH26
AGAP1	1.16043e-53	1.19167	0.141	0.062	2.7501e-49	C_CP	AGAP1
LPAR6	1.22207e-53	0.861408	0.19	0.094	2.89619e-49	C_CP	LPAR6
HIF1A-AS3	1.26553e-53	2.02599	0.071	0.018	2.99918e-49	C_CP	HIF1A-AS3
ACADL	1.29781e-53	1.70889	0.078	0.022	3.07568e-49	C_CP	ACADL
PACSIN2	1.30947e-53	0.6413	0.328	0.204	3.1033e-49	C_CP	PACSIN2
MTMR4	1.3126e-53	1.15324	0.155	0.071	3.11073e-49	C_CP	MTMR4
COMMD2	1.36211e-53	0.657906	0.289	0.172	3.22807e-49	C_CP	COMMD2
MRPL12	1.39001e-53	-0.826822	0.286	0.4	3.29418e-49	C_CP	MRPL12
AF117829.1	1.48e-53	1.04117	0.186	0.094	3.50746e-49	C_CP	AF117829.1
AC243772.2	1.54488e-53	2.64367	0.05	0.008	3.6612e-49	C_CP	AC243772.2
VPS13D	1.59807e-53	1.0728	0.177	0.087	3.78727e-49	C_CP	VPS13D
RSRC2	1.75697e-53	0.481246	0.674	0.574	4.16385e-49	C_CP	RSRC2
ATP5F1B	1.77971e-53	-0.44573	0.734	0.829	4.21773e-49	C_CP	ATP5F1B
RFX5	1.78132e-53	1.10821	0.134	0.056	4.22155e-49	C_CP	RFX5
RUFY3	2.03316e-53	1.03228	0.195	0.101	4.8184e-49	C_CP	RUFY3
CFAP221	2.12478e-53	1.23255	0.123	0.049	5.03552e-49	C_CP	CFAP221
LARP1B	2.15999e-53	0.753561	0.273	0.16	5.11895e-49	C_CP	LARP1B
CNOT6L	2.1618e-53	0.8153	0.202	0.104	5.12324e-49	C_CP	CNOT6L
BNIP3L	2.5398e-53	0.755266	0.423	0.297	6.01906e-49	C_CP	BNIP3L
ATP5PO	2.60576e-53	-0.418644	0.665	0.776	6.17538e-49	C_CP	ATP5PO
ZNF43	2.73527e-53	1.27328	0.12	0.047	6.48231e-49	C_CP	ZNF43
FAXDC2	2.81539e-53	1.50641	0.1	0.035	6.6722e-49	C_CP	FAXDC2
STX16	2.85533e-53	0.844855	0.286	0.174	6.76684e-49	C_CP	STX16
SGSM2	2.904e-53	1.36303	0.112	0.042	6.88218e-49	C_CP	SGSM2
JPT2	2.91029e-53	0.63905	0.322	0.2	6.89709e-49	C_CP	JPT2
ACSL3	3.07424e-53	0.662936	0.351	0.228	7.28564e-49	C_CP	ACSL3
AHI1	3.36747e-53	0.897832	0.26	0.153	7.98056e-49	C_CP	AHI1
MED13	3.556e-53	0.727907	0.292	0.176	8.42736e-49	C_CP	MED13
RBPMS	3.85534e-53	0.665202	0.296	0.177	9.13676e-49	C_CP	RBPMS
AC083967.1	3.86478e-53	3.62773	0.075	0.022	9.15915e-49	C_CP	AC083967.1
PRRC2C	3.97879e-53	0.427747	0.8	0.764	9.42932e-49	C_CP	PRRC2C
PLEKHG4B	4.03054e-53	2.54243	0.053	0.01	9.55197e-49	C_CP	PLEKHG4B
QSOX1	4.06466e-53	0.628809	0.398	0.27	9.63283e-49	C_CP	QSOX1
PCAT18	4.45483e-53	1.98384	0.066	0.016	1.05575e-48	C_CP	PCAT18
ARID2	5.4478e-53	0.978194	0.183	0.092	1.29107e-48	C_CP	ARID2
NFATC3	5.46108e-53	1.15112	0.131	0.055	1.29422e-48	C_CP	NFATC3
GLCE	5.76508e-53	1.11102	0.152	0.069	1.36627e-48	C_CP	GLCE
NDUFA3	7.66474e-53	-0.508492	0.652	0.741	1.81647e-48	C_CP	NDUFA3
PPP1R3B	7.75417e-53	1.12667	0.16	0.075	1.83766e-48	C_CP	PPP1R3B
XPR1	7.84517e-53	1.06428	0.158	0.074	1.85923e-48	C_CP	XPR1
TENT5C	8.05968e-53	1.38387	0.108	0.04	1.91006e-48	C_CP	TENT5C
AZIN1	8.30282e-53	0.538356	0.363	0.232	1.96769e-48	C_CP	AZIN1
CLDN7	8.48824e-53	0.424933	0.768	0.683	2.01163e-48	C_CP	CLDN7
GMDS-DT	8.99759e-53	1.27255	0.133	0.056	2.13234e-48	C_CP	GMDS-DT
CFI	9.07299e-53	0.923326	0.214	0.115	2.15021e-48	C_CP	CFI
SRGAP1	9.85804e-53	0.797684	0.29	0.178	2.33626e-48	C_CP	SRGAP1
MMEL1	1.01661e-52	0.817154	0.201	0.103	2.40926e-48	C_CP	MMEL1
NAA60	1.08067e-52	0.762801	0.245	0.138	2.56108e-48	C_CP	NAA60
NUCB2	1.1416e-52	0.527129	0.411	0.28	2.70547e-48	C_CP	NUCB2
KRT14	1.17456e-52	-2.21794	0.057	0.143	2.7836e-48	C_CP	KRT14
NUDT9	1.17608e-52	0.833332	0.218	0.117	2.78718e-48	C_CP	NUDT9
FILIP1	1.20989e-52	-3.33015	0.007	0.065	2.86732e-48	C_CP	FILIP1
ZFHX3	1.23125e-52	0.796202	0.287	0.175	2.91794e-48	C_CP	ZFHX3
RNPC3	1.23623e-52	1.15547	0.172	0.084	2.92974e-48	C_CP	RNPC3
ATP13A3	1.53425e-52	0.716157	0.296	0.181	3.63603e-48	C_CP	ATP13A3
AC079804.3	1.53986e-52	1.84507	0.067	0.017	3.64932e-48	C_CP	AC079804.3
MYOF	1.56796e-52	0.732102	0.389	0.263	3.71592e-48	C_CP	MYOF
ODR4	1.60139e-52	0.872804	0.226	0.125	3.79514e-48	C_CP	ODR4
BMF	1.61271e-52	1.55371	0.087	0.028	3.82196e-48	C_CP	BMF
NIPAL3	1.63105e-52	1.07682	0.177	0.088	3.86542e-48	C_CP	NIPAL3
RAI1	1.6569e-52	1.14369	0.139	0.061	3.92669e-48	C_CP	RAI1
IDH2	1.67653e-52	0.49154	0.31	0.184	3.97322e-48	C_CP	IDH2
ADAMTSL1	1.70525e-52	-2.93348	0.008	0.065	4.04128e-48	C_CP	ADAMTSL1
SMCHD1	1.71385e-52	0.731186	0.28	0.167	4.06164e-48	C_CP	SMCHD1
EDRF1	1.72696e-52	1.31743	0.125	0.052	4.09273e-48	C_CP	EDRF1
DNM2	1.76643e-52	0.686713	0.283	0.169	4.18627e-48	C_CP	DNM2
RIT1	1.78535e-52	0.834795	0.197	0.101	4.2311e-48	C_CP	RIT1
PA2G4	1.88252e-52	-0.486864	0.681	0.779	4.46138e-48	C_CP	PA2G4
TMEM173	2.20602e-52	0.861775	0.217	0.118	5.22804e-48	C_CP	TMEM173
MIPOL1	2.33534e-52	1.17299	0.142	0.063	5.53453e-48	C_CP	MIPOL1
RNF111	2.35466e-52	1.05452	0.16	0.075	5.58032e-48	C_CP	RNF111
DYNC2H1	2.4515e-52	1.18325	0.156	0.073	5.8098e-48	C_CP	DYNC2H1
FRMD4B	2.45375e-52	0.623243	0.271	0.157	5.81514e-48	C_CP	FRMD4B
CPE	2.54949e-52	-1.04574	0.024	0.096	6.04205e-48	C_CP	CPE
FEZF1-AS1	2.70662e-52	1.67514	0.075	0.021	6.41442e-48	C_CP	FEZF1-AS1
NCOA6	3.14459e-52	0.891289	0.186	0.093	7.45236e-48	C_CP	NCOA6
ERH	3.15097e-52	-0.402045	0.789	0.867	7.46749e-48	C_CP	ERH
ALPL	3.64045e-52	2.2923	0.056	0.011	8.6275e-48	C_CP	ALPL
SNX19	3.6626e-52	1.13117	0.153	0.071	8.67999e-48	C_CP	SNX19
SHPRH	3.67713e-52	1.05395	0.196	0.103	8.71443e-48	C_CP	SHPRH
ZZEF1	3.70491e-52	1.27469	0.13	0.055	8.78027e-48	C_CP	ZZEF1
CDCA7	4.68777e-52	0.979116	0.165	0.078	1.11095e-47	C_CP	CDCA7
ATF7	4.88788e-52	0.754934	0.243	0.137	1.15838e-47	C_CP	ATF7
OAF	5.02162e-52	-1.2366	0.074	0.168	1.19007e-47	C_CP	OAF
ACVR1B	5.19944e-52	1.03546	0.17	0.082	1.23221e-47	C_CP	ACVR1B
IQGAP1	5.36909e-52	0.434631	0.745	0.685	1.27242e-47	C_CP	IQGAP1
EPS8L2	5.64403e-52	0.611217	0.344	0.221	1.33758e-47	C_CP	EPS8L2
PPM1H	5.69644e-52	1.3433	0.111	0.043	1.35e-47	C_CP	PPM1H
DVL3	6.21223e-52	0.79456	0.232	0.129	1.47224e-47	C_CP	DVL3
MACO1	6.26166e-52	0.909662	0.225	0.125	1.48395e-47	C_CP	MACO1
KCNS3	6.60313e-52	1.07445	0.135	0.058	1.56488e-47	C_CP	KCNS3
CCDC117	6.64936e-52	1.0387	0.156	0.072	1.57583e-47	C_CP	CCDC117
USP6NL	7.30904e-52	1.05667	0.154	0.071	1.73217e-47	C_CP	USP6NL
RNF144B	7.41421e-52	1.06269	0.147	0.066	1.75709e-47	C_CP	RNF144B
NR3C2	7.47376e-52	1.22683	0.118	0.047	1.77121e-47	C_CP	NR3C2
RLIM	8.04412e-52	0.893124	0.208	0.111	1.90638e-47	C_CP	RLIM
COL4A4	9.29279e-52	1.2407	0.123	0.051	2.2023e-47	C_CP	COL4A4
DIDO1	9.72419e-52	0.884634	0.207	0.11	2.30453e-47	C_CP	DIDO1
HIST1H2BN	1.00386e-51	1.53978	0.103	0.038	2.37904e-47	C_CP	HIST1H2BN
FAF2	1.18104e-51	0.728261	0.302	0.188	2.79896e-47	C_CP	FAF2
CTCF	1.18936e-51	0.667914	0.293	0.178	2.81866e-47	C_CP	CTCF
ATAD3C	1.19637e-51	1.24565	0.108	0.04	2.83529e-47	C_CP	ATAD3C
NEDD4L	1.25174e-51	0.748473	0.29	0.177	2.9665e-47	C_CP	NEDD4L
COL8A1	1.27185e-51	-2.02007	0.015	0.078	3.01416e-47	C_CP	COL8A1
CCDC88B	1.29963e-51	0.954406	0.192	0.1	3.08e-47	C_CP	CCDC88B
DHX32	1.30204e-51	0.873183	0.207	0.11	3.0857e-47	C_CP	DHX32
PRDM16	1.40583e-51	1.43347	0.105	0.039	3.33168e-47	C_CP	PRDM16
DMKN	1.45051e-51	0.392905	0.391	0.249	3.43755e-47	C_CP	DMKN
GLB1L	1.45679e-51	1.51845	0.097	0.034	3.45245e-47	C_CP	GLB1L
UXT	1.45864e-51	-0.408699	0.646	0.763	3.45684e-47	C_CP	UXT
DCP2	1.52934e-51	0.923628	0.183	0.092	3.62439e-47	C_CP	DCP2
NDUFA11	1.54292e-51	-0.393574	0.775	0.871	3.65657e-47	C_CP	NDUFA11
KAT7	1.63282e-51	0.957234	0.18	0.09	3.86963e-47	C_CP	KAT7
CDK18	1.63321e-51	1.20174	0.126	0.052	3.87055e-47	C_CP	CDK18
PARD3	1.65519e-51	0.959123	0.19	0.098	3.92263e-47	C_CP	PARD3
TIMM10	1.67139e-51	-0.902325	0.218	0.332	3.96102e-47	C_CP	TIMM10
PPP1R12B	1.67426e-51	1.19312	0.138	0.06	3.96784e-47	C_CP	PPP1R12B
NXN	1.72669e-51	1.20928	0.123	0.05	4.09208e-47	C_CP	NXN
AP2M1	1.82453e-51	-0.469817	0.609	0.719	4.32395e-47	C_CP	AP2M1
XRRA1	1.86933e-51	0.938676	0.19	0.098	4.43013e-47	C_CP	XRRA1
GYPC	2.14994e-51	-2.1237	0.022	0.089	5.09515e-47	C_CP	GYPC
OSMR	2.44914e-51	0.992484	0.24	0.14	5.80422e-47	C_CP	OSMR
PJA2	2.57931e-51	0.610349	0.353	0.23	6.11272e-47	C_CP	PJA2
KAZN	2.76479e-51	1.33247	0.11	0.042	6.55228e-47	C_CP	KAZN
CUL3	2.8292e-51	0.65118	0.311	0.194	6.70493e-47	C_CP	CUL3
SIDT1	2.85531e-51	1.75551	0.076	0.022	6.7668e-47	C_CP	SIDT1
TIMM13	3.0017e-51	-0.638101	0.417	0.525	7.11374e-47	C_CP	TIMM13
VPS53	3.05649e-51	1.0636	0.164	0.079	7.24358e-47	C_CP	VPS53
POU2F1	3.20953e-51	1.02008	0.161	0.077	7.60626e-47	C_CP	POU2F1
OAT	3.33383e-51	0.572721	0.327	0.204	7.90084e-47	C_CP	OAT
TMEM135	3.49346e-51	1.25289	0.122	0.05	8.27916e-47	C_CP	TMEM135
CHMP2B	3.50551e-51	0.415473	0.625	0.508	8.3077e-47	C_CP	CHMP2B
NXPH4	3.56595e-51	2.04489	0.067	0.017	8.45094e-47	C_CP	NXPH4
SERTAD1	3.82452e-51	0.571119	0.363	0.236	9.06373e-47	C_CP	SERTAD1
ABAT	3.87007e-51	1.32384	0.1	0.036	9.17169e-47	C_CP	ABAT
OVOL1	4.05328e-51	1.56537	0.1	0.036	9.60586e-47	C_CP	OVOL1
MED13L	4.09413e-51	0.843776	0.246	0.142	9.70268e-47	C_CP	MED13L
MTMR3	4.71871e-51	1.18425	0.132	0.057	1.11829e-46	C_CP	MTMR3
DNAJB11	5.40884e-51	0.54665	0.4	0.271	1.28184e-46	C_CP	DNAJB11
IER3	5.50122e-51	0.558191	0.801	0.763	1.30373e-46	C_CP	IER3
ZC3H12A	5.77086e-51	0.757169	0.264	0.156	1.36764e-46	C_CP	ZC3H12A
HID1	6.43444e-51	0.849561	0.197	0.103	1.5249e-46	C_CP	HID1
ZNF107	6.52463e-51	1.43324	0.1	0.036	1.54627e-46	C_CP	ZNF107
PPP2R5E	6.65823e-51	0.68329	0.296	0.182	1.57793e-46	C_CP	PPP2R5E
NDUFB11	6.67688e-51	-0.394517	0.788	0.88	1.58235e-46	C_CP	NDUFB11
ACACA	7.21566e-51	1.07059	0.156	0.073	1.71004e-46	C_CP	ACACA
IGLC2	7.34217e-51	-1.03032	0.172	0.288	1.74002e-46	C_CP	IGLC2
MMP15	7.5517e-51	0.964928	0.178	0.089	1.78968e-46	C_CP	MMP15
AC010168.2	7.82536e-51	2.07579	0.077	0.023	1.85453e-46	C_CP	AC010168.2
SPINK6	8.31489e-51	-5.49875	0.003	0.053	1.97055e-46	C_CP	SPINK6
OTULIN	8.57094e-51	1.00781	0.179	0.09	2.03123e-46	C_CP	OTULIN
ARHGAP18	8.78226e-51	0.595318	0.332	0.211	2.08131e-46	C_CP	ARHGAP18
SELENOH	9.01185e-51	-0.361488	0.831	0.906	2.13572e-46	C_CP	SELENOH
SQLE	9.36967e-51	0.638436	0.289	0.174	2.22052e-46	C_CP	SQLE
TLE4	9.56732e-51	0.725322	0.265	0.155	2.26736e-46	C_CP	TLE4
PTPN2	1.02893e-50	0.743927	0.283	0.171	2.43847e-46	C_CP	PTPN2
DDX6	1.0718e-50	0.642279	0.324	0.207	2.54005e-46	C_CP	DDX6
CDS1	1.10908e-50	0.957198	0.194	0.102	2.62842e-46	C_CP	CDS1
ARCN1	1.33231e-50	0.620219	0.357	0.234	3.15744e-46	C_CP	ARCN1
RSBN1	1.34365e-50	0.860812	0.229	0.129	3.18432e-46	C_CP	RSBN1
SIPA1	1.36872e-50	0.658481	0.256	0.148	3.24372e-46	C_CP	SIPA1
DNAJB14	1.40056e-50	0.70404	0.304	0.19	3.31919e-46	C_CP	DNAJB14
ADNP	1.4773e-50	0.717876	0.276	0.166	3.50106e-46	C_CP	ADNP
GABARAPL1	1.50309e-50	0.614142	0.317	0.197	3.56218e-46	C_CP	GABARAPL1
PPP2R2D	1.55648e-50	0.950297	0.193	0.101	3.68871e-46	C_CP	PPP2R2D
BRWD3	1.83499e-50	1.22467	0.138	0.062	4.34874e-46	C_CP	BRWD3
SLC50A1	1.87749e-50	0.59546	0.341	0.219	4.44946e-46	C_CP	SLC50A1
PRKY	1.95774e-50	1.4491	0.093	0.032	4.63964e-46	C_CP	PRKY
COL17A1	2.00171e-50	-1.60518	0.083	0.174	4.74385e-46	C_CP	COL17A1
MRPS12	2.30846e-50	-0.995519	0.254	0.36	5.47082e-46	C_CP	MRPS12
HSD11B2	2.8752e-50	1.18091	0.133	0.058	6.81393e-46	C_CP	HSD11B2
PKP4	2.88719e-50	0.814277	0.223	0.124	6.84235e-46	C_CP	PKP4
PTPN12	2.88903e-50	0.634356	0.356	0.236	6.84671e-46	C_CP	PTPN12
RNF207	2.99458e-50	1.20884	0.142	0.064	7.09685e-46	C_CP	RNF207
NDUFB2	3.05579e-50	-0.402605	0.846	0.916	7.24192e-46	C_CP	NDUFB2
POLG	3.07451e-50	1.07737	0.149	0.069	7.28629e-46	C_CP	POLG
MTMR12	3.1209e-50	0.894101	0.187	0.096	7.39621e-46	C_CP	MTMR12
[truncated: 66,424 more rows]

## Sheet: B_cells
B_cells	p_val	avg_log2FC	pct.1	pct.2	p_val_adj	cluster	gene
RGS13	0	6.44921	0.74	0.015	0	B_DZ	RGS13
LMO2	0	6.13651	0.753	0.032	0	B_DZ	LMO2
MEF2B	0	4.79757	0.74	0.056	0	B_DZ	MEF2B
MARCKSL1	0	3.64597	0.842	0.224	0	B_DZ	MARCKSL1
LRMP	0	3.95332	0.715	0.103	0	B_DZ	LRMP
KLHL6	0	3.69461	0.712	0.125	0	B_DZ	KLHL6
BASP1	0	3.04743	0.894	0.312	0	B_DZ	BASP1
PRDX6	0	3.12926	0.785	0.223	0	B_DZ	PRDX6
CCDC88A	0	3.50676	0.66	0.098	0	B_DZ	CCDC88A
HMCES	0	4.24	0.619	0.06	0	B_DZ	HMCES
BCAS4	0	2.9312	0.691	0.142	0	B_DZ	BCAS4
LPP	0	4.04258	0.644	0.096	0	B_DZ	LPP
DAAM1	0	3.88687	0.618	0.07	0	B_DZ	DAAM1
GCHFR	0	4.4337	0.593	0.048	0	B_DZ	GCHFR
PAG1	0	4.10581	0.608	0.066	0	B_DZ	PAG1
MBD4	0	2.83295	0.744	0.205	0	B_DZ	MBD4
SYNE2	0	3.48206	0.654	0.121	0	B_DZ	SYNE2
RFTN1	0	3.55428	0.612	0.08	0	B_DZ	RFTN1
GMDS	0	5.34781	0.568	0.038	0	B_DZ	GMDS
NEIL1	0	3.79975	0.587	0.07	0	B_DZ	NEIL1
CD81	0	2.43789	0.779	0.267	0	B_DZ	CD81
LBR	0	2.78232	0.694	0.185	0	B_DZ	LBR
CPNE3	0	3.30867	0.637	0.133	0	B_DZ	CPNE3
SERPINA9	0	8.21216	0.503	0.002	0	B_DZ	SERPINA9
ARPC5	0	2.59015	0.806	0.316	0	B_DZ	ARPC5
ACTR3	0	2.3184	0.837	0.347	0	B_DZ	ACTR3
SLC25A5	0	2.45132	0.84	0.35	0	B_DZ	SLC25A5
ANP32B	0	2.7809	0.853	0.365	0	B_DZ	ANP32B
BCL7A	0	3.19266	0.574	0.09	0	B_DZ	BCL7A
LCP1	0	2.48582	0.869	0.386	0	B_DZ	LCP1
PARP1	0	2.44073	0.857	0.378	0	B_DZ	PARP1
TCEA1	0	2.50432	0.84	0.363	0	B_DZ	TCEA1
FGD6	0	6.54386	0.482	0.008	0	B_DZ	FGD6
DBI	0	2.41901	0.821	0.352	0	B_DZ	DBI
HMGA1	0	2.87943	0.626	0.158	0	B_DZ	HMGA1
MYBL1	0	6.30265	0.477	0.009	0	B_DZ	MYBL1
TMEM131L	0	3.1439	0.579	0.112	0	B_DZ	TMEM131L
PHF6	0	3.20612	0.577	0.11	0	B_DZ	PHF6
ARPC1B	0	2.21429	0.863	0.397	0	B_DZ	ARPC1B
AC023590.1	0	6.39178	0.474	0.008	0	B_DZ	AC023590.1
CCDC144A	0	5.15721	0.481	0.026	0	B_DZ	CCDC144A
GCSAM	0	4.21791	0.489	0.04	0	B_DZ	GCSAM
UBE2R2	0	2.91642	0.551	0.103	0	B_DZ	UBE2R2
PRPSAP2	0	3.46054	0.517	0.069	0	B_DZ	PRPSAP2
GRHPR	0	3.16595	0.535	0.089	0	B_DZ	GRHPR
YWHAB	0	2.06419	0.851	0.405	0	B_DZ	YWHAB
PKM	0	2.60687	0.617	0.172	0	B_DZ	PKM
METAP2	0	2.90674	0.631	0.187	0	B_DZ	METAP2
MAP4K4	0	2.51817	0.617	0.174	0	B_DZ	MAP4K4
MYO1E	0	3.80184	0.489	0.05	0	B_DZ	MYO1E
LYPLA1	0	2.7162	0.573	0.136	0	B_DZ	LYPLA1
RGS10	0	2.91265	0.531	0.101	0	B_DZ	RGS10
SUGCT	0	7.77742	0.432	0.004	0	B_DZ	SUGCT
CDCA7	0	6.53251	0.431	0.006	0	B_DZ	CDCA7
HMGN1	0	2.97524	0.922	0.498	0	B_DZ	HMGN1
RAPGEF5	0	5.49716	0.437	0.014	0	B_DZ	RAPGEF5
PTPN18	0	3.27959	0.49	0.068	0	B_DZ	PTPN18
CD53	0	2.01933	0.858	0.439	0	B_DZ	CD53
DNMT1	0	3.33239	0.511	0.094	0	B_DZ	DNMT1
PLEK	0	2.80156	0.517	0.108	0	B_DZ	PLEK
PIP4K2A	0	2.77821	0.521	0.116	0	B_DZ	PIP4K2A
LYPLAL1	0	3.23294	0.467	0.066	0	B_DZ	LYPLAL1
OTULIN	0	3.18621	0.492	0.091	0	B_DZ	OTULIN
CORO1A	0	1.989	0.889	0.495	0	B_DZ	CORO1A
TERF2	0	3.28908	0.455	0.069	0	B_DZ	TERF2
ARPC2	0	2.45813	0.913	0.529	0	B_DZ	ARPC2
HOPX	0	3.83083	0.432	0.052	0	B_DZ	HOPX
PTTG1	0	3.68416	0.441	0.064	0	B_DZ	PTTG1
LIMS1	0	2.92012	0.456	0.08	0	B_DZ	LIMS1
BCL6	0	3.5581	0.421	0.049	0	B_DZ	BCL6
SORL1	0	2.88928	0.449	0.078	0	B_DZ	SORL1
GAPDH	0	2.53265	0.954	0.583	0	B_DZ	GAPDH
ACY3	0	5.54843	0.372	0.011	0	B_DZ	ACY3
VEZT	0	2.9674	0.437	0.076	0	B_DZ	VEZT
OGG1	0	3.56839	0.393	0.042	0	B_DZ	OGG1
ELL3	0	5.05729	0.36	0.014	0	B_DZ	ELL3
ACTG1	0	3.06308	0.958	0.617	0	B_DZ	ACTG1
NUGGC	0	3.73227	0.38	0.042	0	B_DZ	NUGGC
VNN2	0	4.35635	0.35	0.019	0	B_DZ	VNN2
PCLAF	0	4.59065	0.342	0.028	0	B_DZ	PCLAF
RASL11A	0	3.88262	0.341	0.029	0	B_DZ	RASL11A
ATP5MG	0	2.16282	0.962	0.655	0	B_DZ	ATP5MG
CENPU	0	4.56472	0.325	0.02	0	B_DZ	CENPU
TOX	0	5.03132	0.312	0.012	0	B_DZ	TOX
CFL1	0	2.04442	0.931	0.632	0	B_DZ	CFL1
ZNF608	0	3.65907	0.326	0.031	0	B_DZ	ZNF608
PFN1	0	2.11238	0.937	0.647	0	B_DZ	PFN1
MS4A1	0	2.01864	0.907	0.618	0	B_DZ	MS4A1
SPRED2	0	5.54285	0.288	0.007	0	B_DZ	SPRED2
DTX1	0	3.49351	0.311	0.032	0	B_DZ	DTX1
BIK	0	4.36781	0.298	0.019	0	B_DZ	BIK
MME	0	5.81502	0.283	0.006	0	B_DZ	MME
EZH2	0	3.58729	0.301	0.033	0	B_DZ	EZH2
DCAF12	0	4.17815	0.28	0.019	0	B_DZ	DCAF12
MYBL2	0	3.39438	0.294	0.033	0	B_DZ	MYBL2
MTA3	0	3.96566	0.281	0.021	0	B_DZ	MTA3
CCDC28B	0	4.20587	0.276	0.019	0	B_DZ	CCDC28B
DHFR	0	3.87679	0.289	0.033	0	B_DZ	DHFR
CAMK1	0	6.12596	0.26	0.005	0	B_DZ	CAMK1
LINC00877	0	3.85213	0.274	0.022	0	B_DZ	LINC00877
SHCBP1	0	4.0037	0.27	0.021	0	B_DZ	SHCBP1
NLK	0	4.01121	0.268	0.02	0	B_DZ	NLK
S1PR2	0	4.01014	0.265	0.018	0	B_DZ	S1PR2
PDGFD	0	5.20777	0.255	0.008	0	B_DZ	PDGFD
MCOLN2	0	3.68273	0.264	0.024	0	B_DZ	MCOLN2
WDR76	0	3.87281	0.234	0.019	0	B_DZ	WDR76
AICDA	0	7.31499	0.208	0.001	0	B_DZ	AICDA
AFF2	0	5.88958	0.206	0.004	0	B_DZ	AFF2
MAML3	0	4.18498	0.212	0.013	0	B_DZ	MAML3
SLCO3A1	0	4.54159	0.195	0.01	0	B_DZ	SLCO3A1
ACTB	0	2.19007	0.987	0.803	0	B_DZ	ACTB
SYTL2	0	5.63157	0.184	0.004	0	B_DZ	SYTL2
WDR66	0	5.55756	0.184	0.005	0	B_DZ	WDR66
TUBB3	0	5.73483	0.179	0.004	0	B_DZ	TUBB3
MED12L	0	5.18946	0.177	0.006	0	B_DZ	MED12L
MND1	0	4.82806	0.174	0.008	0	B_DZ	MND1
ASB13	0	5.80198	0.148	0.003	0	B_DZ	ASB13
C3orf67	0	6.54561	0.136	0.002	0	B_DZ	C3orf67
AC108206.1	0	7.54672	0.135	0.001	0	B_DZ	AC108206.1
LOXL2	0	5.64564	0.133	0.003	0	B_DZ	LOXL2
AL512631.1	0	5.82833	0.131	0.003	0	B_DZ	AL512631.1
AC119673.2	0	7.77045	0.129	0.001	0	B_DZ	AC119673.2
OAZ1	0	1.38515	0.989	0.864	0	B_DZ	OAZ1
MIR3681HG	0	5.64362	0.127	0.003	0	B_DZ	MIR3681HG
H3F3A	0	1.66098	0.987	0.893	0	B_DZ	H3F3A
SERF2	0	2.06836	0.997	0.908	0	B_DZ	SERF2
TMSB4X	0	1.34443	1	0.979	0	B_DZ	TMSB4X
HDAC1	7.28495e-306	2.54869	0.546	0.135	1.40308e-301	B_DZ	HDAC1
MYL6	2.36278e-305	1.65028	0.956	0.74	4.55071e-301	B_DZ	MYL6
BPNT1	5.05499e-303	3.53189	0.264	0.027	9.73591e-299	B_DZ	BPNT1
GCNT2	1.03542e-301	3.45388	0.266	0.027	1.99421e-297	B_DZ	GCNT2
TMED8	3.58113e-301	2.8068	0.437	0.084	6.89725e-297	B_DZ	TMED8
CUX1	5.07533e-301	2.739	0.456	0.092	9.77509e-297	B_DZ	CUX1
STMN1	7.75974e-301	4.05062	0.476	0.108	1.49453e-296	B_DZ	STMN1
DEF8	8.19811e-301	2.77449	0.426	0.08	1.57896e-296	B_DZ	DEF8
SUSD3	3.11114e-300	3.09027	0.392	0.068	5.99205e-296	B_DZ	SUSD3
ARPC4	1.05859e-298	2.22381	0.667	0.217	2.03885e-294	B_DZ	ARPC4
HSPA12A	6.33989e-298	4.67896	0.162	0.007	1.22106e-293	B_DZ	HSPA12A
ATP5MC3	9.68337e-298	2.10848	0.784	0.326	1.86502e-293	B_DZ	ATP5MC3
AC090152.1	1.94952e-297	4.50376	0.166	0.008	3.75478e-293	B_DZ	AC090152.1
TKT	2.11397e-297	2.41824	0.574	0.154	4.0715e-293	B_DZ	TKT
ABCA6	5.26742e-296	5.89584	0.122	0.003	1.01451e-291	B_DZ	ABCA6
ARPC3	6.2332e-296	1.5543	0.921	0.691	1.20051e-291	B_DZ	ARPC3
RFC1	1.62969e-294	2.32665	0.633	0.195	3.13878e-290	B_DZ	RFC1
BRI3BP	2.47046e-291	2.86878	0.416	0.078	4.75811e-287	B_DZ	BRI3BP
HTR3A	1.07474e-290	4.38211	0.17	0.009	2.06995e-286	B_DZ	HTR3A
CDT1	1.39096e-289	4.70947	0.156	0.007	2.67899e-285	B_DZ	CDT1
NUSAP1	1.04529e-288	3.71678	0.313	0.043	2.01323e-284	B_DZ	NUSAP1
GINS2	3.6522e-288	4.58907	0.178	0.011	7.03414e-284	B_DZ	GINS2
RABGAP1L	5.78087e-288	2.57777	0.493	0.113	1.11339e-283	B_DZ	RABGAP1L
STAG3	2.49953e-285	2.28335	0.605	0.171	4.81409e-281	B_DZ	STAG3
MDH1	2.68508e-285	2.66579	0.536	0.142	5.17146e-281	B_DZ	MDH1
TUBB2B	3.99984e-285	6.17672	0.111	0.002	7.7037e-281	B_DZ	TUBB2B
LINC01013	7.80238e-285	4.24941	0.18	0.011	1.50274e-280	B_DZ	LINC01013
LINC00472	7.15165e-282	6.4808	0.109	0.002	1.37741e-277	B_DZ	LINC00472
NIBAN1	3.74815e-281	3.16453	0.299	0.039	7.21893e-277	B_DZ	NIBAN1
FAM76B	5.19319e-281	2.82446	0.437	0.091	1.00021e-276	B_DZ	FAM76B
POLD4	1.08664e-279	1.91892	0.816	0.397	2.09286e-275	B_DZ	POLD4
CD22	1.61236e-279	2.08722	0.733	0.285	3.1054e-275	B_DZ	CD22
FAM106A	1.03435e-278	4.83695	0.155	0.008	1.99215e-274	B_DZ	FAM106A
KNL1	2.90466e-278	3.74278	0.223	0.02	5.59438e-274	B_DZ	KNL1
ITGAE	6.89725e-278	2.38985	0.552	0.148	1.32841e-273	B_DZ	ITGAE
AIM2	2.04163e-277	2.58834	0.426	0.084	3.93218e-273	B_DZ	AIM2
RPRD1B	1.35247e-276	3.34529	0.27	0.032	2.60486e-272	B_DZ	RPRD1B
S100A10	2.72073e-276	2.57263	0.655	0.239	5.24013e-272	B_DZ	S100A10
MOB1A	6.4576e-274	1.90103	0.75	0.302	1.24373e-269	B_DZ	MOB1A
PITPNC1	2.94717e-272	3.72483	0.212	0.018	5.67624e-268	B_DZ	PITPNC1
A4GALT	7.40969e-272	4.42482	0.154	0.008	1.42711e-267	B_DZ	A4GALT
TMEM123	3.13382e-271	2.14302	0.684	0.248	6.03573e-267	B_DZ	TMEM123
RAN	5.74648e-271	2.2307	0.79	0.366	1.10677e-266	B_DZ	RAN
SYBU	4.16754e-270	4.91446	0.134	0.005	8.02668e-266	B_DZ	SYBU
BRWD1	7.6379e-269	2.72256	0.444	0.097	1.47106e-264	B_DZ	BRWD1
HMGB1	4.23839e-268	2.14277	0.952	0.805	8.16314e-264	B_DZ	HMGB1
LINC01991	8.85962e-268	7.71709	0.089	0	1.70636e-263	B_DZ	LINC01991
ACTR2	2.80151e-267	1.8684	0.786	0.363	5.39572e-263	B_DZ	ACTR2
ZFAND4	6.51869e-267	4.13861	0.174	0.011	1.2555e-262	B_DZ	ZFAND4
BRK1	8.46738e-267	1.93267	0.714	0.271	1.63082e-262	B_DZ	BRK1
IMP4	2.357e-265	2.58973	0.461	0.106	4.53959e-261	B_DZ	IMP4
IGSF10	4.67647e-265	5.66863	0.11	0.002	9.00688e-261	B_DZ	IGSF10
MRPL15	5.04424e-265	2.77395	0.383	0.071	9.7152e-261	B_DZ	MRPL15
ODC1	2.26657e-264	2.05099	0.667	0.23	4.36542e-260	B_DZ	ODC1
GLRX3	6.52415e-264	2.67846	0.399	0.078	1.25655e-259	B_DZ	GLRX3
ALOX5AP	1.2689e-263	2.22253	0.586	0.176	2.44389e-259	B_DZ	ALOX5AP
SYPL1	2.89986e-263	1.98377	0.678	0.241	5.58514e-259	B_DZ	SYPL1
SH3KBP1	3.22454e-263	2.29307	0.545	0.15	6.21046e-259	B_DZ	SH3KBP1
PPP2CA	1.40399e-262	2.25026	0.544	0.149	2.70408e-258	B_DZ	PPP2CA
MOB1B	2.21164e-261	3.57708	0.221	0.021	4.25962e-257	B_DZ	MOB1B
UCP2	3.55641e-261	2.10656	0.695	0.269	6.84964e-257	B_DZ	UCP2
SRSF9	8.02433e-261	1.97537	0.752	0.331	1.54549e-256	B_DZ	SRSF9
LMNB1	1.83421e-259	3.39995	0.275	0.036	3.53269e-255	B_DZ	LMNB1
BFSP2	4.08171e-259	3.45502	0.23	0.024	7.86137e-255	B_DZ	BFSP2
WEE1	8.33714e-259	2.91262	0.347	0.06	1.60573e-254	B_DZ	WEE1
PGLS	5.7223e-258	2.23999	0.517	0.134	1.10212e-253	B_DZ	PGLS
SLC25A3	2.62413e-257	1.83326	0.794	0.377	5.05406e-253	B_DZ	SLC25A3
GGA2	5.19385e-257	2.08205	0.625	0.205	1.00034e-252	B_DZ	GGA2
PPP1CA	2.01276e-253	2.09335	0.654	0.236	3.87657e-249	B_DZ	PPP1CA
H2AFV	2.44517e-252	2.77797	0.63	0.232	4.7094e-248	B_DZ	H2AFV
LCK	3.06783e-252	2.89463	0.328	0.054	5.90864e-248	B_DZ	LCK
MRPL51	4.64665e-251	2.30128	0.663	0.247	8.94944e-247	B_DZ	MRPL51
CAPZB	1.00749e-250	1.9746	0.647	0.225	1.94043e-246	B_DZ	CAPZB
SMIM20	1.48017e-249	2.4919	0.445	0.103	2.85081e-245	B_DZ	SMIM20
HNRNPD	1.50382e-248	2.01022	0.743	0.335	2.89635e-244	B_DZ	HNRNPD
MTF2	3.39293e-247	2.49445	0.46	0.113	6.53478e-243	B_DZ	MTF2
CYB5R3	1.09269e-246	2.60384	0.385	0.077	2.10452e-242	B_DZ	CYB5R3
MBD2	1.02968e-245	2.26314	0.578	0.183	1.98316e-241	B_DZ	MBD2
SMS	3.72788e-244	2.73788	0.389	0.081	7.17989e-240	B_DZ	SMS
RGS9	3.9204e-244	4.556	0.132	0.006	7.5507e-240	B_DZ	RGS9
COX5A	4.32985e-244	1.96484	0.692	0.267	8.33929e-240	B_DZ	COX5A
CDKN3	7.60624e-244	4.16782	0.207	0.02	1.46496e-239	B_DZ	CDKN3
TYMS	1.54235e-243	4.03375	0.214	0.022	2.97056e-239	B_DZ	TYMS
SH3RF1	7.24961e-243	4.55446	0.135	0.006	1.39628e-238	B_DZ	SH3RF1
HCLS1	8.39579e-243	1.84826	0.688	0.262	1.61703e-238	B_DZ	HCLS1
H2AFY	1.37334e-242	2.66537	0.489	0.132	2.64506e-238	B_DZ	H2AFY
HLA-DMB	1.69962e-241	1.80179	0.795	0.384	3.27348e-237	B_DZ	HLA-DMB
CTSH	2.87676e-241	1.97125	0.668	0.248	5.54063e-237	B_DZ	CTSH
DHRS9	4.32865e-241	3.50193	0.161	0.011	8.33697e-237	B_DZ	DHRS9
UBE2J1	3.77725e-240	1.85282	0.678	0.245	7.27499e-236	B_DZ	UBE2J1
TK1	1.5188e-239	4.24972	0.207	0.021	2.9252e-235	B_DZ	TK1
TRAPPC1	2.35795e-239	2.00446	0.637	0.229	4.54142e-235	B_DZ	TRAPPC1
LINC02099	2.55504e-239	6.88654	0.085	0.001	4.92101e-235	B_DZ	LINC02099
PSIP1	5.38624e-239	2.31462	0.605	0.21	1.03739e-234	B_DZ	PSIP1
TERF2IP	7.43581e-239	1.93508	0.711	0.3	1.43214e-234	B_DZ	TERF2IP
LIMD2	9.95966e-239	1.688	0.815	0.406	1.91823e-234	B_DZ	LIMD2
ASF1B	1.63327e-238	4.51613	0.144	0.008	3.14568e-234	B_DZ	ASF1B
EPS15	2.08826e-238	2.30758	0.517	0.147	4.02199e-234	B_DZ	EPS15
ZFAND6	2.52921e-238	2.13895	0.573	0.181	4.87125e-234	B_DZ	ZFAND6
CDK1	6.30212e-238	4.4584	0.182	0.015	1.21379e-233	B_DZ	CDK1
KCNMB4	4.66654e-237	5.19515	0.108	0.003	8.98775e-233	B_DZ	KCNMB4
DEK	8.06314e-237	2.72122	0.663	0.265	1.55296e-232	B_DZ	DEK
SCIMP	1.15096e-235	2.21272	0.445	0.104	2.21674e-231	B_DZ	SCIMP
HS2ST1	1.963e-235	3.01038	0.295	0.047	3.78074e-231	B_DZ	HS2ST1
MDFIC	7.10084e-235	2.57953	0.426	0.1	1.36762e-230	B_DZ	MDFIC
RBM6	1.42836e-234	2.04407	0.615	0.212	2.75103e-230	B_DZ	RBM6
CLSPN	2.02844e-234	3.94317	0.201	0.02	3.90677e-230	B_DZ	CLSPN
CLTA	2.64836e-234	2.16593	0.595	0.206	5.10074e-230	B_DZ	CLTA
HELLS	3.25053e-234	3.21568	0.313	0.054	6.26052e-230	B_DZ	HELLS
MCM6	4.31086e-234	3.76522	0.195	0.019	8.30272e-230	B_DZ	MCM6
CCNB2	1.12491e-233	4.71292	0.157	0.011	2.16658e-229	B_DZ	CCNB2
RBX1	1.62359e-233	2.01805	0.674	0.273	3.12704e-229	B_DZ	RBX1
MCM4	4.8604e-233	4.02516	0.195	0.019	9.36112e-229	B_DZ	MCM4
HMGN2	1.34851e-232	2.68436	0.811	0.446	2.59723e-228	B_DZ	HMGN2
MFHAS1	2.63496e-232	3.39157	0.215	0.023	5.07493e-228	B_DZ	MFHAS1
PLIN3	7.03916e-232	2.83248	0.332	0.06	1.35574e-227	B_DZ	PLIN3
CD27	7.6496e-232	2.14884	0.524	0.152	1.47331e-227	B_DZ	CD27
MRPS36	2.07432e-231	2.27115	0.526	0.156	3.99514e-227	B_DZ	MRPS36
MKI67	8.04862e-230	3.78599	0.226	0.027	1.55016e-225	B_DZ	MKI67
FERMT3	1.12146e-228	2.50283	0.433	0.106	2.15994e-224	B_DZ	FERMT3
TACC1	1.81103e-228	2.08756	0.555	0.172	3.48804e-224	B_DZ	TACC1
JPT1	3.00888e-227	2.44213	0.533	0.163	5.79511e-223	B_DZ	JPT1
SF3B6	4.59469e-227	1.93128	0.649	0.251	8.84938e-223	B_DZ	SF3B6
ARHGDIB	5.64249e-227	1.55669	0.854	0.521	1.08674e-222	B_DZ	ARHGDIB
ATP5F1C	6.85927e-227	2.00055	0.595	0.201	1.32109e-222	B_DZ	ATP5F1C
LDHB	1.12163e-226	2.08832	0.654	0.257	2.16026e-222	B_DZ	LDHB
USP12	2.26064e-226	2.07422	0.553	0.171	4.35399e-222	B_DZ	USP12
ANKRD13A	3.24467e-226	2.22419	0.487	0.134	6.24923e-222	B_DZ	ANKRD13A
RBBP4	6.40844e-226	2.17095	0.562	0.185	1.23427e-221	B_DZ	RBBP4
RTRAF	7.87175e-226	1.87365	0.669	0.264	1.5161e-221	B_DZ	RTRAF
SYT11	1.0666e-225	4.4544	0.125	0.006	2.05428e-221	B_DZ	SYT11
COMMD4	1.44867e-225	2.48253	0.385	0.083	2.79014e-221	B_DZ	COMMD4
ZWINT	1.54404e-225	3.76342	0.18	0.016	2.97383e-221	B_DZ	ZWINT
CCNB1	6.13332e-223	4.35541	0.191	0.019	1.18128e-218	B_DZ	CCNB1
HMGB2	8.72273e-223	3.65372	0.588	0.216	1.68e-218	B_DZ	HMGB2
EBI3	1.78289e-222	4.53218	0.167	0.014	3.43385e-218	B_DZ	EBI3
E2F1	3.84247e-222	4.66013	0.115	0.005	7.4006e-218	B_DZ	E2F1
LYRM4	6.76422e-222	2.63782	0.363	0.076	1.30279e-217	B_DZ	LYRM4
ERH	6.98257e-222	1.97644	0.676	0.286	1.34484e-217	B_DZ	ERH
NEDD4L	3.45969e-221	3.80235	0.168	0.014	6.66336e-217	B_DZ	NEDD4L
MPC2	1.05442e-220	2.26083	0.534	0.168	2.03081e-216	B_DZ	MPC2
[truncated: 34,588 more rows]

## Sheet: Stroma_cells
Stroma_cells	p_val	avg_log2FC	pct.1	pct.2	p_val_adj	cluster	gene
[truncated: 60,945 more rows]
