# Supplementary material for: Macrophage-rich niches regulate T cell dynamics at the liver invasive margin during gallbladder cancer progression
Source: J Clin Invest. 2026 Mar 2;136(5):e193672. doi: 10.1172/JCI193672 (PMC12948426; doi:10.1172/JCI193672)
Supplement: Supplemental table 3 [file jci-136-193672-s040.xlsx]

## Sheet: major_niche
	p_val	avg_log2FC	pct.1	pct.2	p_val_adj	cluster	gene
SPARCL1	0	2.59438	0.974	0.431	0	Vas niche	SPARCL1
MYH11	0	1.78931	0.815	0.299	0	Vas niche	MYH11
PLAC9	0	2.32396	0.734	0.232	0	Vas niche	PLAC9
ADAMTS1	0	2.68162	0.742	0.251	0	Vas niche	ADAMTS1
AQP1	0	2.47614	0.836	0.371	0	Vas niche	AQP1
RAMP2	0	2.72152	0.735	0.27	0	Vas niche	RAMP2
ESAM	0	2.61159	0.679	0.218	0	Vas niche	ESAM
CLDN5	0	2.96588	0.724	0.264	0	Vas niche	CLDN5
MUSTN1	0	4.54537	0.535	0.081	0	Vas niche	MUSTN1
VWF	0	2.96432	0.812	0.359	0	Vas niche	VWF
ACKR1	0	3.97827	0.552	0.101	0	Vas niche	ACKR1
MCAM	0	2.60716	0.775	0.328	0	Vas niche	MCAM
SOX18	0	2.74193	0.647	0.207	0	Vas niche	SOX18
CLEC14A	0	3.21373	0.553	0.119	0	Vas niche	CLEC14A
SOD3	0	2.03291	0.83	0.396	0	Vas niche	SOD3
PECAM1	0	2.58832	0.84	0.406	0	Vas niche	PECAM1
CPE	0	2.24846	0.661	0.23	0	Vas niche	CPE
ECSCR	0	3.08205	0.553	0.124	0	Vas niche	ECSCR
CD93	0	2.25777	0.745	0.318	0	Vas niche	CD93
ADIRF	0	3.07791	0.897	0.485	0	Vas niche	ADIRF
MMRN2	0	2.95532	0.541	0.146	0	Vas niche	MMRN2
SLIT3	0	1.78557	0.544	0.152	0	Vas niche	SLIT3
PPP1R14A	0	1.96721	0.697	0.305	0	Vas niche	PPP1R14A
NOTCH3	0	2.11472	0.843	0.455	0	Vas niche	NOTCH3
SLCO2A1	0	3.11498	0.489	0.11	0	Vas niche	SLCO2A1
GJA4	0	2.97441	0.53	0.154	0	Vas niche	GJA4
NDUFA4L2	0	2.63263	0.516	0.145	0	Vas niche	NDUFA4L2
CCL19	0	2.51214	0.566	0.196	0	Vas niche	CCL19
CD34	0	2.45961	0.503	0.135	0	Vas niche	CD34
CALCRL	0	2.53382	0.535	0.167	0	Vas niche	CALCRL
CDH5	0	2.43529	0.553	0.187	0	Vas niche	CDH5
ID4	0	2.30397	0.507	0.145	0	Vas niche	ID4
JAM2	0	3.04088	0.421	0.072	0	Vas niche	JAM2
GNG11	0	1.81594	0.764	0.416	0	Vas niche	GNG11
IL33	0	2.719	0.471	0.133	0	Vas niche	IL33
EGFL7	0	2.08373	0.749	0.412	0	Vas niche	EGFL7
S1PR1	0	2.79474	0.442	0.113	0	Vas niche	S1PR1
ADGRL4	0	2.40462	0.463	0.138	0	Vas niche	ADGRL4
ID3	0	1.90399	0.872	0.551	0	Vas niche	ID3
EMCN	0	2.87641	0.399	0.079	0	Vas niche	EMCN
FABP4	0	3.31376	0.372	0.06	0	Vas niche	FABP4
C11orf96	0	2.11123	0.95	0.641	0	Vas niche	C11orf96
ITGA7	0	2.67468	0.389	0.081	0	Vas niche	ITGA7
MMRN1	0	3.90966	0.334	0.045	0	Vas niche	MMRN1
EPAS1	0	1.60045	0.874	0.601	0	Vas niche	EPAS1
CRIP2	0	1.57594	0.899	0.626	0	Vas niche	CRIP2
DIPK2B	0	2.7427	0.344	0.071	0	Vas niche	DIPK2B
CYYR1	0	2.83466	0.338	0.066	0	Vas niche	CYYR1
GJA5	0	4.2748	0.286	0.033	0	Vas niche	GJA5
SELP	0	3.38616	0.282	0.047	0	Vas niche	SELP
FAM110D	0	3.25158	0.251	0.034	0	Vas niche	FAM110D
ACTA2	0	1.65099	0.984	0.783	0	Vas niche	ACTA2
ECRG4	0	4.08639	0.198	0.016	0	Vas niche	ECRG4
MGP	0	1.44354	0.997	0.828	0	Vas niche	MGP
NRN1	0	3.19896	0.185	0.023	0	Vas niche	NRN1
ITGA8	0	3.99736	0.18	0.019	0	Vas niche	ITGA8
SEMA3G	0	3.51337	0.178	0.02	0	Vas niche	SEMA3G
TAGLN	0	1.6701	0.995	0.839	0	Vas niche	TAGLN
RERGL	0	4.31109	0.161	0.013	0	Vas niche	RERGL
IFITM2	0	1.21909	0.971	0.837	0	Vas niche	IFITM2
MYL9	0	1.30786	0.998	0.883	0	Vas niche	MYL9
VIM	0	1.59242	0.999	0.907	0	Vas niche	VIM
IGFBP4	0	1.17528	0.989	0.944	0	Vas niche	IGFBP4
IGFBP7	0	1.41729	1	0.985	0	Vas niche	IGFBP7
AOC3	9.2948e-307	2.10212	0.534	0.179	3.40199e-302	Vas niche	AOC3
COL14A1	4.99837e-306	1.44445	0.75	0.338	1.82945e-301	Vas niche	COL14A1
NTRK2	5.93821e-305	1.84264	0.348	0.075	2.17345e-300	Vas niche	NTRK2
FHL1	8.99606e-303	2.28908	0.573	0.21	3.29265e-298	Vas niche	FHL1
CLEC3B	1.25481e-302	3.08141	0.208	0.03	4.59274e-298	Vas niche	CLEC3B
ENG	6.92169e-301	1.55028	0.86	0.619	2.53341e-296	Vas niche	ENG
LHFPL6	1.52208e-300	1.54698	0.668	0.272	5.57097e-296	Vas niche	LHFPL6
A2M	1.46636e-298	1.01162	0.997	0.925	5.36704e-294	Vas niche	A2M
PI16	1.03873e-295	1.43555	0.411	0.101	3.80185e-291	Vas niche	PI16
GSN	3.41405e-293	1.29914	0.929	0.698	1.24958e-288	Vas niche	GSN
IFITM3	4.24991e-293	0.715676	0.997	0.972	1.55551e-288	Vas niche	IFITM3
MFGE8	4.35081e-290	1.66719	0.861	0.528	1.59244e-285	Vas niche	MFGE8
THBD	5.38348e-286	2.37058	0.504	0.171	1.97041e-281	Vas niche	THBD
C7	2.26408e-284	1.45981	0.855	0.512	8.28677e-280	Vas niche	C7
TIE1	2.31603e-284	2.43953	0.409	0.116	8.47688e-280	Vas niche	TIE1
TPM2	2.39047e-282	1.20524	0.952	0.706	8.74937e-278	Vas niche	TPM2
ACTG2	2.9819e-282	1.16305	0.696	0.288	1.0914e-277	Vas niche	ACTG2
ELN	6.60242e-281	1.43935	0.729	0.322	2.41655e-276	Vas niche	ELN
FBLN2	4.64705e-280	1.96975	0.62	0.255	1.70087e-275	Vas niche	FBLN2
CAVIN1	9.68086e-277	1.17678	0.925	0.63	3.54329e-272	Vas niche	CAVIN1
PTPRB	2.04176e-276	2.62257	0.421	0.126	7.47305e-272	Vas niche	PTPRB
FAM107A	2.11335e-275	2.68639	0.214	0.034	7.73506e-271	Vas niche	FAM107A
CRTAC1	9.61429e-273	3.97069	0.088	0.006	3.51893e-268	Vas niche	CRTAC1
MFAP4	3.78823e-272	1.37506	0.812	0.416	1.38653e-267	Vas niche	MFAP4
EEF1A1	6.3979e-270	0.503841	1	0.999	2.34169e-265	Vas niche	EEF1A1
KLF2	6.15751e-269	1.70719	0.756	0.425	2.25371e-264	Vas niche	KLF2
LMOD1	5.39112e-266	1.80474	0.491	0.157	1.9732e-261	Vas niche	LMOD1
COX7A1	7.84188e-266	1.66605	0.709	0.344	2.87021e-261	Vas niche	COX7A1
APOD	1.19192e-265	1.90921	0.701	0.297	4.36256e-261	Vas niche	APOD
PLVAP	1.96072e-259	2.00128	0.706	0.378	7.17644e-255	Vas niche	PLVAP
CRIP1	2.33563e-257	1.54721	0.928	0.656	8.54863e-253	Vas niche	CRIP1
CCDC3	5.8025e-256	1.85779	0.624	0.28	2.12377e-251	Vas niche	CCDC3
SYNPO2	1.68339e-254	1.39058	0.573	0.213	6.16136e-250	Vas niche	SYNPO2
TSPAN7	4.49729e-251	2.89255	0.316	0.079	1.64605e-246	Vas niche	TSPAN7
CASQ2	5.66255e-249	3.53211	0.097	0.008	2.07255e-244	Vas niche	CASQ2
CRLF1	1.13542e-248	2.80366	0.265	0.056	4.15576e-244	Vas niche	CRLF1
CSRP1	1.28058e-245	1.36076	0.907	0.7	4.68703e-241	Vas niche	CSRP1
LMO2	2.45243e-243	2.31586	0.444	0.153	8.97615e-239	Vas niche	LMO2
PGM5	1.83095e-242	2.1554	0.302	0.071	6.70148e-238	Vas niche	PGM5
COL6A2	6.86807e-242	0.899572	0.986	0.849	2.51378e-237	Vas niche	COL6A2
ERG	2.95017e-241	2.29586	0.312	0.077	1.07979e-236	Vas niche	ERG
MGST1	8.20945e-241	-2.56005	0.353	0.688	3.00474e-236	Vas niche	MGST1
MEOX1	1.25666e-238	3.18662	0.148	0.019	4.59949e-234	Vas niche	MEOX1
CSPG4	4.07295e-238	2.35332	0.337	0.089	1.49074e-233	Vas niche	CSPG4
KCTD12	6.39955e-238	1.58958	0.725	0.404	2.3423e-233	Vas niche	KCTD12
PTP4A3	1.02718e-237	2.01348	0.563	0.239	3.75959e-233	Vas niche	PTP4A3
NTRK3	1.03111e-237	3.84548	0.089	0.007	3.77398e-233	Vas niche	NTRK3
BGN	1.99733e-237	0.863478	0.99	0.916	7.31042e-233	Vas niche	BGN
TCF4	8.75978e-237	1.54533	0.631	0.288	3.20617e-232	Vas niche	TCF4
CNN1	3.07144e-236	1.20194	0.642	0.274	1.12418e-231	Vas niche	CNN1
HSPG2	4.67206e-236	1.12877	0.921	0.771	1.71002e-231	Vas niche	HSPG2
FBLN1	1.37023e-235	1.06113	0.88	0.532	5.01518e-231	Vas niche	FBLN1
SDC1	1.64471e-235	-1.82916	0.458	0.77	6.0198e-231	Vas niche	SDC1
RASL12	2.688e-235	2.46284	0.294	0.07	9.83835e-231	Vas niche	RASL12
TEK	4.08558e-235	2.62788	0.29	0.07	1.49536e-230	Vas niche	TEK
HEYL	1.23974e-233	1.98807	0.501	0.191	4.53756e-229	Vas niche	HEYL
TLL1	2.72302e-231	3.39817	0.088	0.007	9.96653e-227	Vas niche	TLL1
RHOJ	4.82708e-231	2.14891	0.323	0.084	1.76676e-226	Vas niche	RHOJ
IL3RA	7.72557e-231	2.49622	0.269	0.061	2.82763e-226	Vas niche	IL3RA
HSPB6	8.32526e-231	1.26223	0.682	0.312	3.04713e-226	Vas niche	HSPB6
MYCT1	7.05979e-230	2.83135	0.243	0.051	2.58395e-225	Vas niche	MYCT1
RPL3	8.69521e-230	0.628865	0.995	0.975	3.18253e-225	Vas niche	RPL3
MYL6	1.85756e-228	0.65321	1	0.984	6.79884e-224	Vas niche	MYL6
ZNF385D	3.20318e-227	3.01468	0.12	0.014	1.1724e-222	Vas niche	ZNF385D
COL15A1	7.5891e-227	1.63563	0.635	0.292	2.77769e-222	Vas niche	COL15A1
PCAT19	4.5637e-226	2.37507	0.403	0.134	1.67036e-221	Vas niche	PCAT19
OGN	4.70688e-226	1.54538	0.374	0.104	1.72277e-221	Vas niche	OGN
RAMP3	6.41112e-226	2.23924	0.54	0.235	2.34653e-221	Vas niche	RAMP3
PDGFRB	1.60424e-225	1.2849	0.805	0.503	5.87169e-221	Vas niche	PDGFRB
PREX2	3.9747e-224	2.51702	0.212	0.04	1.45478e-219	Vas niche	PREX2
BMX	1.94321e-223	3.87588	0.084	0.007	7.11234e-219	Vas niche	BMX
SUSD5	2.94634e-222	3.56753	0.097	0.009	1.07839e-217	Vas niche	SUSD5
GRASP	6.08235e-221	1.88944	0.479	0.179	2.2262e-216	Vas niche	GRASP
TBX2	9.86332e-221	2.00617	0.486	0.185	3.61008e-216	Vas niche	TBX2
ADCY4	9.72459e-220	2.34078	0.289	0.072	3.5593e-215	Vas niche	ADCY4
DEPP1	2.42089e-215	1.77417	0.747	0.487	8.86071e-211	Vas niche	DEPP1
TMTC1	9.51475e-215	2.81486	0.162	0.025	3.48249e-210	Vas niche	TMTC1
KRT8	5.58566e-214	-1.37029	0.748	0.897	2.04441e-209	Vas niche	KRT8
SLC25A34-AS1	1.77792e-213	4.45614	0.049	0.002	6.50736e-209	Vas niche	SLC25A34-AS1
ENPP2	7.27702e-213	2.4897	0.446	0.165	2.66346e-208	Vas niche	ENPP2
CAVIN3	1.84734e-212	1.60757	0.697	0.394	6.76144e-208	Vas niche	CAVIN3
NRIP2	3.38462e-212	3.25516	0.101	0.01	1.23881e-207	Vas niche	NRIP2
SERPINA1	1.12815e-210	-2.29528	0.764	0.914	4.12913e-206	Vas niche	SERPINA1
COL4A2	1.15437e-209	1.11069	0.924	0.754	4.2251e-205	Vas niche	COL4A2
LRRC32	1.66373e-208	1.47259	0.712	0.411	6.08942e-204	Vas niche	LRRC32
RGS5	2.4442e-206	1.44273	0.709	0.377	8.94603e-202	Vas niche	RGS5
COL4A1	9.2819e-206	1.20247	0.907	0.724	3.39727e-201	Vas niche	COL4A1
CALD1	2.64613e-205	0.819371	0.954	0.83	9.68509e-201	Vas niche	CALD1
MADCAM1	3.19123e-205	3.5143	0.149	0.023	1.16802e-200	Vas niche	MADCAM1
APLNR	6.17337e-205	2.45306	0.491	0.209	2.25951e-200	Vas niche	APLNR
NPDC1	5.43094e-204	1.35548	0.757	0.47	1.98778e-199	Vas niche	NPDC1
TGFBR2	8.38212e-204	1.37866	0.784	0.551	3.06794e-199	Vas niche	TGFBR2
LCN6	1.29782e-203	3.07516	0.106	0.012	4.75016e-199	Vas niche	LCN6
IGFBP5	2.51421e-203	1.22802	0.866	0.594	9.20224e-199	Vas niche	IGFBP5
TIMP1	5.92043e-202	0.712766	0.998	0.981	2.16694e-197	Vas niche	TIMP1
NRGN	6.33872e-202	2.76846	0.224	0.048	2.32003e-197	Vas niche	NRGN
ACVRL1	1.13218e-199	1.86274	0.435	0.159	4.14389e-195	Vas niche	ACVRL1
MRGPRF	1.26901e-198	1.85059	0.375	0.118	4.64471e-194	Vas niche	MRGPRF
SEMA6B	1.4523e-197	2.06902	0.322	0.093	5.31556e-193	Vas niche	SEMA6B
CYP1B1	3.074e-197	1.37915	0.512	0.205	1.12511e-192	Vas niche	CYP1B1
RCAN2	4.02542e-197	2.1529	0.325	0.095	1.47335e-192	Vas niche	RCAN2
ADAMTS9	5.80897e-197	2.48026	0.307	0.088	2.12614e-192	Vas niche	ADAMTS9
CARMN	6.7462e-197	1.95073	0.398	0.136	2.46918e-192	Vas niche	CARMN
KCNA5	1.5332e-195	4.11321	0.055	0.003	5.61168e-191	Vas niche	KCNA5
RPS27	2.85801e-195	0.702068	0.999	0.993	1.04606e-190	Vas niche	RPS27
VEGFC	3.18616e-195	2.57356	0.269	0.07	1.16617e-190	Vas niche	VEGFC
CCDC80	1.0088e-194	0.88671	0.846	0.539	3.69231e-190	Vas niche	CCDC80
RPL7A	1.83978e-194	0.626784	0.997	0.964	6.73378e-190	Vas niche	RPL7A
RBP7	2.563e-194	2.75388	0.213	0.045	9.38082e-190	Vas niche	RBP7
S100A4	1.25534e-193	1.06286	0.836	0.571	4.59466e-189	Vas niche	S100A4
GAS6	2.60449e-193	1.03836	0.825	0.561	9.53269e-189	Vas niche	GAS6
SMOC2	3.06408e-192	1.01593	0.58	0.24	1.12148e-187	Vas niche	SMOC2
EBF1	3.45635e-192	2.13048	0.221	0.048	1.26506e-187	Vas niche	EBF1
SRL	6.36128e-192	3.78868	0.067	0.005	2.32829e-187	Vas niche	SRL
SYNPO	3.13169e-191	1.46479	0.645	0.348	1.14623e-186	Vas niche	SYNPO
JUNB	1.41179e-189	0.969673	0.909	0.797	5.16729e-185	Vas niche	JUNB
TNXB	7.03222e-188	1.74043	0.572	0.281	2.57386e-183	Vas niche	TNXB
IFITM1	1.23134e-187	1.94949	0.556	0.266	4.50683e-183	Vas niche	IFITM1
LHX6	4.12583e-187	3.03578	0.127	0.018	1.5101e-182	Vas niche	LHX6
PTGDS	2.41305e-186	1.25665	0.707	0.397	8.832e-182	Vas niche	PTGDS
RPS28	2.90154e-186	0.623796	0.998	0.987	1.06199e-181	Vas niche	RPS28
CRYAB	3.41473e-186	1.62738	0.459	0.177	1.24983e-181	Vas niche	CRYAB
SHANK3	1.03379e-185	2.24751	0.362	0.124	3.78378e-181	Vas niche	SHANK3
HYAL2	1.95771e-184	1.79103	0.651	0.399	7.16543e-180	Vas niche	HYAL2
PCDH17	5.65191e-183	2.38294	0.308	0.092	2.06866e-178	Vas niche	PCDH17
SOX17	4.15347e-182	2.52309	0.211	0.046	1.52021e-177	Vas niche	SOX17
FOXS1	5.72522e-182	2.27551	0.302	0.089	2.09549e-177	Vas niche	FOXS1
APOC1	1.89459e-181	-3.03901	0.62	0.836	6.93437e-177	Vas niche	APOC1
DHH	4.40196e-181	3.48538	0.075	0.007	1.61116e-176	Vas niche	DHH
PI15	6.82476e-181	3.52749	0.11	0.014	2.49793e-176	Vas niche	PI15
MCTP1	7.69461e-181	2.4666	0.217	0.049	2.8163e-176	Vas niche	MCTP1
TNS1	1.49625e-180	1.21186	0.712	0.419	5.47642e-176	Vas niche	TNS1
RPL13	1.88963e-180	0.42427	1	0.999	6.91623e-176	Vas niche	RPL13
CST3	1.2079e-179	0.572986	0.985	0.965	4.42103e-175	Vas niche	CST3
ARHGEF15	2.09585e-179	2.26065	0.223	0.052	7.67103e-175	Vas niche	ARHGEF15
ATP1A2	1.78241e-178	3.09178	0.082	0.008	6.52381e-174	Vas niche	ATP1A2
CCM2L	2.06524e-178	2.56922	0.191	0.04	7.559e-174	Vas niche	CCM2L
RPS6	2.78693e-178	0.558995	0.999	0.976	1.02005e-173	Vas niche	RPS6
PRELP	5.12808e-178	0.740054	0.736	0.413	1.87693e-173	Vas niche	PRELP
TACR1	6.69767e-178	4.15779	0.057	0.004	2.45142e-173	Vas niche	TACR1
NR4A1	1.00594e-175	1.2365	0.714	0.413	3.68186e-171	Vas niche	NR4A1
SELENOW	2.61889e-175	0.864753	0.941	0.795	9.58538e-171	Vas niche	SELENOW
DES	2.63348e-175	0.548611	0.658	0.309	9.63879e-171	Vas niche	DES
PLN	2.04606e-174	1.39548	0.403	0.139	7.48877e-170	Vas niche	PLN
PEAR1	2.19651e-174	2.14424	0.325	0.104	8.03946e-170	Vas niche	PEAR1
GASK1B	2.41859e-174	1.43989	0.584	0.29	8.85227e-170	Vas niche	GASK1B
MYH9	3.0849e-174	0.714496	0.959	0.864	1.12911e-169	Vas niche	MYH9
TPT1	4.73832e-174	0.475938	0.999	0.996	1.73427e-169	Vas niche	TPT1
SELENOM	5.70894e-172	0.850255	0.943	0.74	2.08953e-167	Vas niche	SELENOM
MAP1B	1.74087e-171	1.56157	0.509	0.23	6.37176e-167	Vas niche	MAP1B
RPL10	5.45592e-171	0.524059	1	0.996	1.99692e-166	Vas niche	RPL10
AEBP1	5.52241e-171	0.716489	0.973	0.791	2.02126e-166	Vas niche	AEBP1
FAM13C	8.43812e-171	2.39453	0.16	0.03	3.08843e-166	Vas niche	FAM13C
LDB3	3.08741e-170	3.38134	0.076	0.007	1.13002e-165	Vas niche	LDB3
LRRC10B	5.3591e-170	3.61252	0.059	0.004	1.96149e-165	Vas niche	LRRC10B
KRT18	6.40473e-170	-1.19573	0.7	0.862	2.3442e-165	Vas niche	KRT18
P4HB	7.90235e-170	-0.752781	0.931	0.949	2.89234e-165	Vas niche	P4HB
ENTPD1	1.18944e-169	1.56511	0.538	0.26	4.35348e-165	Vas niche	ENTPD1
CTSB	6.95605e-169	-0.733907	0.945	0.961	2.54599e-164	Vas niche	CTSB
CLEC1A	4.70264e-168	2.95935	0.112	0.016	1.72121e-163	Vas niche	CLEC1A
NR2F2	1.17755e-167	1.32955	0.686	0.437	4.30995e-163	Vas niche	NR2F2
FRZB	7.90308e-167	1.44271	0.42	0.155	2.8926e-162	Vas niche	FRZB
GIMAP7	1.72202e-166	2.18803	0.311	0.099	6.30275e-162	Vas niche	GIMAP7
LIMS2	2.45579e-166	1.36488	0.582	0.293	8.98845e-162	Vas niche	LIMS2
TNS2	2.97434e-166	1.56617	0.543	0.273	1.08864e-161	Vas niche	TNS2
LDB2	4.85985e-166	1.94675	0.337	0.114	1.77875e-161	Vas niche	LDB2
MEF2C	7.6389e-166	1.72993	0.406	0.156	2.79591e-161	Vas niche	MEF2C
DCN	2.61188e-165	0.602098	0.955	0.884	9.55973e-161	Vas niche	DCN
RPS9	9.20475e-165	0.545824	0.993	0.971	3.36903e-160	Vas niche	RPS9
ITGA5	1.99481e-164	1.28965	0.693	0.432	7.30122e-160	Vas niche	ITGA5
RNASE1	3.11861e-163	0.922138	0.862	0.687	1.14144e-158	Vas niche	RNASE1
RPL21	1.73827e-162	0.463335	0.999	0.983	6.36225e-158	Vas niche	RPL21
SOX7	2.63865e-162	2.59191	0.195	0.044	9.65771e-158	Vas niche	SOX7
LTBP4	5.16002e-162	1.12119	0.761	0.529	1.88862e-157	Vas niche	LTBP4
FSTL1	1.0587e-161	0.630376	0.912	0.711	3.87493e-157	Vas niche	FSTL1
SH2D3C	2.65598e-161	1.99986	0.281	0.084	9.72114e-157	Vas niche	SH2D3C
EFEMP1	4.06855e-161	1.0044	0.791	0.505	1.48913e-156	Vas niche	EFEMP1
SPARC	6.50474e-161	0.604609	0.992	0.945	2.3808e-156	Vas niche	SPARC
TIMP3	6.60255e-161	0.661488	0.884	0.65	2.4166e-156	Vas niche	TIMP3
FLNA	2.23118e-160	0.82391	0.994	0.887	8.16634e-156	Vas niche	FLNA
DLL4	4.05313e-160	2.5106	0.249	0.069	1.48348e-155	Vas niche	DLL4
RPL32	7.23373e-160	0.518456	0.997	0.988	2.64762e-155	Vas niche	RPL32
RPL15	1.68661e-159	0.525212	0.991	0.968	6.17318e-155	Vas niche	RPL15
FBLN5	1.95032e-159	1.04106	0.619	0.311	7.13838e-155	Vas niche	FBLN5
RPL41	2.46563e-159	0.378684	1	0.998	9.02446e-155	Vas niche	RPL41
HSPA12B	4.11662e-159	2.19492	0.213	0.052	1.50672e-154	Vas niche	HSPA12B
APOLD1	8.27682e-159	2.07322	0.314	0.103	3.0294e-154	Vas niche	APOLD1
KCNMB1	2.20962e-158	1.81501	0.269	0.076	8.08742e-154	Vas niche	KCNMB1
CTSD	6.80552e-158	-0.682323	0.971	0.973	2.49089e-153	Vas niche	CTSD
ADAMTS4	1.30166e-157	1.97511	0.504	0.243	4.76419e-153	Vas niche	ADAMTS4
FGD5	9.38321e-157	2.08282	0.262	0.076	3.43435e-152	Vas niche	FGD5
CSRP2	1.52605e-156	2.33511	0.395	0.163	5.58551e-152	Vas niche	CSRP2
LGI4	3.98357e-155	2.1597	0.199	0.047	1.45803e-150	Vas niche	LGI4
RPS11	2.09029e-154	0.442419	0.997	0.987	7.65069e-150	Vas niche	RPS11
CCL14	1.19742e-153	2.58984	0.529	0.279	4.38268e-149	Vas niche	CCL14
SCD	8.51822e-153	-2.56159	0.297	0.614	3.11775e-148	Vas niche	SCD
CRIM1	9.21876e-153	1.43234	0.648	0.407	3.37416e-148	Vas niche	CRIM1
SOCS3	3.73922e-152	1.3664	0.699	0.454	1.36859e-147	Vas niche	SOCS3
THSD7A	1.81453e-150	2.33577	0.195	0.046	6.64136e-146	Vas niche	THSD7A
PTMA	3.43096e-150	0.499723	0.996	0.972	1.25577e-145	Vas niche	PTMA
EHD2	5.80555e-150	1.05424	0.765	0.539	2.12489e-145	Vas niche	EHD2
AIF1L	7.40651e-150	2.60287	0.178	0.04	2.71086e-145	Vas niche	AIF1L
KANK3	1.1817e-148	2.11527	0.266	0.081	4.32514e-144	Vas niche	KANK3
TPM4	3.99112e-148	0.709174	0.92	0.748	1.46079e-143	Vas niche	TPM4
HLA-E	5.29943e-148	0.579061	0.972	0.929	1.93965e-143	Vas niche	HLA-E
PGF	1.01642e-147	2.01033	0.305	0.102	3.7202e-143	Vas niche	PGF
NOS3	2.79127e-147	2.30401	0.27	0.085	1.02163e-142	Vas niche	NOS3
AL583785.1	8.27036e-147	3.27544	0.057	0.005	3.02703e-142	Vas niche	AL583785.1
MSRB3	9.45524e-147	1.56851	0.379	0.146	3.46071e-142	Vas niche	MSRB3
GNAI2	1.19142e-146	0.784808	0.86	0.726	4.36072e-142	Vas niche	GNAI2
CLDN1	3.04099e-146	-2.03884	0.206	0.559	1.11303e-141	Vas niche	CLDN1
PODXL	2.55801e-145	1.60375	0.527	0.269	9.36257e-141	Vas niche	PODXL
PDLIM3	7.62311e-145	1.46857	0.533	0.268	2.79014e-140	Vas niche	PDLIM3
PPP1R12B	8.4046e-145	1.5398	0.419	0.175	3.07617e-140	Vas niche	PPP1R12B
NPR1	1.84044e-144	2.52955	0.188	0.045	6.73619e-140	Vas niche	NPR1
LINGO1	8.20546e-144	2.95722	0.125	0.022	3.00328e-139	Vas niche	LINGO1
HOXD8	1.38751e-143	2.78487	0.089	0.011	5.07843e-139	Vas niche	HOXD8
HEG1	2.3484e-143	1.51083	0.526	0.27	8.59537e-139	Vas niche	HEG1
SNCG	5.80186e-143	1.09515	0.523	0.242	2.12354e-138	Vas niche	SNCG
CD81	3.74659e-142	0.5397	0.978	0.924	1.37129e-137	Vas niche	CD81
DHCR24	6.9308e-142	-2.05417	0.307	0.609	2.53674e-137	Vas niche	DHCR24
CPXM2	1.43424e-141	1.26215	0.355	0.129	5.24946e-137	Vas niche	CPXM2
FHL5	1.70119e-141	3.69619	0.048	0.003	6.22651e-137	Vas niche	FHL5
ACAN	1.83211e-141	3.67607	0.084	0.011	6.70569e-137	Vas niche	ACAN
NFASC	5.61609e-141	2.06409	0.257	0.078	2.05555e-136	Vas niche	NFASC
SCARA5	1.07727e-140	1.94399	0.158	0.033	3.94293e-136	Vas niche	SCARA5
RPL13A	1.8902e-140	0.398012	0.999	0.995	6.91832e-136	Vas niche	RPL13A
FBN1	4.57254e-140	0.724943	0.78	0.509	1.6736e-135	Vas niche	FBN1
ICAM2	1.3131e-139	1.73682	0.482	0.244	4.80607e-135	Vas niche	ICAM2
CAV1	4.20845e-139	0.905864	0.745	0.48	1.54033e-134	Vas niche	CAV1
GPR4	7.7458e-139	2.25787	0.223	0.062	2.83504e-134	Vas niche	GPR4
FLT1	1.41757e-138	1.78927	0.39	0.163	5.18845e-134	Vas niche	FLT1
FTL	4.51173e-138	-0.504729	1	1	1.65134e-133	Vas niche	FTL
ADM5	1.80611e-137	2.65303	0.157	0.034	6.61056e-133	Vas niche	ADM5
RPS14	7.19698e-137	0.463968	0.998	0.987	2.63417e-132	Vas niche	RPS14
C1QTNF1	1.32522e-135	1.62294	0.527	0.288	4.85044e-131	Vas niche	C1QTNF1
RPS12	1.71155e-134	0.46424	0.999	0.988	6.26446e-130	Vas niche	RPS12
FMOD	2.59344e-134	0.807159	0.714	0.43	9.49226e-130	Vas niche	FMOD
DKK2	3.16882e-133	4.03393	0.088	0.012	1.15982e-128	Vas niche	DKK2
SERPINA3	5.29974e-133	-1.79694	0.726	0.805	1.93976e-128	Vas niche	SERPINA3
CCL2	1.51252e-132	1.19262	0.678	0.424	5.53598e-128	Vas niche	CCL2
MRVI1	3.90422e-132	1.39676	0.365	0.141	1.42898e-127	Vas niche	MRVI1
TGFBR3	5.86935e-132	1.84881	0.318	0.118	2.14824e-127	Vas niche	TGFBR3
PDLIM1	7.1942e-132	1.1108	0.761	0.582	2.63315e-127	Vas niche	PDLIM1
LTC4S	2.85548e-131	1.6239	0.378	0.157	1.04513e-126	Vas niche	LTC4S
FKBP1A	8.43302e-131	0.85715	0.855	0.729	3.08657e-126	Vas niche	FKBP1A
ACKR3	1.33274e-130	1.54289	0.402	0.171	4.87795e-126	Vas niche	ACKR3
OLFM1	1.39739e-130	2.47107	0.189	0.049	5.11457e-126	Vas niche	OLFM1
APOE	2.52938e-130	-1.59749	0.909	0.928	9.25777e-126	Vas niche	APOE
DSTN	9.00331e-130	0.891705	0.936	0.808	3.2953e-125	Vas niche	DSTN
ADGRF5	1.34543e-129	1.84275	0.318	0.119	4.9244e-125	Vas niche	ADGRF5
SHE	1.74922e-129	2.2253	0.202	0.055	6.40232e-125	Vas niche	SHE
PTPRF	6.52975e-129	-1.40541	0.32	0.628	2.38996e-124	Vas niche	PTPRF
GPC3	9.85177e-129	1.80758	0.302	0.108	3.60585e-124	Vas niche	GPC3
CRISPLD2	1.03916e-128	0.813121	0.635	0.35	3.80343e-124	Vas niche	CRISPLD2
TMEM88	1.09981e-128	2.22926	0.165	0.039	4.02541e-124	Vas niche	TMEM88
MYLK	1.32084e-128	0.901608	0.691	0.449	4.8344e-124	Vas niche	MYLK
GIMAP6	1.78365e-128	1.9941	0.31	0.116	6.52833e-124	Vas niche	GIMAP6
RPLP1	3.03255e-128	0.4197	1	0.999	1.10994e-123	Vas niche	RPLP1
MEDAG	3.33098e-128	1.88995	0.211	0.058	1.21917e-123	Vas niche	MEDAG
CAVIN2	1.26615e-127	1.49295	0.378	0.156	4.63425e-123	Vas niche	CAVIN2
PTGIS	1.66421e-127	0.720787	0.633	0.342	6.09118e-123	Vas niche	PTGIS
CYB5R3	1.72441e-127	0.786522	0.858	0.741	6.3115e-123	Vas niche	CYB5R3
CP	5.25373e-127	-2.84076	0.244	0.528	1.92292e-122	Vas niche	CP
CCDC178	1.11666e-126	3.49334	0.044	0.003	4.08709e-122	Vas niche	CCDC178
SEMA3F	1.16978e-126	1.71672	0.377	0.162	4.28152e-122	Vas niche	SEMA3F
CFB	3.49186e-126	-2.08015	0.634	0.767	1.27806e-121	Vas niche	CFB
PERP	2.13901e-125	-1.58099	0.369	0.658	7.82899e-121	Vas niche	PERP
ELK3	6.55088e-125	1.44583	0.515	0.281	2.39769e-120	Vas niche	ELK3
ZNF521	1.02609e-124	1.77829	0.185	0.047	3.75558e-120	Vas niche	ZNF521
LAMB2	7.81303e-124	0.876907	0.793	0.636	2.85965e-119	Vas niche	LAMB2
ITM2A	7.95077e-124	1.54429	0.383	0.165	2.91006e-119	Vas niche	ITM2A
TPPP3	1.05669e-123	1.86772	0.332	0.132	3.86761e-119	Vas niche	TPPP3
PLXND1	1.10636e-123	1.20142	0.624	0.412	4.04937e-119	Vas niche	PLXND1
SPRY1	6.0727e-123	1.52598	0.434	0.206	2.22267e-118	Vas niche	SPRY1
RPL10A	7.56998e-123	0.526252	0.978	0.936	2.77069e-118	Vas niche	RPL10A
GPX2	1.71889e-122	-1.55161	0.512	0.7	6.29131e-118	Vas niche	GPX2
RPL11	2.22953e-122	0.458862	0.993	0.969	8.16032e-118	Vas niche	RPL11
CCN5	2.85217e-122	2.46856	0.239	0.076	1.04392e-117	Vas niche	CCN5
CLIC4	1.53938e-120	0.922878	0.754	0.558	5.63429e-116	Vas niche	CLIC4
C5	1.76458e-120	-2.67763	0.123	0.43	6.45852e-116	Vas niche	C5
APCS	8.64461e-120	-2.82026	0.181	0.476	3.16402e-115	Vas niche	APCS
RPL18A	1.51228e-119	0.40889	0.997	0.988	5.53509e-115	Vas niche	RPL18A
JAM3	1.60606e-119	1.39749	0.356	0.145	5.87835e-115	Vas niche	JAM3
C4BPA	1.84186e-119	-2.96201	0.162	0.451	6.7414e-115	Vas niche	C4BPA
SLPI	7.25431e-119	-1.55153	0.339	0.617	2.65515e-114	Vas niche	SLPI
ADAM15	3.96721e-118	1.1864	0.654	0.452	1.45204e-113	Vas niche	ADAM15
NOP53	6.23153e-118	0.655857	0.88	0.793	2.2808e-113	Vas niche	NOP53
EDNRA	7.24214e-118	1.70082	0.318	0.123	2.6507e-113	Vas niche	EDNRA
PODN	8.36596e-118	0.836695	0.615	0.342	3.06203e-113	Vas niche	PODN
ATP1B1	1.24607e-117	-1.67793	0.388	0.64	4.56073e-113	Vas niche	ATP1B1
GGT5	3.34842e-117	0.879166	0.733	0.516	1.22556e-112	Vas niche	GGT5
FLI1	4.84909e-117	1.61684	0.344	0.143	1.77482e-112	Vas niche	FLI1
ARL15	6.98986e-117	2.18758	0.247	0.083	2.55836e-112	Vas niche	ARL15
AC091182.1	9.21975e-117	4.08081	0.039	0.003	3.37452e-112	Vas niche	AC091182.1
SESN3	1.46768e-116	1.38047	0.416	0.195	5.37187e-112	Vas niche	SESN3
DPYSL3	2.15764e-116	0.925186	0.567	0.303	7.89717e-112	Vas niche	DPYSL3
HABP2	3.52188e-116	-2.72877	0.069	0.372	1.28904e-111	Vas niche	HABP2
APOC2	7.65122e-116	-3.10437	0.311	0.572	2.80042e-111	Vas niche	APOC2
KIF26A	7.81012e-116	2.60022	0.115	0.022	2.85858e-111	Vas niche	KIF26A
FAM167B	1.18796e-115	2.01364	0.281	0.104	4.34804e-111	Vas niche	FAM167B
CD74	1.40033e-115	0.559587	0.985	0.976	5.12533e-111	Vas niche	CD74
BCL6B	1.53073e-115	2.12004	0.213	0.065	5.60261e-111	Vas niche	BCL6B
ADAM33	3.08767e-115	1.44648	0.215	0.063	1.13012e-110	Vas niche	ADAM33
GIMAP1	8.78005e-115	1.88307	0.291	0.111	3.21359e-110	Vas niche	GIMAP1
CALHM2	1.46787e-114	1.62387	0.337	0.14	5.37256e-110	Vas niche	CALHM2
MMP2	2.53547e-114	0.55883	0.876	0.629	9.28008e-110	Vas niche	MMP2
RAB3C	2.5729e-114	3.30501	0.077	0.011	9.41706e-110	Vas niche	RAB3C
HMCN2	2.77724e-114	2.54332	0.12	0.024	1.0165e-109	Vas niche	HMCN2
PTPRM	3.35192e-114	1.71099	0.404	0.196	1.22684e-109	Vas niche	PTPRM
GIMAP4	1.13807e-113	1.58121	0.402	0.192	4.16546e-109	Vas niche	GIMAP4
STARD10	1.69026e-113	-1.33564	0.387	0.648	6.18653e-109	Vas niche	STARD10
TUBB6	5.35173e-113	1.10272	0.544	0.307	1.95879e-108	Vas niche	TUBB6
TGFB1I1	2.05771e-112	1.03708	0.598	0.358	7.53142e-108	Vas niche	TGFB1I1
SRGN	5.56283e-112	1.03906	0.747	0.568	2.03605e-107	Vas niche	SRGN
AC100803.3	6.88035e-112	3.1967	0.062	0.007	2.51828e-107	Vas niche	AC100803.3
TMEM255B	7.12993e-112	2.00984	0.211	0.064	2.60962e-107	Vas niche	TMEM255B
RPS3	8.26209e-112	0.468484	0.992	0.969	3.02401e-107	Vas niche	RPS3
HGD	1.15307e-111	-2.50055	0.106	0.404	4.22036e-107	Vas niche	HGD
TST	1.56882e-111	-1.68858	0.357	0.613	5.74204e-107	Vas niche	TST
PTPN5	2.75238e-111	3.49176	0.043	0.004	1.0074e-106	Vas niche	PTPN5
NFIB	3.56932e-111	1.14591	0.607	0.398	1.30641e-106	Vas niche	NFIB
THY1	4.85417e-111	0.628851	0.833	0.636	1.77667e-106	Vas niche	THY1
FXYD6	8.44928e-111	1.1064	0.528	0.291	3.09252e-106	Vas niche	FXYD6
RPS15	1.84147e-110	0.473706	0.995	0.976	6.73997e-106	Vas niche	RPS15
SH3BGRL	1.87886e-110	0.946699	0.704	0.513	6.8768e-106	Vas niche	SH3BGRL
TGFB3	2.58931e-110	1.1574	0.439	0.21	9.47714e-106	Vas niche	TGFB3
PLPP1	3.70302e-110	1.27216	0.615	0.414	1.35534e-105	Vas niche	PLPP1
ABCC3	3.80645e-110	-1.93456	0.183	0.483	1.3932e-105	Vas niche	ABCC3
PKIG	7.00649e-110	1.1427	0.59	0.375	2.56445e-105	Vas niche	PKIG
NIBAN1	1.52362e-109	1.35742	0.397	0.182	5.57659e-105	Vas niche	NIBAN1
GYPC	1.6094e-109	1.1328	0.519	0.288	5.89056e-105	Vas niche	GYPC
RPS23	1.6555e-109	0.453707	0.994	0.961	6.05931e-105	Vas niche	RPS23
USHBP1	1.91263e-109	2.30813	0.137	0.031	7.00042e-105	Vas niche	USHBP1
C12orf57	2.4155e-109	0.74177	0.853	0.715	8.84099e-105	Vas niche	C12orf57
FILIP1	2.78851e-109	1.95472	0.148	0.035	1.02062e-104	Vas niche	FILIP1
ROBO4	6.27598e-109	1.80993	0.315	0.13	2.29707e-104	Vas niche	ROBO4
NEURL1B	7.19181e-109	1.75187	0.291	0.113	2.63227e-104	Vas niche	NEURL1B
F12	1.67094e-108	-2.43844	0.141	0.431	6.11582e-104	Vas niche	F12
C4BPB	2.06083e-108	-2.7759	0.067	0.352	7.54286e-104	Vas niche	C4BPB
WFDC1	2.09623e-108	1.34452	0.297	0.112	7.67241e-104	Vas niche	WFDC1
FGG	5.00824e-108	-2.78374	0.339	0.577	1.83306e-103	Vas niche	FGG
CYBRD1	5.58754e-108	0.875134	0.628	0.394	2.0451e-103	Vas niche	CYBRD1
TMBIM6	7.01889e-108	-0.674815	0.896	0.901	2.56898e-103	Vas niche	TMBIM6
GPX3	9.39212e-108	0.743487	0.865	0.655	3.43761e-103	Vas niche	GPX3
AZGP1	1.16602e-107	-2.83205	0.163	0.443	4.26775e-103	Vas niche	AZGP1
RPS2	1.41073e-107	0.426892	0.995	0.981	5.16342e-103	Vas niche	RPS2
LPP	1.54502e-107	1.11635	0.633	0.424	5.65493e-103	Vas niche	LPP
APOB	3.47888e-107	-3.11638	0.213	0.48	1.27331e-102	Vas niche	APOB
DSG2	3.70333e-107	-1.92636	0.197	0.488	1.35545e-102	Vas niche	DSG2
SPINT2	6.38037e-107	-1.44176	0.541	0.695	2.33528e-102	Vas niche	SPINT2
OLFML2A	1.75666e-106	1.97934	0.201	0.061	6.42955e-102	Vas niche	OLFML2A
CDH13	2.3601e-106	2.59929	0.151	0.038	8.63819e-102	Vas niche	CDH13
HPN	2.99778e-106	-2.57018	0.097	0.381	1.09722e-101	Vas niche	HPN
RPL29	4.5421e-106	0.378602	0.998	0.983	1.66245e-101	Vas niche	RPL29
RPS8	4.89225e-106	0.424656	0.998	0.985	1.79061e-101	Vas niche	RPS8
RAPGEF3	7.22132e-106	1.92745	0.205	0.063	2.64308e-101	Vas niche	RAPGEF3
SGCA	1.22364e-105	1.75227	0.209	0.065	4.47864e-101	Vas niche	SGCA
FGF7	1.80962e-105	0.74235	0.462	0.214	6.62337e-101	Vas niche	FGF7
ADAMTS8	2.06001e-105	1.95611	0.132	0.03	7.53986e-101	Vas niche	ADAMTS8
RACK1	2.48367e-105	0.392714	0.987	0.956	9.09049e-101	Vas niche	RACK1
GC	2.89708e-105	-2.93609	0.301	0.548	1.06036e-100	Vas niche	GC
JAG1	2.9555e-105	1.18376	0.671	0.462	1.08174e-100	Vas niche	JAG1
UGT2B7	1.27907e-104	-3.10465	0.068	0.344	4.68153e-100	Vas niche	UGT2B7
SELENON	1.31493e-104	1.01891	0.652	0.471	4.81278e-100	Vas niche	SELENON
DACT3	2.82937e-104	1.6167	0.265	0.096	1.03558e-99	Vas niche	DACT3
MALAT1	3.75669e-104	0.598482	0.976	0.916	1.37499e-99	Vas niche	MALAT1
SDC4	5.04634e-104	-1.09874	0.472	0.711	1.84701e-99	Vas niche	SDC4
LMNA	5.71638e-104	0.730169	0.873	0.734	2.09225e-99	Vas niche	LMNA
ZFP36	1.17449e-103	0.941395	0.827	0.707	4.29876e-99	Vas niche	ZFP36
ANG	1.79213e-103	-2.89248	0.157	0.431	6.55939e-99	Vas niche	ANG
FGB	1.87758e-103	-2.85452	0.412	0.638	6.87211e-99	Vas niche	FGB
DIPK1B	2.37294e-103	2.02836	0.23	0.079	8.68518e-99	Vas niche	DIPK1B
TTR	3.36024e-103	-3.72372	0.244	0.502	1.22988e-98	Vas niche	TTR
FAM43A	3.38704e-103	1.90815	0.241	0.085	1.23969e-98	Vas niche	FAM43A
RNF128	4.07136e-103	-2.77823	0.055	0.332	1.49016e-98	Vas niche	RNF128
ALB	4.67383e-103	-3.30908	0.636	0.773	1.71067e-98	Vas niche	ALB
ITPR1	6.14042e-103	1.58404	0.343	0.151	2.24745e-98	Vas niche	ITPR1
EMP1	1.45541e-102	1.0311	0.707	0.458	5.32696e-98	Vas niche	EMP1
CDH1	2.19157e-102	-1.92912	0.18	0.469	8.02135e-98	Vas niche	CDH1
ADGRA2	2.4187e-102	1.13825	0.495	0.278	8.85268e-98	Vas niche	ADGRA2
FLNC	2.51858e-102	0.847095	0.486	0.244	9.21825e-98	Vas niche	FLNC
ITIH2	2.5436e-102	-3.05107	0.12	0.386	9.30984e-98	Vas niche	ITIH2
MYADM	1.07081e-101	1.09179	0.537	0.318	3.91929e-97	Vas niche	MYADM
CCDC85B	1.34828e-101	0.766296	0.757	0.578	4.93483e-97	Vas niche	CCDC85B
SNRK	1.64316e-101	1.49739	0.407	0.206	6.01412e-97	Vas niche	SNRK
IGFBP1	1.66976e-101	-2.9319	0.139	0.409	6.11149e-97	Vas niche	IGFBP1
CCL21	1.88177e-101	1.49074	0.623	0.421	6.88748e-97	Vas niche	CCL21
SERPINC1	2.07637e-101	-3.64627	0.133	0.397	7.59971e-97	Vas niche	SERPINC1
TINAGL1	3.80022e-101	0.806467	0.764	0.545	1.39092e-96	Vas niche	TINAGL1
C8G	3.9494e-101	-2.52858	0.09	0.363	1.44552e-96	Vas niche	C8G
RPL36	4.0878e-101	0.368525	0.998	0.991	1.49617e-96	Vas niche	RPL36
HRG	4.10972e-101	-3.56708	0.138	0.4	1.5042e-96	Vas niche	HRG
FABP1	6.96636e-101	-3.13681	0.175	0.439	2.54976e-96	Vas niche	FABP1
CRP	8.91928e-101	-2.19077	0.314	0.569	3.26455e-96	Vas niche	CRP
ADGRL3	1.53301e-100	3.01678	0.069	0.01	5.61095e-96	Vas niche	ADGRL3
BAAT	1.85229e-100	-3.21586	0.059	0.326	6.77955e-96	Vas niche	BAAT
CYP4F3	2.8287e-100	-2.98106	0.045	0.313	1.03533e-95	Vas niche	CYP4F3
EDIL3	2.91066e-100	1.10266	0.393	0.179	1.06533e-95	Vas niche	EDIL3
SERPINA6	5.19791e-100	-3.0916	0.082	0.347	1.90249e-95	Vas niche	SERPINA6
MAT1A	5.59609e-100	-3.27884	0.084	0.348	2.04823e-95	Vas niche	MAT1A
C16orf89	1.07186e-99	1.57563	0.151	0.038	3.92312e-95	Vas niche	C16orf89
DAAM2	1.31745e-99	2.0679	0.17	0.048	4.82201e-95	Vas niche	DAAM2
APOA2	1.63234e-99	-3.49759	0.345	0.566	5.97453e-95	Vas niche	APOA2
LMCD1	3.86676e-99	0.982828	0.515	0.293	1.41527e-94	Vas niche	LMCD1
SCRG1	5.39598e-99	1.74471	0.143	0.035	1.97498e-94	Vas niche	SCRG1
NRARP	6.03365e-99	1.84521	0.335	0.154	2.20837e-94	Vas niche	NRARP
PON1	1.11051e-98	-3.2636	0.062	0.323	4.06458e-94	Vas niche	PON1
ITM2B	1.13571e-98	0.435419	0.982	0.944	4.15683e-94	Vas niche	ITM2B
BOC	1.58985e-98	0.854977	0.316	0.124	5.81902e-94	Vas niche	BOC
UTRN	1.76609e-98	1.33683	0.432	0.229	6.46407e-94	Vas niche	UTRN
WTIP	1.88517e-98	1.78398	0.266	0.101	6.89991e-94	Vas niche	WTIP
FOXC1	2.26247e-98	2.05592	0.22	0.076	8.28086e-94	Vas niche	FOXC1
LSR	3.51331e-98	-1.38784	0.32	0.585	1.28591e-93	Vas niche	LSR
RIDA	3.69798e-98	-2.33931	0.152	0.426	1.3535e-93	Vas niche	RIDA
RPS15A	4.91767e-98	0.495479	0.99	0.956	1.79992e-93	Vas niche	RPS15A
TUBA1A	5.26058e-98	0.546522	0.88	0.694	1.92543e-93	Vas niche	TUBA1A
ANGPT2	5.84826e-98	2.09743	0.153	0.041	2.14052e-93	Vas niche	ANGPT2
FZD4	9.88424e-98	1.6315	0.294	0.122	3.61773e-93	Vas niche	FZD4
FGA	1.06321e-97	-2.99126	0.36	0.585	3.89145e-93	Vas niche	FGA
SPNS2	1.15187e-97	1.93421	0.272	0.108	4.21597e-93	Vas niche	SPNS2
A4GALT	1.2781e-97	1.63021	0.3	0.125	4.67799e-93	Vas niche	A4GALT
NHSL2	1.48362e-97	1.85498	0.155	0.042	5.4302e-93	Vas niche	NHSL2
HIGD1B	1.5505e-97	1.76956	0.173	0.049	5.67498e-93	Vas niche	HIGD1B
RPL34	9.51882e-97	0.472428	0.997	0.975	3.48398e-92	Vas niche	RPL34
PDE3A	1.06706e-96	1.8466	0.172	0.05	3.90555e-92	Vas niche	PDE3A
STOM	1.73159e-96	0.782706	0.838	0.705	6.33781e-92	Vas niche	STOM
CYP2D6	2.25685e-96	-3.4746	0.079	0.339	8.26031e-92	Vas niche	CYP2D6
KCNAB1	3.21063e-96	3.42675	0.066	0.009	1.17512e-91	Vas niche	KCNAB1
TAT	6.66651e-96	-3.80733	0.085	0.338	2.44001e-91	Vas niche	TAT
HPD	1.11465e-95	-3.13855	0.145	0.399	4.07972e-91	Vas niche	HPD
AC100803.4	1.55451e-95	3.04352	0.056	0.007	5.68968e-91	Vas niche	AC100803.4
SAA4	1.61436e-95	-2.96679	0.139	0.397	5.90872e-91	Vas niche	SAA4
HSD17B2	1.98295e-95	-2.23065	0.096	0.367	7.25778e-91	Vas niche	HSD17B2
KNG1	2.39844e-95	-3.34273	0.176	0.424	8.77855e-91	Vas niche	KNG1
UGT2B4	5.30267e-95	-3.40511	0.043	0.295	1.94083e-90	Vas niche	UGT2B4
AGXT	5.53771e-95	-2.97475	0.116	0.372	2.02686e-90	Vas niche	AGXT
GGH	6.04766e-95	-1.99284	0.096	0.372	2.21351e-90	Vas niche	GGH
MT1G	7.55811e-95	-2.50111	0.236	0.497	2.76634e-90	Vas niche	MT1G
TMEM204	8.84638e-95	0.993408	0.521	0.302	3.23786e-90	Vas niche	TMEM204
BTG2	1.13244e-94	1.03078	0.495	0.274	4.14484e-90	Vas niche	BTG2
DDR2	1.23572e-94	1.03714	0.374	0.171	4.52287e-90	Vas niche	DDR2
ECE1	1.59926e-94	1.0886	0.624	0.452	5.85344e-90	Vas niche	ECE1
HSPB7	2.39166e-94	1.37691	0.206	0.066	8.75372e-90	Vas niche	HSPB7
ADH4	3.09451e-94	-3.46094	0.083	0.335	1.13262e-89	Vas niche	ADH4
TXNIP	3.9828e-94	0.759311	0.822	0.742	1.45775e-89	Vas niche	TXNIP
F2	4.09526e-94	-3.09086	0.149	0.398	1.49891e-89	Vas niche	F2
PAH	4.29915e-94	-3.09234	0.069	0.323	1.57353e-89	Vas niche	PAH
EMILIN1	8.14595e-94	0.545818	0.872	0.719	2.9815e-89	Vas niche	EMILIN1
CES1	2.26959e-93	-2.23922	0.353	0.571	8.30691e-89	Vas niche	CES1
THBS1	2.90611e-93	0.40781	0.909	0.756	1.06366e-88	Vas niche	THBS1
HSPB2	3.75446e-93	1.6349	0.245	0.09	1.37417e-88	Vas niche	HSPB2
SORBS3	4.1264e-93	1.07558	0.594	0.402	1.5103e-88	Vas niche	SORBS3
ACAA2	5.44203e-93	-1.58637	0.297	0.549	1.99184e-88	Vas niche	ACAA2
ORM1	5.76184e-93	-3.2522	0.258	0.496	2.10889e-88	Vas niche	ORM1
FBLIM1	6.70412e-93	1.19192	0.523	0.317	2.45378e-88	Vas niche	FBLIM1
AQP9	7.12748e-93	-3.63506	0.036	0.282	2.60873e-88	Vas niche	AQP9
MYOCD	1.41146e-92	2.32528	0.08	0.014	5.16609e-88	Vas niche	MYOCD
NOTCH4	1.68283e-92	1.73387	0.285	0.119	6.15932e-88	Vas niche	NOTCH4
SFRP2	1.77981e-92	0.427306	0.798	0.511	6.51429e-88	Vas niche	SFRP2
ITIH1	2.61973e-92	-2.94371	0.141	0.391	9.58849e-88	Vas niche	ITIH1
TFR2	2.62411e-92	-2.58922	0.102	0.36	9.60452e-88	Vas niche	TFR2
GADD45B	3.25533e-92	0.973208	0.685	0.521	1.19148e-87	Vas niche	GADD45B
RELL1	3.79008e-92	1.43285	0.439	0.249	1.38721e-87	Vas niche	RELL1
LBP	5.59551e-92	-2.60954	0.09	0.346	2.04801e-87	Vas niche	LBP
AMBP	8.55409e-92	-3.18	0.332	0.551	3.13088e-87	Vas niche	AMBP
HSPD1	1.18572e-91	-0.970659	0.572	0.731	4.33984e-87	Vas niche	HSPD1
SERPINA5	1.56422e-91	-2.56218	0.077	0.336	5.72522e-87	Vas niche	SERPINA5
HPX	2.01237e-91	-2.96525	0.211	0.453	7.36546e-87	Vas niche	HPX
PLG	2.8681e-91	-3.05661	0.171	0.416	1.04975e-86	Vas niche	PLG
GIMAP5	7.45004e-91	1.46235	0.351	0.169	2.72679e-86	Vas niche	GIMAP5
TF	7.84634e-91	-3.59109	0.238	0.47	2.87184e-86	Vas niche	TF
CNRIP1	8.41311e-91	1.46917	0.233	0.084	3.07928e-86	Vas niche	CNRIP1
SORD	1.00506e-90	-2.1449	0.109	0.373	3.6786e-86	Vas niche	SORD
ALDOB	1.11945e-90	-3.13016	0.226	0.462	4.09731e-86	Vas niche	ALDOB
FGL1	1.513e-90	-2.67807	0.244	0.484	5.53772e-86	Vas niche	FGL1
RBP4	2.10401e-90	-3.3995	0.295	0.514	7.70088e-86	Vas niche	RBP4
EID1	2.53736e-90	0.767456	0.726	0.576	9.28699e-86	Vas niche	EID1
MAL2	2.77587e-90	-1.89676	0.204	0.461	1.01599e-85	Vas niche	MAL2
STEAP3	2.97037e-90	-1.98936	0.096	0.365	1.08719e-85	Vas niche	STEAP3
KRT19	3.31753e-90	-1.42362	0.712	0.798	1.21425e-85	Vas niche	KRT19
LGALS1	3.74549e-90	0.415871	0.994	0.921	1.37089e-85	Vas niche	LGALS1
COX4I2	5.07787e-90	1.90607	0.178	0.056	1.85855e-85	Vas niche	COX4I2
MAP3K7CL	5.53843e-90	2.51156	0.155	0.045	2.02712e-85	Vas niche	MAP3K7CL
NKX2-3	5.78487e-90	2.69662	0.11	0.025	2.11732e-85	Vas niche	NKX2-3
CPS1	6.70653e-90	-3.27747	0.094	0.341	2.45466e-85	Vas niche	CPS1
SPEG	1.37772e-89	1.83661	0.233	0.086	5.04259e-85	Vas niche	SPEG
CYB5A	1.76147e-89	-1.52651	0.464	0.645	6.44714e-85	Vas niche	CYB5A
CLDN4	2.24861e-89	-1.53337	0.355	0.577	8.23015e-85	Vas niche	CLDN4
GJB1	2.27049e-89	-1.91458	0.102	0.369	8.31023e-85	Vas niche	GJB1
SASH1	2.73786e-89	1.55026	0.285	0.12	1.00209e-84	Vas niche	SASH1
CFHR2	2.86526e-89	-3.039	0.107	0.35	1.04871e-84	Vas niche	CFHR2
CALM1	3.44248e-89	0.638635	0.846	0.742	1.25998e-84	Vas niche	CALM1
OLFML2B	5.83501e-89	1.02618	0.394	0.191	2.13567e-84	Vas niche	OLFML2B
RPL27A	6.64082e-89	0.338396	0.987	0.972	2.43061e-84	Vas niche	RPL27A
DCHS1	7.66127e-89	1.28042	0.341	0.157	2.8041e-84	Vas niche	DCHS1
FBP1	8.82239e-89	-2.3375	0.14	0.392	3.22908e-84	Vas niche	FBP1
APOC3	1.35867e-88	-3.24	0.376	0.578	4.97288e-84	Vas niche	APOC3
ANGPTL1	1.55627e-88	2.23254	0.152	0.043	5.6961e-84	Vas niche	ANGPTL1
THBS4	2.58932e-88	1.5812	0.195	0.063	9.47718e-84	Vas niche	THBS4
SPON1	2.88533e-88	0.667646	0.463	0.232	1.05606e-83	Vas niche	SPON1
VTN	3.09982e-88	-2.76323	0.337	0.549	1.13456e-83	Vas niche	VTN
C8B	3.13246e-88	-2.8709	0.081	0.324	1.14651e-83	Vas niche	C8B
SLC2A2	4.01829e-88	-3.08777	0.06	0.301	1.47074e-83	Vas niche	SLC2A2
BMPR2	4.09943e-88	1.09779	0.544	0.355	1.50043e-83	Vas niche	BMPR2
EPCAM	4.18605e-88	-1.95442	0.312	0.526	1.53214e-83	Vas niche	EPCAM
LAMA4	5.90725e-88	0.94669	0.535	0.322	2.16211e-83	Vas niche	LAMA4
SWAP70	6.25877e-88	1.5183	0.374	0.192	2.29077e-83	Vas niche	SWAP70
G6PC	8.84727e-88	-3.53391	0.048	0.285	3.23819e-83	Vas niche	G6PC
ZCCHC24	1.24393e-87	0.898031	0.487	0.276	4.55293e-83	Vas niche	ZCCHC24
PRKCH	1.48139e-87	1.60405	0.323	0.151	5.42204e-83	Vas niche	PRKCH
RPS29	1.98566e-87	0.412563	0.994	0.983	7.26771e-83	Vas niche	RPS29
RPL9	2.10817e-87	0.325855	0.995	0.981	7.7161e-83	Vas niche	RPL9
F13A1	2.25449e-87	0.893464	0.388	0.186	8.25166e-83	Vas niche	F13A1
AHSG	2.34388e-87	-3.34385	0.223	0.449	8.57885e-83	Vas niche	AHSG
CPB2	2.3731e-87	-3.12516	0.052	0.291	8.68578e-83	Vas niche	CPB2
BCAM	2.79732e-87	1.4882	0.425	0.238	1.02385e-82	Vas niche	BCAM
CRTAP	2.81659e-87	0.767192	0.73	0.582	1.0309e-82	Vas niche	CRTAP
UGT2B15	2.84262e-87	-2.47021	0.085	0.336	1.04043e-82	Vas niche	UGT2B15
APOH	3.12133e-87	-3.21885	0.263	0.488	1.14244e-82	Vas niche	APOH
PHLDB1	3.32861e-87	0.954409	0.551	0.345	1.2183e-82	Vas niche	PHLDB1
DKK3	4.93439e-87	0.924456	0.605	0.385	1.80604e-82	Vas niche	DKK3
DEFB1	7.77945e-87	-1.70143	0.237	0.503	2.84736e-82	Vas niche	DEFB1
AGT	1.53323e-86	-1.74889	0.436	0.627	5.61177e-82	Vas niche	AGT
DCXR	1.6636e-86	-1.80466	0.426	0.638	6.08896e-82	Vas niche	DCXR
LTBP1	1.79056e-86	0.899166	0.614	0.407	6.55364e-82	Vas niche	LTBP1
EPHA3	2.32164e-86	1.28191	0.252	0.097	8.49745e-82	Vas niche	EPHA3
TLN1	5.52502e-86	0.742314	0.755	0.613	2.02221e-81	Vas niche	TLN1
ADH1A	6.07028e-86	-3.40845	0.067	0.302	2.22178e-81	Vas niche	ADH1A
PDLIM7	1.03145e-85	0.66582	0.743	0.537	3.77522e-81	Vas niche	PDLIM7
RPS10	1.06841e-85	0.389466	0.985	0.952	3.91048e-81	Vas niche	RPS10
C8A	1.58334e-85	-3.01001	0.057	0.293	5.79517e-81	Vas niche	C8A
TCF21	1.95823e-85	1.26776	0.263	0.104	7.1673e-81	Vas niche	TCF21
ARG1	2.87289e-85	-3.53685	0.05	0.282	1.05151e-80	Vas niche	ARG1
REEP6	2.93282e-85	-2.33776	0.116	0.364	1.07344e-80	Vas niche	REEP6
PFDN5	3.74993e-85	0.439512	0.957	0.884	1.37251e-80	Vas niche	PFDN5
GATM	4.57766e-85	-2.32197	0.267	0.491	1.67547e-80	Vas niche	GATM
YBX3	4.98373e-85	0.831291	0.733	0.539	1.82409e-80	Vas niche	YBX3
SYT11	5.49567e-85	1.6545	0.235	0.089	2.01147e-80	Vas niche	SYT11
ADH1C	9.21939e-85	-2.49823	0.175	0.409	3.37439e-80	Vas niche	ADH1C
C9	9.85126e-85	-2.87864	0.113	0.349	3.60566e-80	Vas niche	C9
CYP2C8	1.1376e-84	-2.93793	0.117	0.357	4.16374e-80	Vas niche	CYP2C8
LAMB3	1.16143e-84	-1.4365	0.289	0.537	4.25094e-80	Vas niche	LAMB3
NEXN	1.23244e-84	1.29955	0.255	0.1	4.51086e-80	Vas niche	NEXN
C19orf33	1.83168e-84	-1.37886	0.477	0.664	6.70414e-80	Vas niche	C19orf33
PEA15	2.62312e-84	0.637415	0.749	0.584	9.60089e-80	Vas niche	PEA15
KCNN3	3.09059e-84	2.33481	0.099	0.022	1.13119e-79	Vas niche	KCNN3
ARHGAP31	3.54668e-84	1.66162	0.248	0.099	1.29812e-79	Vas niche	ARHGAP31
DDX5	5.88701e-84	0.533879	0.903	0.819	2.1547e-79	Vas niche	DDX5
AADAC	6.12293e-84	-2.92011	0.063	0.298	2.24106e-79	Vas niche	AADAC
CFHR1	1.17568e-83	-3.05581	0.153	0.383	4.30309e-79	Vas niche	CFHR1
CFD	1.27698e-83	1.02432	0.57	0.389	4.67386e-79	Vas niche	CFD
MST1	1.65293e-83	-2.34192	0.115	0.358	6.04989e-79	Vas niche	MST1
RPS13	1.71211e-83	0.374175	0.994	0.963	6.26648e-79	Vas niche	RPS13
CLDN7	1.87501e-83	-1.74846	0.185	0.436	6.86274e-79	Vas niche	CLDN7
PRAP1	2.36749e-83	-2.68309	0.111	0.348	8.66526e-79	Vas niche	PRAP1
PALM	2.55451e-83	1.15883	0.307	0.135	9.34975e-79	Vas niche	PALM
SERPIND1	3.42955e-83	-3.05873	0.072	0.304	1.25525e-78	Vas niche	SERPIND1
CYP2C9	3.45222e-83	-2.75566	0.108	0.345	1.26355e-78	Vas niche	CYP2C9
TMEM119	4.01046e-83	0.928658	0.333	0.149	1.46787e-78	Vas niche	TMEM119
SHMT1	4.88324e-83	-2.38585	0.085	0.328	1.78732e-78	Vas niche	SHMT1
HAPLN3	4.94564e-83	1.46578	0.332	0.159	1.81015e-78	Vas niche	HAPLN3
SLC44A2	5.26742e-83	0.954481	0.611	0.43	1.92793e-78	Vas niche	SLC44A2
CYP3A4	7.03751e-83	-4.53568	0.057	0.29	2.5758e-78	Vas niche	CYP3A4
HRH2	9.44683e-83	2.70615	0.101	0.023	3.45763e-78	Vas niche	HRH2
ANGPTL3	9.52609e-83	-3.21371	0.062	0.29	3.48664e-78	Vas niche	ANGPTL3
EPS8L2	1.26736e-82	-1.33277	0.233	0.504	4.63865e-78	Vas niche	EPS8L2
FGF18	1.27217e-82	2.74865	0.054	0.007	4.65626e-78	Vas niche	FGF18
TM4SF4	1.37074e-82	-1.51602	0.422	0.626	5.01706e-78	Vas niche	TM4SF4
HSD17B6	1.55822e-82	-2.89663	0.092	0.325	5.70323e-78	Vas niche	HSD17B6
MRTFB	1.63143e-82	1.72517	0.305	0.143	5.97121e-78	Vas niche	MRTFB
ASGR2	2.32231e-82	-2.44704	0.107	0.344	8.4999e-78	Vas niche	ASGR2
PARM1	2.87933e-82	1.90792	0.262	0.112	1.05386e-77	Vas niche	PARM1
FTCD	3.32379e-82	-2.83086	0.084	0.317	1.21654e-77	Vas niche	FTCD
LGALS4	3.47426e-82	-1.52986	0.401	0.599	1.27161e-77	Vas niche	LGALS4
PON3	4.53083e-82	-2.72548	0.047	0.279	1.65833e-77	Vas niche	PON3
ZEB2	5.08887e-82	1.0488	0.425	0.232	1.86258e-77	Vas niche	ZEB2
C1QTNF2	6.07615e-82	2.14972	0.12	0.03	2.22393e-77	Vas niche	C1QTNF2
CYP3A5	6.27115e-82	-2.11023	0.092	0.338	2.2953e-77	Vas niche	CYP3A5
MXRA7	7.92923e-82	0.601631	0.798	0.652	2.90218e-77	Vas niche	MXRA7
EFEMP2	8.26332e-82	0.697223	0.605	0.387	3.02446e-77	Vas niche	EFEMP2
RPL12	8.98223e-82	0.392408	0.993	0.976	3.28759e-77	Vas niche	RPL12
INMT	1.4315e-81	0.987751	0.515	0.313	5.23945e-77	Vas niche	INMT
SULT2A1	2.02476e-81	-3.04041	0.065	0.293	7.41083e-77	Vas niche	SULT2A1
IFI16	2.90256e-81	0.799015	0.637	0.454	1.06237e-76	Vas niche	IFI16
PMP22	4.21091e-81	0.755984	0.585	0.382	1.54123e-76	Vas niche	PMP22
PDZK1IP1	5.13127e-81	-1.7196	0.328	0.527	1.8781e-76	Vas niche	PDZK1IP1
APOA1	5.42141e-81	-2.69539	0.441	0.624	1.98429e-76	Vas niche	APOA1
HP	7.33011e-81	-3.009	0.402	0.591	2.68289e-76	Vas niche	HP
EFHD1	8.25994e-81	1.96395	0.254	0.107	3.02322e-76	Vas niche	EFHD1
DOC2B	1.02378e-80	2.47161	0.14	0.04	3.74714e-76	Vas niche	DOC2B
KRT7	1.49139e-80	-1.15887	0.579	0.734	5.45863e-76	Vas niche	KRT7
SERPINA11	1.57415e-80	-2.94117	0.066	0.293	5.76154e-76	Vas niche	SERPINA11
RAPGEF5	1.62497e-80	1.68634	0.304	0.143	5.94756e-76	Vas niche	RAPGEF5
F9	2.2423e-80	-3.1916	0.048	0.272	8.20705e-76	Vas niche	F9
ERBB3	2.43675e-80	-1.66998	0.134	0.393	8.91875e-76	Vas niche	ERBB3
CNR1	3.39377e-80	2.70556	0.051	0.007	1.24215e-75	Vas niche	CNR1
SLC39A14	3.75757e-80	-1.33452	0.304	0.547	1.37531e-75	Vas niche	SLC39A14
ORM2	4.11346e-80	-2.92284	0.23	0.444	1.50557e-75	Vas niche	ORM2
AC113167.1	4.13742e-80	5.44733	0.01	0	1.51434e-75	Vas niche	AC113167.1
APOM	4.15676e-80	-3.03531	0.058	0.283	1.52142e-75	Vas niche	APOM
TSC22D1	4.82488e-80	0.797467	0.752	0.627	1.76595e-75	Vas niche	TSC22D1
CCNI	4.92297e-80	0.634954	0.789	0.656	1.80185e-75	Vas niche	CCNI
LRG1	5.49229e-80	-2.12473	0.16	0.402	2.01023e-75	Vas niche	LRG1
RPL26	6.87354e-80	0.447709	0.983	0.945	2.51578e-75	Vas niche	RPL26
ACY1	1.708e-79	-1.63269	0.139	0.393	6.25146e-75	Vas niche	ACY1
SERINC2	1.83767e-79	-1.39382	0.251	0.503	6.72605e-75	Vas niche	SERINC2
HOXD1	2.12139e-79	3.5973	0.036	0.004	7.76451e-75	Vas niche	HOXD1
HMGCS2	2.15792e-79	-3.40808	0.057	0.279	7.89819e-75	Vas niche	HMGCS2
APOA5	2.27152e-79	-3.38858	0.055	0.277	8.31399e-75	Vas niche	APOA5
OR51E1	2.43017e-79	2.94727	0.054	0.008	8.89468e-75	Vas niche	OR51E1
COL21A1	2.56644e-79	2.096	0.086	0.018	9.39344e-75	Vas niche	COL21A1
HTRA1	2.74191e-79	0.596047	0.776	0.639	1.00357e-74	Vas niche	HTRA1
CCND2	2.83941e-79	0.934358	0.45	0.251	1.03925e-74	Vas niche	CCND2
HSD17B13	3.32485e-79	-3.63769	0.029	0.244	1.21693e-74	Vas niche	HSD17B13
RASIP1	3.35849e-79	1.26856	0.337	0.16	1.22924e-74	Vas niche	RASIP1
PROC	3.85645e-79	-2.69402	0.056	0.282	1.4115e-74	Vas niche	PROC
SLC37A4	4.28993e-79	-1.67983	0.13	0.382	1.57016e-74	Vas niche	SLC37A4
ELF3	7.42824e-79	-1.26128	0.386	0.617	2.71881e-74	Vas niche	ELF3
PLEKHO1	1.04138e-78	0.868574	0.569	0.376	3.81156e-74	Vas niche	PLEKHO1
EVA1C	1.18288e-78	1.66634	0.237	0.096	4.32945e-74	Vas niche	EVA1C
DPYSL2	1.65604e-78	0.80524	0.666	0.5	6.06128e-74	Vas niche	DPYSL2
TM4SF5	2.05886e-78	-2.60998	0.034	0.256	7.53562e-74	Vas niche	TM4SF5
HSPE1	2.25253e-78	-0.902302	0.627	0.737	8.24447e-74	Vas niche	HSPE1
SERPINA4	2.68858e-78	-2.17382	0.098	0.334	9.84049e-74	Vas niche	SERPINA4
PIPOX	3.5274e-78	-3.03816	0.036	0.254	1.29106e-73	Vas niche	PIPOX
GRK5	3.79958e-78	1.72346	0.223	0.086	1.39068e-73	Vas niche	GRK5
SLC9A3R1	3.90835e-78	-1.06102	0.504	0.693	1.4305e-73	Vas niche	SLC9A3R1
F5	5.31705e-78	-2.29091	0.071	0.303	1.94609e-73	Vas niche	F5
SOCS2	5.34172e-78	1.7034	0.26	0.112	1.95512e-73	Vas niche	SOCS2
EEF2	6.04573e-78	0.327467	0.982	0.951	2.2128e-73	Vas niche	EEF2
SLC38A3	7.02732e-78	-3.65474	0.028	0.241	2.57207e-73	Vas niche	SLC38A3
BHMT	7.45806e-78	-4.20097	0.029	0.24	2.72972e-73	Vas niche	BHMT
LINC02202	7.64726e-78	3.64354	0.036	0.004	2.79897e-73	Vas niche	LINC02202
GPR146	8.72809e-78	2.19221	0.167	0.055	3.19457e-73	Vas niche	GPR146
SERPINF2	1.08354e-77	-2.42983	0.188	0.412	3.96587e-73	Vas niche	SERPINF2
LUM	1.97862e-77	0.305394	0.913	0.781	7.24195e-73	Vas niche	LUM
FASN	2.46205e-77	-1.19502	0.32	0.568	9.01134e-73	Vas niche	FASN
MSMO1	2.75559e-77	-1.46698	0.222	0.469	1.00858e-72	Vas niche	MSMO1
GPT2	3.76424e-77	-2.26504	0.064	0.295	1.37775e-72	Vas niche	GPT2
RASGRP2	5.19262e-77	1.45923	0.235	0.093	1.90055e-72	Vas niche	RASGRP2
CLDN3	5.24844e-77	-1.80793	0.167	0.408	1.92098e-72	Vas niche	CLDN3
CD24	5.32114e-77	-1.42019	0.619	0.706	1.94759e-72	Vas niche	CD24
CIRBP	5.88119e-77	0.57958	0.817	0.714	2.15258e-72	Vas niche	CIRBP
NES	9.57238e-77	1.0674	0.438	0.246	3.50359e-72	Vas niche	NES
ITGB6	1.01098e-76	-2.19978	0.157	0.393	3.70028e-72	Vas niche	ITGB6
NRP1	1.08187e-76	0.892526	0.608	0.447	3.95977e-72	Vas niche	NRP1
CNN3	1.11007e-76	0.614918	0.786	0.668	4.06298e-72	Vas niche	CNN3
GUK1	1.21146e-76	0.437077	0.936	0.849	4.43405e-72	Vas niche	GUK1
SLCO1B1	1.45176e-76	-3.71217	0.019	0.227	5.3136e-72	Vas niche	SLCO1B1
APOC4	1.51412e-76	-3.02541	0.069	0.289	5.54183e-72	Vas niche	APOC4
PCSK6	1.83973e-76	-2.1861	0.065	0.294	6.7336e-72	Vas niche	PCSK6
CDC42EP5	1.94731e-76	1.1225	0.367	0.186	7.12736e-72	Vas niche	CDC42EP5
GOLT1A	3.62779e-76	-2.84569	0.027	0.242	1.32781e-71	Vas niche	GOLT1A
TMSB4X	4.07346e-76	0.361807	0.998	0.984	1.49093e-71	Vas niche	TMSB4X
ADRA2C	4.96361e-76	2.72854	0.1	0.024	1.81673e-71	Vas niche	ADRA2C
FGFR1	6.83214e-76	0.8582	0.414	0.217	2.50063e-71	Vas niche	FGFR1
HAMP	8.06012e-76	-2.38584	0.272	0.494	2.95008e-71	Vas niche	HAMP
KRTCAP3	1.00126e-75	-1.93019	0.109	0.346	3.66471e-71	Vas niche	KRTCAP3
LINC01197	1.003e-75	2.32201	0.109	0.027	3.67106e-71	Vas niche	LINC01197
CYTL1	1.01003e-75	2.40294	0.058	0.009	3.69681e-71	Vas niche	CYTL1
P2RX1	1.01062e-75	2.59814	0.096	0.022	3.69896e-71	Vas niche	P2RX1
NDN	1.18025e-75	1.1187	0.372	0.193	4.31985e-71	Vas niche	NDN
FAU	1.32667e-75	0.368673	0.989	0.96	4.85576e-71	Vas niche	FAU
HLA-DPB1	1.34184e-75	0.596628	0.845	0.756	4.91126e-71	Vas niche	HLA-DPB1
ARHGDIB	1.41567e-75	0.806397	0.655	0.498	5.1815e-71	Vas niche	ARHGDIB
RPL18	1.64634e-75	0.321583	0.994	0.977	6.02576e-71	Vas niche	RPL18
MFSD2A	2.39084e-75	-2.89532	0.056	0.276	8.75071e-71	Vas niche	MFSD2A
PCK1	3.00935e-75	-2.89246	0.146	0.364	1.10145e-70	Vas niche	PCK1
SLC25A47	3.4574e-75	-2.85032	0.06	0.277	1.26544e-70	Vas niche	SLC25A47
LAMC2	4.40786e-75	-1.65627	0.222	0.462	1.61332e-70	Vas niche	LAMC2
RBPMS2	4.66147e-75	1.91264	0.153	0.048	1.70615e-70	Vas niche	RBPMS2
SCARB1	5.28298e-75	-1.43468	0.242	0.483	1.93362e-70	Vas niche	SCARB1
CBLN1	5.50399e-75	2.03828	0.071	0.013	2.01452e-70	Vas niche	CBLN1
PPP1R16B	5.91742e-75	2.00341	0.155	0.05	2.16584e-70	Vas niche	PPP1R16B
SULF1	6.0137e-75	0.832845	0.651	0.442	2.20108e-70	Vas niche	SULF1
JAG2	6.53787e-75	1.59311	0.304	0.146	2.39293e-70	Vas niche	JAG2
ZFP36L2	1.3371e-74	0.590665	0.821	0.704	4.89391e-70	Vas niche	ZFP36L2
TACSTD2	1.59053e-74	-1.90277	0.162	0.389	5.82152e-70	Vas niche	TACSTD2
DSP	2.29658e-74	-1.35786	0.121	0.371	8.4057e-70	Vas niche	DSP
SUSD2	3.13368e-74	1.49358	0.282	0.128	1.14696e-69	Vas niche	SUSD2
SERPINH1	3.26369e-74	0.511345	0.823	0.688	1.19454e-69	Vas niche	SERPINH1
ATP1B2	4.05166e-74	2.4326	0.097	0.023	1.48295e-69	Vas niche	ATP1B2
MSN	5.50516e-74	0.674582	0.739	0.587	2.01494e-69	Vas niche	MSN
HES4	5.91258e-74	0.930721	0.644	0.469	2.16406e-69	Vas niche	HES4
CD99	6.83525e-74	0.484469	0.876	0.784	2.50177e-69	Vas niche	CD99
IGSF9B	9.32112e-74	2.07582	0.084	0.018	3.41162e-69	Vas niche	IGSF9B
CYP8B1	9.42779e-74	-3.43619	0.026	0.231	3.45067e-69	Vas niche	CYP8B1
ALDH1L1	9.80845e-74	-2.99474	0.058	0.273	3.58999e-69	Vas niche	ALDH1L1
PLXDC1	1.49231e-73	1.17423	0.321	0.153	5.462e-69	Vas niche	PLXDC1
WASF2	1.6028e-73	0.97231	0.548	0.377	5.8664e-69	Vas niche	WASF2
PRCP	2.04771e-73	1.17819	0.572	0.429	7.49481e-69	Vas niche	PRCP
RPS27A	2.16763e-73	0.335459	0.998	0.978	7.93375e-69	Vas niche	RPS27A
MT-CO2	2.26923e-73	-0.639399	1	0.998	8.3056e-69	Vas niche	MT-CO2
C6	2.43994e-73	-2.5072	0.085	0.302	8.93043e-69	Vas niche	C6
SLC22A7	2.98769e-73	-2.77127	0.044	0.256	1.09352e-68	Vas niche	SLC22A7
PRRX2	3.34578e-73	1.57898	0.167	0.055	1.22459e-68	Vas niche	PRRX2
RPLP2	4.22354e-73	0.300403	0.999	0.987	1.54586e-68	Vas niche	RPLP2
RPS3A	7.30027e-73	0.318051	0.997	0.983	2.67197e-68	Vas niche	RPS3A
CEBPD	9.75631e-73	0.702549	0.796	0.686	3.57091e-68	Vas niche	CEBPD
DBI	1.10752e-72	-0.86575	0.61	0.718	4.05365e-68	Vas niche	DBI
TSPAN8	1.33178e-72	-2.12971	0.28	0.475	4.87444e-68	Vas niche	TSPAN8
RAB17	1.69392e-72	-1.78531	0.085	0.317	6.19993e-68	Vas niche	RAB17
ETS1	1.935e-72	1.10379	0.494	0.321	7.08229e-68	Vas niche	ETS1
UGT2B10	2.34202e-72	-4.07189	0.017	0.214	8.57202e-68	Vas niche	UGT2B10
MASP2	2.4998e-72	-2.74909	0.053	0.263	9.1495e-68	Vas niche	MASP2
CADM3-AS1	3.20742e-72	3.42223	0.029	0.002	1.17395e-67	Vas niche	CADM3-AS1
RPL6	3.55881e-72	0.337378	0.987	0.945	1.30256e-67	Vas niche	RPL6
GATA2	4.9944e-72	1.48141	0.172	0.059	1.828e-67	Vas niche	GATA2
AFM	5.4104e-72	-3.8135	0.017	0.214	1.98026e-67	Vas niche	AFM
PCK2	5.48313e-72	-2.02589	0.146	0.372	2.00688e-67	Vas niche	PCK2
LEAP2	5.67878e-72	-2.64806	0.058	0.271	2.07849e-67	Vas niche	LEAP2
STAB1	7.52175e-72	0.718655	0.677	0.531	2.75304e-67	Vas niche	STAB1
BDH1	7.72768e-72	-2.29805	0.059	0.277	2.82841e-67	Vas niche	BDH1
RDH16	1.18991e-71	-2.89737	0.064	0.273	4.35519e-67	Vas niche	RDH16
MMP7	1.50538e-71	-2.00348	0.363	0.541	5.50986e-67	Vas niche	MMP7
SPP2	1.78137e-71	-3.20528	0.038	0.242	6.52001e-67	Vas niche	SPP2
ATP8B2	2.23883e-71	1.09874	0.337	0.166	8.19433e-67	Vas niche	ATP8B2
PRSS23	2.32157e-71	0.485338	0.77	0.589	8.49717e-67	Vas niche	PRSS23
ACSL1	3.23599e-71	-1.87103	0.203	0.431	1.1844e-66	Vas niche	ACSL1
PALM2-AKAP2	3.27384e-71	1.03265	0.508	0.332	1.19826e-66	Vas niche	PALM2-AKAP2
DUSP26	3.74137e-71	3.0408	0.045	0.006	1.36938e-66	Vas niche	DUSP26
FLRT2	3.78624e-71	1.19451	0.22	0.087	1.3858e-66	Vas niche	FLRT2
RHOA	7.91607e-71	0.439128	0.914	0.852	2.89736e-66	Vas niche	RHOA
PPP1R12A	8.82088e-71	1.07625	0.419	0.244	3.22853e-66	Vas niche	PPP1R12A
IGF1	9.31074e-71	0.338296	0.407	0.213	3.40782e-66	Vas niche	IGF1
SLC38A4	9.69261e-71	-2.76294	0.059	0.267	3.54759e-66	Vas niche	SLC38A4
ANPEP	1.46546e-70	-1.3125	0.324	0.536	5.36373e-66	Vas niche	ANPEP
CYP4A11	2.44467e-70	-3.51985	0.031	0.229	8.94773e-66	Vas niche	CYP4A11
TMPRSS6	2.56427e-70	-3.01274	0.031	0.232	9.3855e-66	Vas niche	TMPRSS6
TSC22D3	3.64822e-70	0.713188	0.666	0.507	1.33529e-65	Vas niche	TSC22D3
TSPAN18	3.8495e-70	1.74226	0.18	0.065	1.40895e-65	Vas niche	TSPAN18
ABCC6	4.75923e-70	-2.67414	0.028	0.229	1.74193e-65	Vas niche	ABCC6
GSTA1	7.1958e-70	-2.44409	0.206	0.404	2.63373e-65	Vas niche	GSTA1
ZNF423	7.42323e-70	1.33635	0.135	0.04	2.71698e-65	Vas niche	ZNF423
NGFR	9.63462e-70	1.42679	0.263	0.118	3.52637e-65	Vas niche	NGFR
AL590226.1	1.1352e-69	2.91578	0.052	0.008	4.15494e-65	Vas niche	AL590226.1
SLC22A1	1.13529e-69	-3.33013	0.036	0.236	4.15527e-65	Vas niche	SLC22A1
EBP	1.63979e-69	-1.2189	0.213	0.46	6.0018e-65	Vas niche	EBP
APOF	1.76647e-69	-2.93752	0.04	0.24	6.46547e-65	Vas niche	APOF
SPINT1	2.87593e-69	-1.53252	0.268	0.471	1.05262e-64	Vas niche	SPINT1
METTL7B	2.96698e-69	-2.36973	0.043	0.25	1.08594e-64	Vas niche	METTL7B
DKK1	3.19896e-69	-2.38265	0.11	0.322	1.17085e-64	Vas niche	DKK1
KANK2	3.836e-69	1.02505	0.46	0.284	1.40401e-64	Vas niche	KANK2
LTBP2	5.30227e-69	0.554607	0.658	0.447	1.94068e-64	Vas niche	LTBP2
GPBAR1	5.55814e-69	0.908324	0.304	0.141	2.03434e-64	Vas niche	GPBAR1
ABAT	5.62038e-69	-2.20821	0.091	0.305	2.05712e-64	Vas niche	ABAT
GPIHBP1	6.84034e-69	2.4	0.071	0.014	2.50363e-64	Vas niche	GPIHBP1
SH3BP5	7.95487e-69	1.41414	0.321	0.165	2.91156e-64	Vas niche	SH3BP5
SPP1	8.37029e-69	-1.9349	0.739	0.781	3.06361e-64	Vas niche	SPP1
PECR	8.98463e-69	-2.34208	0.05	0.257	3.28847e-64	Vas niche	PECR
NFATC4	9.04303e-69	1.01152	0.288	0.132	3.30984e-64	Vas niche	NFATC4
CACNA1C	1.61207e-68	1.54288	0.146	0.046	5.90034e-64	Vas niche	CACNA1C
KLF9	1.74359e-68	1.07326	0.426	0.255	6.38171e-64	Vas niche	KLF9
RPS18	1.77875e-68	0.345953	0.997	0.991	6.51041e-64	Vas niche	RPS18
ACTN1	2.02819e-68	0.590301	0.768	0.628	7.42336e-64	Vas niche	ACTN1
CPLX1	2.77827e-68	2.02541	0.185	0.07	1.01687e-63	Vas niche	CPLX1
RPL5	3.62852e-68	0.315531	0.979	0.927	1.32808e-63	Vas niche	RPL5
ASGR1	3.98804e-68	-2.57092	0.106	0.31	1.45966e-63	Vas niche	ASGR1
KLF4	4.72332e-68	1.21446	0.332	0.172	1.72878e-63	Vas niche	KLF4
SEC14L2	6.6046e-68	-1.89498	0.111	0.332	2.41735e-63	Vas niche	SEC14L2
MLXIPL	8.434e-68	-2.85769	0.039	0.238	3.08693e-63	Vas niche	MLXIPL
AKR1C1	1.0234e-67	-2.12114	0.306	0.529	3.74574e-63	Vas niche	AKR1C1
PIK3C2B	1.09953e-67	1.68005	0.251	0.114	4.02437e-63	Vas niche	PIK3C2B
EZR	1.42166e-67	-1.15671	0.603	0.718	5.20344e-63	Vas niche	EZR
SLC13A5	1.65777e-67	-2.2879	0.081	0.29	6.06759e-63	Vas niche	SLC13A5
CYP2A6	1.887e-67	-3.49597	0.038	0.232	6.90662e-63	Vas niche	CYP2A6
SMTN	2.06707e-67	0.924286	0.507	0.332	7.56568e-63	Vas niche	SMTN
KCNK3	2.0921e-67	2.60328	0.062	0.011	7.65728e-63	Vas niche	KCNK3
SYNM	2.93679e-67	1.32404	0.232	0.098	1.07489e-62	Vas niche	SYNM
PCOLCE	3.50498e-67	0.614681	0.693	0.538	1.28286e-62	Vas niche	PCOLCE
SERPINE2	4.44434e-67	0.703312	0.58	0.393	1.62667e-62	Vas niche	SERPINE2
SPTB	5.50716e-67	2.84441	0.048	0.007	2.01567e-62	Vas niche	SPTB
CH25H	7.52005e-67	1.54412	0.157	0.053	2.75241e-62	Vas niche	CH25H
RPL35	8.88466e-67	0.28288	0.997	0.98	3.25187e-62	Vas niche	RPL35
LAMA2	9.87091e-67	1.00742	0.319	0.158	3.61285e-62	Vas niche	LAMA2
RPS24	1.00064e-66	0.312058	0.987	0.965	3.66245e-62	Vas niche	RPS24
CFHR3	1.13729e-66	-2.79877	0.074	0.275	4.16259e-62	Vas niche	CFHR3
PALMD	1.21127e-66	1.87073	0.233	0.103	4.43338e-62	Vas niche	PALMD
DGAT2	1.25067e-66	-2.38698	0.041	0.239	4.57756e-62	Vas niche	DGAT2
SERPINA10	1.30473e-66	-2.36572	0.052	0.252	4.77545e-62	Vas niche	SERPINA10
MEOX2	1.59238e-66	2.06678	0.129	0.04	5.82827e-62	Vas niche	MEOX2
CDHR5	1.60764e-66	-2.16172	0.072	0.28	5.88411e-62	Vas niche	CDHR5
ASL	1.68949e-66	-0.999264	0.353	0.582	6.18369e-62	Vas niche	ASL
CXADR	1.83121e-66	-1.70518	0.08	0.297	6.70241e-62	Vas niche	CXADR
ATP2B4	2.38181e-66	0.923565	0.542	0.383	8.71765e-62	Vas niche	ATP2B4
TMEM173	2.59246e-66	0.979588	0.493	0.328	9.48865e-62	Vas niche	TMEM173
ACSM2B	4.46693e-66	-3.29872	0.029	0.218	1.63494e-61	Vas niche	ACSM2B
ACTB	4.68876e-66	0.300282	1	0.999	1.71613e-61	Vas niche	ACTB
CYP2E1	8.98787e-66	-2.67732	0.269	0.471	3.28965e-61	Vas niche	CYP2E1
SLC10A1	1.12156e-65	-3.84271	0.018	0.201	4.10502e-61	Vas niche	SLC10A1
AKR7A3	1.56094e-65	-2.21872	0.054	0.256	5.71321e-61	Vas niche	AKR7A3
SERPINA7	1.89127e-65	-2.70244	0.05	0.245	6.92224e-61	Vas niche	SERPINA7
PBLD	3.01983e-65	-2.30167	0.058	0.259	1.10529e-60	Vas niche	PBLD
GOT1	3.24857e-65	-1.46892	0.148	0.376	1.18901e-60	Vas niche	GOT1
BAIAP2L1	4.85524e-65	-1.45222	0.162	0.391	1.77707e-60	Vas niche	BAIAP2L1
TTC36	4.97416e-65	-3.11645	0.031	0.218	1.82059e-60	Vas niche	TTC36
CYGB	6.19762e-65	0.934537	0.458	0.281	2.26839e-60	Vas niche	CYGB
AOX1	7.68831e-65	-2.34737	0.139	0.34	2.814e-60	Vas niche	AOX1
SRPX	9.07019e-65	1.0439	0.385	0.216	3.31978e-60	Vas niche	SRPX
C2	1.30218e-64	-1.67071	0.31	0.503	4.76611e-60	Vas niche	C2
ID1	1.35539e-64	0.966625	0.72	0.597	4.96086e-60	Vas niche	ID1
SDS	2.82206e-64	-2.90984	0.052	0.247	1.0329e-59	Vas niche	SDS
RASSF7	3.39973e-64	-1.42171	0.195	0.425	1.24434e-59	Vas niche	RASSF7
HAO1	3.45997e-64	-3.0392	0.026	0.21	1.26639e-59	Vas niche	HAO1
TDO2	3.50229e-64	-2.41566	0.074	0.273	1.28187e-59	Vas niche	TDO2
SLC25A10	3.72142e-64	-1.63803	0.078	0.291	1.36208e-59	Vas niche	SLC25A10
FRY	3.73504e-64	1.5851	0.236	0.104	1.36706e-59	Vas niche	FRY
COMP	4.22205e-64	0.209716	0.613	0.38	1.54531e-59	Vas niche	COMP
A1CF	4.6891e-64	-3.28483	0.022	0.205	1.71626e-59	Vas niche	A1CF
JPT1	5.67729e-64	-1.11706	0.484	0.629	2.07795e-59	Vas niche	JPT1
UBA52	6.08504e-64	0.243606	0.99	0.974	2.22719e-59	Vas niche	UBA52
PC	6.64219e-64	-1.69194	0.101	0.314	2.43111e-59	Vas niche	PC
PIK3R3	7.39588e-64	1.87756	0.199	0.082	2.70697e-59	Vas niche	PIK3R3
PDIA4	7.66096e-64	-0.81935	0.606	0.741	2.80399e-59	Vas niche	PDIA4
NACA	8.3129e-64	0.344076	0.971	0.917	3.0426e-59	Vas niche	NACA
PBX1	8.48981e-64	0.990108	0.325	0.166	3.10736e-59	Vas niche	PBX1
TXN	9.79114e-64	-0.689493	0.748	0.796	3.58365e-59	Vas niche	TXN
MXRA8	1.04391e-63	0.340344	0.825	0.605	3.8208e-59	Vas niche	MXRA8
ISYNA1	1.26375e-63	1.3337	0.375	0.219	4.62544e-59	Vas niche	ISYNA1
ADH6	1.75577e-63	-2.76585	0.041	0.231	6.42629e-59	Vas niche	ADH6
SSBP4	2.34184e-63	0.841881	0.577	0.427	8.57138e-59	Vas niche	SSBP4
CD79B	2.3549e-63	1.53609	0.204	0.083	8.61917e-59	Vas niche	CD79B
NOTCH1	2.7589e-63	1.30808	0.361	0.208	1.00979e-58	Vas niche	NOTCH1
SLC1A1	3.54103e-63	-1.66297	0.103	0.318	1.29605e-58	Vas niche	SLC1A1
C1orf54	3.67289e-63	1.34555	0.3	0.154	1.34431e-58	Vas niche	C1orf54
ARID5A	5.16267e-63	1.0626	0.446	0.285	1.88959e-58	Vas niche	ARID5A
SLIT2	5.38354e-63	0.89636	0.22	0.091	1.97043e-58	Vas niche	SLIT2
RPL23A	5.80202e-63	0.356938	0.985	0.954	2.1236e-58	Vas niche	RPL23A
ACSM2A	6.21574e-63	-3.13809	0.031	0.215	2.27502e-58	Vas niche	ACSM2A
TBX2-AS1	7.38018e-63	1.80844	0.117	0.034	2.70122e-58	Vas niche	TBX2-AS1
ECHS1	1.00104e-62	-1.23622	0.391	0.575	3.6639e-58	Vas niche	ECHS1
JUND	1.03979e-62	0.605284	0.83	0.744	3.80572e-58	Vas niche	JUND
PLS1	1.07188e-62	-2.17439	0.066	0.267	3.9232e-58	Vas niche	PLS1
CRYZ	1.20577e-62	-1.17515	0.188	0.417	4.41322e-58	Vas niche	CRYZ
DDR1	1.47953e-62	-1.52186	0.304	0.502	5.41524e-58	Vas niche	DDR1
CES2	1.82408e-62	-1.81609	0.19	0.393	6.67632e-58	Vas niche	CES2
PHYH	2.0781e-62	-1.58835	0.181	0.4	7.60604e-58	Vas niche	PHYH
SPINK1	2.12213e-62	-1.35335	0.479	0.647	7.76721e-58	Vas niche	SPINK1
PDGFA	2.19803e-62	1.62412	0.299	0.158	8.04499e-58	Vas niche	PDGFA
NPC2	2.70714e-62	0.458663	0.865	0.785	9.90841e-58	Vas niche	NPC2
CMBL	3.97923e-62	-1.40364	0.174	0.398	1.45644e-57	Vas niche	CMBL
SAA1	4.14929e-62	-2.11873	0.4	0.595	1.51868e-57	Vas niche	SAA1
ALDH4A1	6.42241e-62	-1.90501	0.114	0.319	2.35067e-57	Vas niche	ALDH4A1
RPL14	6.54064e-62	0.350123	0.97	0.921	2.39394e-57	Vas niche	RPL14
COL3A1	7.70046e-62	0.254115	0.975	0.92	2.81844e-57	Vas niche	COL3A1
ABHD17A	1.05183e-61	0.762837	0.614	0.48	3.84979e-57	Vas niche	ABHD17A
DOCK9	1.05982e-61	1.4526	0.272	0.134	3.87904e-57	Vas niche	DOCK9
HNF4A	1.11925e-61	-1.9846	0.055	0.25	4.09656e-57	Vas niche	HNF4A
ATF5	1.14293e-61	-1.71761	0.238	0.443	4.18324e-57	Vas niche	ATF5
PRG4	1.22804e-61	-2.52956	0.051	0.239	4.49474e-57	Vas niche	PRG4
ITIH4	1.36602e-61	-2.35943	0.325	0.493	4.99975e-57	Vas niche	ITIH4
DMPK	1.44283e-61	1.60115	0.211	0.089	5.28088e-57	Vas niche	DMPK
RGMA	1.63387e-61	1.20654	0.127	0.039	5.98012e-57	Vas niche	RGMA
RBMS3	1.78269e-61	1.02199	0.234	0.102	6.52484e-57	Vas niche	RBMS3
EHHADH	1.84202e-61	-2.12465	0.079	0.276	6.74198e-57	Vas niche	EHHADH
MBL2	1.88411e-61	-3.31929	0.022	0.198	6.89602e-57	Vas niche	MBL2
FGFR4	2.00888e-61	-1.39074	0.099	0.314	7.3527e-57	Vas niche	FGFR4
SLC2A1	2.24691e-61	-1.48263	0.23	0.44	8.2239e-57	Vas niche	SLC2A1
LAMA5	2.28561e-61	0.79696	0.604	0.438	8.36555e-57	Vas niche	LAMA5
FETUB	2.43095e-61	-4.17598	0.013	0.183	8.89753e-57	Vas niche	FETUB
NOVA2	2.4347e-61	2.02105	0.105	0.029	8.91123e-57	Vas niche	NOVA2
S100A14	2.4671e-61	-1.67775	0.185	0.398	9.02983e-57	Vas niche	S100A14
CD52	3.01733e-61	0.919383	0.483	0.319	1.10437e-56	Vas niche	CD52
TLCD4	3.41252e-61	-2.12241	0.06	0.255	1.24902e-56	Vas niche	TLCD4
KLKB1	3.92624e-61	-2.62561	0.042	0.227	1.43704e-56	Vas niche	KLKB1
ISLR	4.54073e-61	0.26941	0.777	0.566	1.66195e-56	Vas niche	ISLR
SFRP4	4.98133e-61	0.217525	0.415	0.219	1.82322e-56	Vas niche	SFRP4
SLC27A5	7.44817e-61	-2.17103	0.141	0.337	2.72611e-56	Vas niche	SLC27A5
CCN2	7.85029e-61	0.200052	0.892	0.8	2.87329e-56	Vas niche	CCN2
ATP2A3	1.09839e-60	1.11724	0.409	0.25	4.02023e-56	Vas niche	ATP2A3
C3orf70	1.41286e-60	1.74178	0.096	0.025	5.1712e-56	Vas niche	C3orf70
HNRNPA1	1.56974e-60	0.385317	0.924	0.875	5.74539e-56	Vas niche	HNRNPA1
TP53I11	1.57415e-60	1.18068	0.424	0.267	5.76155e-56	Vas niche	TP53I11
KIRREL1	1.7621e-60	1.17388	0.284	0.14	6.44946e-56	Vas niche	KIRREL1
RGN	1.91949e-60	-2.23822	0.052	0.241	7.02552e-56	Vas niche	RGN
RPS25	2.17759e-60	0.335428	0.98	0.952	7.97021e-56	Vas niche	RPS25
SLCO1B3	2.2037e-60	-2.94154	0.022	0.196	8.06576e-56	Vas niche	SLCO1B3
HPR	2.4357e-60	-3.10068	0.03	0.206	8.9149e-56	Vas niche	HPR
HIC1	2.47261e-60	0.91571	0.386	0.221	9.05001e-56	Vas niche	HIC1
RUNX1T1	2.67278e-60	1.1106	0.174	0.064	9.78266e-56	Vas niche	RUNX1T1
CYP2C18	3.30284e-60	-2.26235	0.035	0.218	1.20887e-55	Vas niche	CYP2C18
SCN3A	3.33601e-60	2.59735	0.041	0.006	1.22101e-55	Vas niche	SCN3A
FZD10-AS1	5.67023e-60	1.78623	0.09	0.023	2.07536e-55	Vas niche	FZD10-AS1
MYLIP	6.59738e-60	1.44434	0.233	0.105	2.41471e-55	Vas niche	MYLIP
ARGLU1	6.67593e-60	0.812159	0.589	0.437	2.44346e-55	Vas niche	ARGLU1
PCDH12	6.72889e-60	1.69274	0.21	0.091	2.46284e-55	Vas niche	PCDH12
H3F3A	6.77215e-60	0.421336	0.908	0.832	2.47868e-55	Vas niche	H3F3A
MT1F	6.96739e-60	-1.61327	0.172	0.382	2.55013e-55	Vas niche	MT1F
PDCD4	8.83336e-60	1.05279	0.469	0.32	3.2331e-55	Vas niche	PDCD4
KIAA0355	1.56986e-59	1.38307	0.276	0.139	5.74586e-55	Vas niche	KIAA0355
STUM	1.63412e-59	3.68055	0.026	0.002	5.98104e-55	Vas niche	STUM
TMEM238	2.09555e-59	-1.13844	0.204	0.429	7.66992e-55	Vas niche	TMEM238
MTHFS	2.164e-59	-1.18159	0.176	0.397	7.92045e-55	Vas niche	MTHFS
MT1E	2.52085e-59	-1.04857	0.707	0.76	9.22657e-55	Vas niche	MT1E
SH3RF3	2.76433e-59	1.67244	0.162	0.06	1.01177e-54	Vas niche	SH3RF3
CEP68	3.16229e-59	1.5471	0.206	0.088	1.15743e-54	Vas niche	CEP68
ALDH8A1	3.47794e-59	-3.04368	0.024	0.196	1.27296e-54	Vas niche	ALDH8A1
NGF	4.00932e-59	2.27617	0.069	0.015	1.46745e-54	Vas niche	NGF
ACTC1	4.25338e-59	1.92891	0.076	0.018	1.55678e-54	Vas niche	ACTC1
SEPTIN4	4.65815e-59	1.50491	0.237	0.11	1.70493e-54	Vas niche	SEPTIN4
CYP2A7	4.78775e-59	-4.68299	0.01	0.174	1.75236e-54	Vas niche	CYP2A7
SMIM22	6.29298e-59	-1.36015	0.262	0.457	2.30329e-54	Vas niche	SMIM22
ACADS	8.21693e-59	-1.34148	0.207	0.42	3.00748e-54	Vas niche	ACADS
TNFSF12	8.90472e-59	1.01342	0.443	0.285	3.25922e-54	Vas niche	TNFSF12
CHRDL1	9.13687e-59	0.43017	0.15	0.051	3.34419e-54	Vas niche	CHRDL1
PAM	1.06284e-58	0.71198	0.544	0.369	3.89009e-54	Vas niche	PAM
EVL	1.07802e-58	0.689725	0.633	0.497	3.94566e-54	Vas niche	EVL
RGS6	1.08252e-58	3.4284	0.024	0.002	3.96215e-54	Vas niche	RGS6
MIR497HG	1.43564e-58	1.49323	0.13	0.042	5.25459e-54	Vas niche	MIR497HG
COL6A1	1.62005e-58	0.284753	0.94	0.815	5.92954e-54	Vas niche	COL6A1
KHK	2.1869e-58	-2.05988	0.092	0.284	8.00426e-54	Vas niche	KHK
PGLYRP2	2.20424e-58	-3.01111	0.033	0.206	8.06775e-54	Vas niche	PGLYRP2
PRRX1	2.99216e-58	0.76239	0.346	0.18	1.09516e-53	Vas niche	PRRX1
MPST	3.25502e-58	-1.08625	0.369	0.562	1.19137e-53	Vas niche	MPST
VSIR	3.28153e-58	0.917112	0.488	0.335	1.20107e-53	Vas niche	VSIR
FMO5	3.28505e-58	-2.39131	0.053	0.235	1.20236e-53	Vas niche	FMO5
HPGD	3.53951e-58	-1.3426	0.115	0.328	1.29549e-53	Vas niche	HPGD
PRSS8	3.61946e-58	-1.46588	0.158	0.37	1.32476e-53	Vas niche	PRSS8
SEPHS2	3.78161e-58	-1.17531	0.289	0.492	1.38411e-53	Vas niche	SEPHS2
GIMAP8	3.81887e-58	1.81632	0.181	0.073	1.39775e-53	Vas niche	GIMAP8
FMO3	4.05355e-58	-2.35368	0.099	0.284	1.48364e-53	Vas niche	FMO3
GPAT2	4.17199e-58	1.9429	0.099	0.027	1.52699e-53	Vas niche	GPAT2
SLC25A6	5.15187e-58	0.423409	0.892	0.798	1.88564e-53	Vas niche	SLC25A6
AC104083.1	5.16984e-58	1.88422	0.19	0.079	1.89221e-53	Vas niche	AC104083.1
AL731571.1	5.27928e-58	3.83784	0.029	0.003	1.93227e-53	Vas niche	AL731571.1
RHOB	6.98684e-58	0.715804	0.844	0.763	2.55725e-53	Vas niche	RHOB
FAH	7.50894e-58	-1.4483	0.139	0.349	2.74835e-53	Vas niche	FAH
TPSB2	1.00589e-57	0.579334	0.586	0.377	3.68165e-53	Vas niche	TPSB2
NR4A3	1.05662e-57	1.36212	0.141	0.048	3.86735e-53	Vas niche	NR4A3
NFKBIA	1.10072e-57	0.917961	0.635	0.526	4.02873e-53	Vas niche	NFKBIA
AKR1C3	1.22804e-57	-1.54484	0.411	0.581	4.49474e-53	Vas niche	AKR1C3
GJB2	1.33854e-57	-1.92409	0.051	0.238	4.89918e-53	Vas niche	GJB2
F7	1.35165e-57	-2.61633	0.027	0.198	4.94717e-53	Vas niche	F7
ABCC2	1.35247e-57	-2.65581	0.033	0.207	4.95016e-53	Vas niche	ABCC2
PDE2A	2.14678e-57	1.59023	0.201	0.086	7.85742e-53	Vas niche	PDE2A
TMEM273	2.42256e-57	1.36063	0.224	0.101	8.86683e-53	Vas niche	TMEM273
FCN3	2.54752e-57	-2.51534	0.059	0.24	9.32419e-53	Vas niche	FCN3
CCDC69	3.90495e-57	1.26431	0.267	0.132	1.42925e-52	Vas niche	CCDC69
AKR1C4	3.99147e-57	-2.14033	0.088	0.276	1.46092e-52	Vas niche	AKR1C4
RTL8C	4.23825e-57	0.566452	0.696	0.555	1.55124e-52	Vas niche	RTL8C
FMNL3	4.99607e-57	1.1258	0.317	0.17	1.82861e-52	Vas niche	FMNL3
SLC44A4	5.30307e-57	-2.15264	0.183	0.369	1.94098e-52	Vas niche	SLC44A4
VNN1	5.97906e-57	-1.63004	0.087	0.284	2.1884e-52	Vas niche	VNN1
SLC27A2	7.09976e-57	-2.93412	0.02	0.185	2.59858e-52	Vas niche	SLC27A2
TMEM97	1.51086e-56	-1.27138	0.118	0.33	5.5299e-52	Vas niche	TMEM97
SELE	2.40835e-56	2.9107	0.12	0.039	8.81479e-52	Vas niche	SELE
SOD1	4.11149e-56	-0.674358	0.772	0.799	1.50485e-51	Vas niche	SOD1
WNT9B	4.52768e-56	3.9998	0.024	0.002	1.65717e-51	Vas niche	WNT9B
OGDHL	4.79413e-56	-2.6889	0.028	0.196	1.7547e-51	Vas niche	OGDHL
PSAT1	4.91067e-56	-1.73974	0.056	0.241	1.79735e-51	Vas niche	PSAT1
CREB3L3	5.43327e-56	-2.09823	0.037	0.21	1.98863e-51	Vas niche	CREB3L3
IDH1	5.83732e-56	-1.03971	0.278	0.493	2.13652e-51	Vas niche	IDH1
ATP1B3	5.85938e-56	0.877216	0.549	0.407	2.14459e-51	Vas niche	ATP1B3
CBX6	6.31852e-56	0.896618	0.418	0.26	2.31264e-51	Vas niche	CBX6
NR1H4	7.48489e-56	-2.78589	0.025	0.192	2.73954e-51	Vas niche	NR1H4
MTTP	8.01718e-56	-2.33083	0.032	0.203	2.93437e-51	Vas niche	MTTP
MAGEH1	9.98375e-56	1.33489	0.247	0.119	3.65415e-51	Vas niche	MAGEH1
ANGPT1	1.02938e-55	1.59717	0.108	0.032	3.76764e-51	Vas niche	ANGPT1
MBNL1-AS1	1.06618e-55	1.72242	0.136	0.047	3.90232e-51	Vas niche	MBNL1-AS1
CD320	1.14871e-55	1.30878	0.467	0.329	4.20439e-51	Vas niche	CD320
HEY2	1.26399e-55	2.26431	0.129	0.044	4.62632e-51	Vas niche	HEY2
DPYS	1.35341e-55	-2.87394	0.032	0.199	4.9536e-51	Vas niche	DPYS
LECT2	1.45076e-55	-3.12989	0.024	0.188	5.30991e-51	Vas niche	LECT2
MFNG	1.55247e-55	1.4881	0.261	0.132	5.68219e-51	Vas niche	MFNG
CHDH	1.58512e-55	-2.28472	0.038	0.213	5.80171e-51	Vas niche	CHDH
SNTG2	1.80326e-55	3.44581	0.02	0.001	6.60012e-51	Vas niche	SNTG2
TMEM45B	1.8536e-55	-2.35555	0.067	0.247	6.78435e-51	Vas niche	TMEM45B
SRP14	1.9084e-55	0.52746	0.894	0.804	6.98494e-51	Vas niche	SRP14
MYH14	2.24756e-55	-1.51685	0.11	0.311	8.22629e-51	Vas niche	MYH14
GNB4	2.42882e-55	0.932901	0.401	0.245	8.88973e-51	Vas niche	GNB4
CYP4F11	2.74837e-55	-2.45072	0.031	0.2	1.00593e-50	Vas niche	CYP4F11
GPD1	3.03283e-55	-2.69855	0.025	0.19	1.11004e-50	Vas niche	GPD1
F2RL3	3.0615e-55	2.02053	0.111	0.034	1.12054e-50	Vas niche	F2RL3
FAM83H	3.54656e-55	-1.46255	0.12	0.321	1.29808e-50	Vas niche	FAM83H
RPS16	3.69516e-55	0.203936	0.994	0.979	1.35246e-50	Vas niche	RPS16
LIPC	4.20377e-55	-3.0013	0.02	0.181	1.53862e-50	Vas niche	LIPC
ANXA6	4.47588e-55	0.492719	0.758	0.655	1.63822e-50	Vas niche	ANXA6
LBH	4.59886e-55	0.940586	0.542	0.399	1.68323e-50	Vas niche	LBH
CADM3	4.63959e-55	2.09184	0.053	0.01	1.69813e-50	Vas niche	CADM3
RPL28	5.09794e-55	0.172751	1	0.996	1.8659e-50	Vas niche	RPL28
PRODH2	5.89727e-55	-3.68967	0.011	0.167	2.15846e-50	Vas niche	PRODH2
SFN	7.36791e-55	-1.35157	0.26	0.461	2.69673e-50	Vas niche	SFN
PDE1A	8.09204e-55	1.18973	0.171	0.067	2.96177e-50	Vas niche	PDE1A
LYL1	8.79429e-55	1.32486	0.246	0.119	3.2188e-50	Vas niche	LYL1
MBNL1	9.28859e-55	0.661551	0.638	0.512	3.39972e-50	Vas niche	MBNL1
CYP1A2	1.36175e-54	-3.62436	0.016	0.173	4.98414e-50	Vas niche	CYP1A2
MAP7D3	1.74518e-54	1.41965	0.204	0.089	6.38752e-50	Vas niche	MAP7D3
SCN4B	1.79211e-54	1.76128	0.083	0.021	6.55931e-50	Vas niche	SCN4B
SEMA5B	2.29211e-54	2.48684	0.094	0.027	8.38937e-50	Vas niche	SEMA5B
LAMC1	2.31415e-54	0.614647	0.638	0.484	8.47003e-50	Vas niche	LAMC1
UBD	2.82489e-54	-1.4734	0.176	0.374	1.03394e-49	Vas niche	UBD
THRSP	3.02347e-54	-3.26906	0.015	0.172	1.10662e-49	Vas niche	THRSP
AGR2	3.0493e-54	-1.61642	0.318	0.483	1.11607e-49	Vas niche	AGR2
LINC01985	3.05389e-54	3.66318	0.019	0.001	1.11775e-49	Vas niche	LINC01985
COL1A1	3.35259e-54	0.157454	0.989	0.921	1.22708e-49	Vas niche	COL1A1
HLA-DRB1	3.37581e-54	0.453063	0.887	0.833	1.23558e-49	Vas niche	HLA-DRB1
DDT	4.52395e-54	-1.14469	0.591	0.688	1.65581e-49	Vas niche	DDT
BHMT2	5.23131e-54	-2.37323	0.057	0.23	1.91471e-49	Vas niche	BHMT2
FOXP1	5.77147e-54	0.732246	0.505	0.349	2.11241e-49	Vas niche	FOXP1
SLC39A5	6.09145e-54	-3.00404	0.019	0.178	2.22953e-49	Vas niche	SLC39A5
STAP2	8.00214e-54	-1.185	0.132	0.339	2.92886e-49	Vas niche	STAP2
DDIT4L	8.13982e-54	3.30199	0.034	0.005	2.97925e-49	Vas niche	DDIT4L
STC1	9.50692e-54	1.70446	0.26	0.131	3.47963e-49	Vas niche	STC1
NFIA	1.02441e-53	0.970307	0.44	0.293	3.74943e-49	Vas niche	NFIA
MYO5B	1.02632e-53	-1.82208	0.064	0.246	3.75643e-49	Vas niche	MYO5B
FABP5	1.76587e-53	1.02624	0.531	0.38	6.46325e-49	Vas niche	FABP5
COL18A1	1.8215e-53	0.578413	0.934	0.849	6.66686e-49	Vas niche	COL18A1
ST14	1.92055e-53	-1.35015	0.314	0.496	7.0294e-49	Vas niche	ST14
RPL35A	2.30458e-53	0.244434	0.986	0.963	8.435e-49	Vas niche	RPL35A
SHC1	2.59986e-53	0.73297	0.621	0.506	9.51575e-49	Vas niche	SHC1
LAD1	2.6627e-53	-1.19793	0.216	0.42	9.74574e-49	Vas niche	LAD1
SNTG2-AS1	3.78783e-53	4.00087	0.013	0.001	1.38638e-48	Vas niche	SNTG2-AS1
ADAMTS10	4.50803e-53	1.2248	0.282	0.149	1.64998e-48	Vas niche	ADAMTS10
SH2B3	4.72271e-53	1.17528	0.382	0.241	1.72856e-48	Vas niche	SH2B3
FAT4	4.81353e-53	1.4345	0.164	0.065	1.7618e-48	Vas niche	FAT4
MGAT4B	4.86862e-53	-0.933018	0.44	0.61	1.78196e-48	Vas niche	MGAT4B
AMOTL1	5.09768e-53	0.990382	0.347	0.2	1.8658e-48	Vas niche	AMOTL1
SH3BGRL3	5.17424e-53	0.348912	0.934	0.855	1.89382e-48	Vas niche	SH3BGRL3
HULC	5.29263e-53	-3.23721	0.038	0.201	1.93716e-48	Vas niche	HULC
RPS4Y1	6.27181e-53	1.07464	0.395	0.248	2.29555e-48	Vas niche	RPS4Y1
ARID5B	6.4055e-53	1.06055	0.298	0.159	2.34448e-48	Vas niche	ARID5B
SEPTIN7	6.74198e-53	0.56016	0.721	0.611	2.46763e-48	Vas niche	SEPTIN7
HGFAC	6.7894e-53	-2.66404	0.031	0.193	2.48499e-48	Vas niche	HGFAC
CD200	7.42328e-53	1.42374	0.152	0.057	2.717e-48	Vas niche	CD200
HTATIP2	7.56957e-53	-1.15029	0.216	0.421	2.77054e-48	Vas niche	HTATIP2
SMAD9	1.04734e-52	1.32845	0.142	0.051	3.83339e-48	Vas niche	SMAD9
ZNF703	1.24925e-52	0.963413	0.374	0.219	4.5724e-48	Vas niche	ZNF703
FCMR	1.50908e-52	1.43591	0.175	0.071	5.52338e-48	Vas niche	FCMR
SUCLG2	1.65601e-52	-0.924903	0.352	0.555	6.06115e-48	Vas niche	SUCLG2
CGN	1.8703e-52	-1.85558	0.045	0.217	6.84548e-48	Vas niche	CGN
GJC2	1.89919e-52	2.02038	0.083	0.022	6.95123e-48	Vas niche	GJC2
ZEB1	2.18661e-52	0.954934	0.315	0.171	8.00321e-48	Vas niche	ZEB1
CYP2B6	2.68823e-52	-2.69284	0.028	0.186	9.83918e-48	Vas niche	CYP2B6
CTSG	3.10906e-52	1.29649	0.112	0.035	1.13795e-47	Vas niche	CTSG
TM7SF2	3.78516e-52	-1.59889	0.091	0.278	1.38541e-47	Vas niche	TM7SF2
SMAD1	3.83311e-52	1.3597	0.264	0.137	1.40296e-47	Vas niche	SMAD1
FILIP1L	3.84293e-52	0.918108	0.383	0.229	1.40655e-47	Vas niche	FILIP1L
AMACR	3.91841e-52	-1.53079	0.111	0.302	1.43418e-47	Vas niche	AMACR
C2orf72	4.1866e-52	-2.1454	0.034	0.197	1.53234e-47	Vas niche	C2orf72
SETBP1	4.37804e-52	1.38145	0.167	0.066	1.60241e-47	Vas niche	SETBP1
ECHDC3	4.85366e-52	-2.1949	0.05	0.218	1.77649e-47	Vas niche	ECHDC3
GLYATL1	4.90617e-52	-2.90959	0.021	0.175	1.79571e-47	Vas niche	GLYATL1
LINC00702	4.93094e-52	2.44128	0.073	0.018	1.80477e-47	Vas niche	LINC00702
CBR1	5.16214e-52	-0.869902	0.386	0.581	1.8894e-47	Vas niche	CBR1
PDE5A	7.20012e-52	1.49267	0.217	0.101	2.63532e-47	Vas niche	PDE5A
EPHA4	8.37132e-52	1.8348	0.094	0.027	3.06399e-47	Vas niche	EPHA4
CD248	9.42439e-52	0.759805	0.396	0.235	3.44942e-47	Vas niche	CD248
VCL	1.10072e-51	0.601288	0.659	0.51	4.02874e-47	Vas niche	VCL
MASP1	1.51126e-51	-1.93518	0.059	0.23	5.53138e-47	Vas niche	MASP1
MAGED2	1.77377e-51	0.637462	0.659	0.53	6.49218e-47	Vas niche	MAGED2
LLGL2	1.90491e-51	-1.24645	0.178	0.379	6.97215e-47	Vas niche	LLGL2
YBX1	2.2508e-51	0.532651	0.805	0.698	8.23816e-47	Vas niche	YBX1
EPB41L4B	2.29653e-51	-2.58113	0.028	0.186	8.40552e-47	Vas niche	EPB41L4B
PDZK1	2.44893e-51	-2.07093	0.036	0.199	8.96333e-47	Vas niche	PDZK1
WSCD1	2.47618e-51	2.03863	0.075	0.019	9.06306e-47	Vas niche	WSCD1
TLE5	2.83399e-51	0.416888	0.824	0.766	1.03727e-46	Vas niche	TLE5
SNHG5	3.18694e-51	0.615844	0.704	0.614	1.16645e-46	Vas niche	SNHG5
PLTP	3.24033e-51	0.646062	0.613	0.475	1.18599e-46	Vas niche	PLTP
TSPAN1	3.39095e-51	-1.88638	0.133	0.313	1.24112e-46	Vas niche	TSPAN1
AHNAK	3.4173e-51	0.352047	0.912	0.812	1.25077e-46	Vas niche	AHNAK
CUBN	3.53478e-51	2.75583	0.048	0.009	1.29376e-46	Vas niche	CUBN
CHSY1	3.57985e-51	1.16431	0.36	0.22	1.31026e-46	Vas niche	CHSY1
COMMD6	3.8529e-51	0.536518	0.78	0.661	1.4102e-46	Vas niche	COMMD6
SOX9	4.31322e-51	-1.4556	0.133	0.325	1.57868e-46	Vas niche	SOX9
PTMS	4.58937e-51	0.390866	0.915	0.835	1.67976e-46	Vas niche	PTMS
VAMP8	5.30944e-51	-0.713721	0.542	0.692	1.94331e-46	Vas niche	VAMP8
AGMAT	6.27171e-51	-2.65759	0.028	0.184	2.29551e-46	Vas niche	AGMAT
NPW	1.08163e-50	-2.65212	0.031	0.188	3.95889e-46	Vas niche	NPW
DLC1	1.0912e-50	1.13002	0.343	0.204	3.9939e-46	Vas niche	DLC1
HAL	1.10715e-50	-3.42572	0.013	0.16	4.05226e-46	Vas niche	HAL
ANXA10	1.14646e-50	-2.49004	0.03	0.188	4.19616e-46	Vas niche	ANXA10
MTHFD1	1.1869e-50	-1.17838	0.22	0.423	4.34417e-46	Vas niche	MTHFD1
RPL4	1.50015e-50	0.221006	0.994	0.969	5.49069e-46	Vas niche	RPL4
CSDC2	1.50123e-50	1.82251	0.082	0.022	5.49465e-46	Vas niche	CSDC2
HOXD-AS2	1.52842e-50	2.73133	0.035	0.005	5.59419e-46	Vas niche	HOXD-AS2
ALDH1A1	2.0724e-50	-1.03729	0.458	0.595	7.5852e-46	Vas niche	ALDH1A1
SLC51A	2.17799e-50	-3.56249	0.015	0.161	7.97165e-46	Vas niche	SLC51A
FOSL2	2.20002e-50	0.759872	0.556	0.414	8.0523e-46	Vas niche	FOSL2
RRAS	2.82207e-50	0.699266	0.635	0.512	1.03291e-45	Vas niche	RRAS
TMEM109	3.15673e-50	0.725141	0.556	0.42	1.1554e-45	Vas niche	TMEM109
SFTA2	3.52459e-50	-1.47974	0.164	0.349	1.29004e-45	Vas niche	SFTA2
ANTXR1	3.91994e-50	0.329831	0.67	0.462	1.43474e-45	Vas niche	ANTXR1
LINC00261	3.96675e-50	-2.6692	0.027	0.181	1.45187e-45	Vas niche	LINC00261
KLF5	4.05912e-50	-1.54694	0.136	0.322	1.48568e-45	Vas niche	KLF5
IL6ST	4.24621e-50	0.640698	0.672	0.563	1.55416e-45	Vas niche	IL6ST
EGFL8	4.26042e-50	1.5583	0.209	0.098	1.55936e-45	Vas niche	EGFL8
CYP4F2	4.37662e-50	-3.00488	0.013	0.159	1.60189e-45	Vas niche	CYP4F2
WNT2B	5.156e-50	1.59216	0.102	0.031	1.88715e-45	Vas niche	WNT2B
ABCG8	5.32086e-50	-2.45641	0.022	0.173	1.94749e-45	Vas niche	ABCG8
ACADSB	6.51609e-50	-1.83789	0.094	0.27	2.38496e-45	Vas niche	ACADSB
CCN3	7.05399e-50	1.53254	0.228	0.111	2.58183e-45	Vas niche	CCN3
PGRMC1	7.2904e-50	-0.847864	0.487	0.642	2.66836e-45	Vas niche	PGRMC1
TMEM100	8.74423e-50	1.70542	0.115	0.038	3.20048e-45	Vas niche	TMEM100
F2R	9.0577e-50	0.738961	0.577	0.438	3.31521e-45	Vas niche	F2R
CLEC2B	9.35712e-50	0.937665	0.396	0.252	3.4248e-45	Vas niche	CLEC2B
CDCP1	1.10024e-49	-1.38775	0.08	0.26	4.02699e-45	Vas niche	CDCP1
INAFM1	1.15511e-49	0.64209	0.502	0.341	4.22783e-45	Vas niche	INAFM1
PPM1F	1.16161e-49	1.14612	0.33	0.196	4.2516e-45	Vas niche	PPM1F
HJV	1.18559e-49	-3.07647	0.012	0.156	4.33939e-45	Vas niche	HJV
ARHGEF17	1.1976e-49	1.17463	0.332	0.194	4.38334e-45	Vas niche	ARHGEF17
EBF2	1.30411e-49	2.31075	0.038	0.006	4.77317e-45	Vas niche	EBF2
EBF3	1.59223e-49	1.76906	0.042	0.007	5.82772e-45	Vas niche	EBF3
ARSE	1.6266e-49	-1.58537	0.066	0.239	5.95351e-45	Vas niche	ARSE
TOM1L1	1.75202e-49	-1.35176	0.078	0.259	6.41256e-45	Vas niche	TOM1L1
CACNA1H	2.14176e-49	1.3201	0.231	0.112	7.83906e-45	Vas niche	CACNA1H
PKP3	2.20107e-49	-1.36838	0.12	0.309	8.05613e-45	Vas niche	PKP3
ACSM5	2.30221e-49	-2.94697	0.023	0.172	8.42633e-45	Vas niche	ACSM5
FMO2	2.44509e-49	1.52875	0.156	0.062	8.94927e-45	Vas niche	FMO2
GCGR	2.44851e-49	-2.85316	0.021	0.17	8.96179e-45	Vas niche	GCGR
ADCY3	2.81303e-49	1.31604	0.331	0.199	1.0296e-44	Vas niche	ADCY3
SNED1	2.92808e-49	1.05178	0.233	0.111	1.07171e-44	Vas niche	SNED1
GLYAT	2.99992e-49	-2.82874	0.02	0.168	1.098e-44	Vas niche	GLYAT
ARRDC3	3.41191e-49	0.883513	0.539	0.413	1.24879e-44	Vas niche	ARRDC3
VEGFB	3.63664e-49	0.60806	0.636	0.514	1.33105e-44	Vas niche	VEGFB
GPT	3.79923e-49	-2.00927	0.045	0.207	1.39056e-44	Vas niche	GPT
CTSK	5.028e-49	0.295184	0.565	0.37	1.8403e-44	Vas niche	CTSK
WFDC2	5.39463e-49	-1.50527	0.244	0.42	1.97449e-44	Vas niche	WFDC2
GLT8D2	5.47037e-49	0.944478	0.216	0.098	2.00221e-44	Vas niche	GLT8D2
ESRP1	6.08044e-49	-1.60075	0.08	0.256	2.2255e-44	Vas niche	ESRP1
IL1RAP	8.11428e-49	-1.65782	0.076	0.249	2.96991e-44	Vas niche	IL1RAP
UPB1	9.36604e-49	-2.72234	0.029	0.18	3.42806e-44	Vas niche	UPB1
SV2B	1.07296e-48	2.60442	0.037	0.006	3.92714e-44	Vas niche	SV2B
MT1X	1.12358e-48	-1.36062	0.437	0.584	4.1124e-44	Vas niche	MT1X
PCBD1	1.19796e-48	-0.91751	0.366	0.539	4.38464e-44	Vas niche	PCBD1
LIX1L	1.39985e-48	0.913092	0.402	0.261	5.12361e-44	Vas niche	LIX1L
ARHGEF2	1.43357e-48	1.13495	0.346	0.212	5.24701e-44	Vas niche	ARHGEF2
PLCB4	1.76752e-48	1.73039	0.148	0.059	6.46929e-44	Vas niche	PLCB4
F3	1.84034e-48	-1.43333	0.248	0.424	6.73585e-44	Vas niche	F3
F13B	1.84523e-48	-3.94459	0.009	0.147	6.75374e-44	Vas niche	F13B
LCN10	2.18151e-48	2.48959	0.055	0.012	7.98456e-44	Vas niche	LCN10
GALE	2.56554e-48	-1.03195	0.159	0.359	9.39013e-44	Vas niche	GALE
IGFBP6	2.58531e-48	0.627072	0.581	0.429	9.46248e-44	Vas niche	IGFBP6
AP003071.4	2.89653e-48	2.74438	0.031	0.004	1.06016e-43	Vas niche	AP003071.4
CFHR5	2.96133e-48	-3.0035	0.017	0.16	1.08388e-43	Vas niche	CFHR5
EMP3	3.21776e-48	0.439694	0.676	0.508	1.17773e-43	Vas niche	EMP3
RBPMS	3.29449e-48	0.714316	0.619	0.501	1.20582e-43	Vas niche	RBPMS
SAA2	3.57583e-48	-2.13578	0.298	0.48	1.30879e-43	Vas niche	SAA2
ORMDL3	4.11297e-48	-0.888702	0.285	0.493	1.50539e-43	Vas niche	ORMDL3
PKN3	4.46586e-48	1.65131	0.154	0.062	1.63455e-43	Vas niche	PKN3
NUDT4	4.67974e-48	0.988967	0.524	0.405	1.71283e-43	Vas niche	NUDT4
ACAA1	4.74172e-48	-0.979141	0.338	0.526	1.73552e-43	Vas niche	ACAA1
FAM124B	4.97543e-48	2.40894	0.045	0.008	1.82106e-43	Vas niche	FAM124B
HRC	5.02279e-48	2.3535	0.05	0.01	1.83839e-43	Vas niche	HRC
CLIP3	5.41872e-48	0.943603	0.221	0.103	1.98331e-43	Vas niche	CLIP3
NFIX	6.25801e-48	0.693676	0.384	0.232	2.29049e-43	Vas niche	NFIX
VAMP2	6.77646e-48	0.910621	0.388	0.246	2.48025e-43	Vas niche	VAMP2
TPI1	7.10663e-48	-0.61134	0.867	0.889	2.6011e-43	Vas niche	TPI1
KCNK17	8.39073e-48	2.18561	0.078	0.021	3.07109e-43	Vas niche	KCNK17
INKA1	1.01764e-47	1.73932	0.117	0.04	3.72467e-43	Vas niche	INKA1
TLE2	1.03435e-47	1.20536	0.211	0.099	3.78582e-43	Vas niche	TLE2
GEM	1.132e-47	0.830178	0.376	0.23	4.14322e-43	Vas niche	GEM
SMLR1	1.35016e-47	-3.74676	0.008	0.143	4.94173e-43	Vas niche	SMLR1
GLTPD2	1.41361e-47	-2.84878	0.017	0.16	5.17395e-43	Vas niche	GLTPD2
SERF2	1.8272e-47	0.266213	0.991	0.972	6.68774e-43	Vas niche	SERF2
SHROOM3	1.86444e-47	-1.40535	0.101	0.28	6.82403e-43	Vas niche	SHROOM3
NPC1L1	1.87478e-47	-1.75369	0.045	0.205	6.86189e-43	Vas niche	NPC1L1
EXOC3L2	1.94454e-47	2.09555	0.055	0.012	7.11722e-43	Vas niche	EXOC3L2
CCL15	2.04746e-47	-2.49333	0.027	0.174	7.49389e-43	Vas niche	CCL15
EEF1G	2.28291e-47	0.257576	0.982	0.949	8.35569e-43	Vas niche	EEF1G
KL	2.42609e-47	2.54288	0.04	0.007	8.87972e-43	Vas niche	KL
CYP27A1	3.15428e-47	-1.56698	0.267	0.424	1.1545e-42	Vas niche	CYP27A1
TSTD1	3.54239e-47	-1.1024	0.209	0.4	1.29655e-42	Vas niche	TSTD1
AK4	3.78562e-47	-1.31435	0.118	0.303	1.38558e-42	Vas niche	AK4
PLEK2	3.83444e-47	-1.48276	0.069	0.239	1.40344e-42	Vas niche	PLEK2
PXMP2	4.4521e-47	-1.40154	0.123	0.306	1.62951e-42	Vas niche	PXMP2
SYT15	4.73339e-47	2.69089	0.045	0.008	1.73247e-42	Vas niche	SYT15
JPH2	4.73792e-47	1.69614	0.09	0.026	1.73413e-42	Vas niche	JPH2
IL6	4.83598e-47	1.32972	0.151	0.06	1.77002e-42	Vas niche	IL6
ITIH3	5.7733e-47	-2.0132	0.298	0.445	2.11309e-42	Vas niche	ITIH3
PRDX1	5.82774e-47	-0.441687	0.865	0.874	2.13301e-42	Vas niche	PRDX1
PNRC1	5.91012e-47	0.569577	0.687	0.598	2.16316e-42	Vas niche	PNRC1
AKR1D1	6.12108e-47	-3.42684	0.012	0.148	2.24038e-42	Vas niche	AKR1D1
MEF2D	6.60005e-47	1.03986	0.384	0.25	2.41568e-42	Vas niche	MEF2D
AL136084.3	6.92633e-47	2.91053	0.028	0.004	2.53511e-42	Vas niche	AL136084.3
MYOZ1	8.79533e-47	3.68722	0.024	0.003	3.21918e-42	Vas niche	MYOZ1
XDH	9.96916e-47	-2.77047	0.016	0.155	3.64881e-42	Vas niche	XDH
A1BG	1.11255e-46	-2.35099	0.397	0.517	4.07203e-42	Vas niche	A1BG
ANGPTL8	1.23404e-46	-1.71121	0.051	0.209	4.51673e-42	Vas niche	ANGPTL8
CXCL12	1.34284e-46	0.434964	0.697	0.52	4.91494e-42	Vas niche	CXCL12
NR0B2	1.69605e-46	-2.79184	0.024	0.167	6.2077e-42	Vas niche	NR0B2
ST6GALNAC6	1.79522e-46	0.855977	0.474	0.342	6.57069e-42	Vas niche	ST6GALNAC6
AREG	1.83334e-46	-1.30551	0.164	0.346	6.7102e-42	Vas niche	AREG
CDH11	1.9882e-46	0.206844	0.542	0.349	7.27701e-42	Vas niche	CDH11
GRAP	2.07097e-46	1.46904	0.182	0.081	7.57995e-42	Vas niche	GRAP
MORF4L1	2.25774e-46	0.379908	0.856	0.768	8.26355e-42	Vas niche	MORF4L1
AC115619.1	2.94136e-46	-2.61958	0.024	0.166	1.07657e-41	Vas niche	AC115619.1
TGM2	3.13844e-46	0.349463	0.924	0.847	1.1487e-41	Vas niche	TGM2
EREG	3.34298e-46	-1.88496	0.071	0.232	1.22356e-41	Vas niche	EREG
SYNE3	3.50231e-46	1.72272	0.111	0.038	1.28188e-41	Vas niche	SYNE3
RNASEK	3.86169e-46	0.372328	0.863	0.793	1.41342e-41	Vas niche	RNASEK
RBM47	3.87999e-46	-1.1098	0.176	0.369	1.42012e-41	Vas niche	RBM47
GLYCTK	4.1844e-46	-1.61169	0.108	0.28	1.53153e-41	Vas niche	GLYCTK
HSP90AA1	4.46162e-46	-0.505986	0.917	0.923	1.633e-41	Vas niche	HSP90AA1
SOD2	4.60245e-46	-0.623321	0.787	0.831	1.68454e-41	Vas niche	SOD2
SMOC1	5.01159e-46	-1.63479	0.051	0.21	1.83429e-41	Vas niche	SMOC1
SYDE1	5.0497e-46	1.08409	0.283	0.155	1.84824e-41	Vas niche	SYDE1
ADARB1	5.06632e-46	1.27617	0.213	0.102	1.85432e-41	Vas niche	ADARB1
SULT1E1	5.38297e-46	-3.155	0.025	0.166	1.97022e-41	Vas niche	SULT1E1
C2CD4B	6.22593e-46	1.93284	0.234	0.122	2.27875e-41	Vas niche	C2CD4B
EPHX2	6.43878e-46	-1.6594	0.099	0.267	2.35666e-41	Vas niche	EPHX2
HDAC7	6.79486e-46	0.804167	0.452	0.314	2.48699e-41	Vas niche	HDAC7
ESPN	8.88145e-46	-2.68798	0.015	0.153	3.2507e-41	Vas niche	ESPN
HCFC1R1	8.8865e-46	0.661336	0.603	0.484	3.25255e-41	Vas niche	HCFC1R1
VSTM4	9.07046e-46	1.09152	0.202	0.093	3.31988e-41	Vas niche	VSTM4
IL32	9.15876e-46	-0.572073	0.737	0.793	3.3522e-41	Vas niche	IL32
TMEM184A	9.2108e-46	-1.80743	0.053	0.211	3.37124e-41	Vas niche	TMEM184A
LDHD	9.28731e-46	-2.44929	0.023	0.165	3.39925e-41	Vas niche	LDHD
MAPRE2	9.50856e-46	1.10006	0.379	0.249	3.48023e-41	Vas niche	MAPRE2
CXCL1	9.52095e-46	-1.24947	0.143	0.329	3.48476e-41	Vas niche	CXCL1
CD5L	9.63782e-46	-2.65736	0.025	0.167	3.52754e-41	Vas niche	CD5L
NADK2	1.32347e-45	-1.14504	0.15	0.334	4.84404e-41	Vas niche	NADK2
SLC2A3	1.40838e-45	0.893038	0.414	0.269	5.15483e-41	Vas niche	SLC2A3
SLC22A18	1.71441e-45	-1.0957	0.162	0.354	6.27492e-41	Vas niche	SLC22A18
CHI3L1	1.99207e-45	-1.6695	0.166	0.345	7.29119e-41	Vas niche	CHI3L1
BCL3	2.11514e-45	0.793073	0.545	0.427	7.74163e-41	Vas niche	BCL3
SORBS1	2.47132e-45	0.941661	0.352	0.215	9.04528e-41	Vas niche	SORBS1
AKR1C2	2.51992e-45	-2.51987	0.173	0.345	9.22317e-41	Vas niche	AKR1C2
GGCX	4.13017e-45	-0.840958	0.241	0.444	1.51168e-40	Vas niche	GGCX
KYNU	4.33569e-45	-1.2947	0.1	0.275	1.5869e-40	Vas niche	KYNU
PROCR	4.3751e-45	1.25355	0.349	0.223	1.60133e-40	Vas niche	PROCR
MISP	4.59952e-45	-1.35874	0.109	0.287	1.68347e-40	Vas niche	MISP
HAGLR	4.89067e-45	2.58197	0.059	0.014	1.79004e-40	Vas niche	HAGLR
ALDH6A1	5.0187e-45	-1.49809	0.132	0.304	1.83689e-40	Vas niche	ALDH6A1
OCIAD2	5.27755e-45	-0.85161	0.406	0.572	1.93163e-40	Vas niche	OCIAD2
MAPK3	5.28203e-45	0.767661	0.514	0.384	1.93328e-40	Vas niche	MAPK3
RPL22	5.31769e-45	0.299122	0.966	0.922	1.94633e-40	Vas niche	RPL22
SLC39A11	5.94639e-45	-1.27789	0.111	0.29	2.17644e-40	Vas niche	SLC39A11
SLC16A3	7.40075e-45	-1.13245	0.446	0.579	2.70875e-40	Vas niche	SLC16A3
MAP1A	8.10457e-45	0.956027	0.167	0.07	2.96635e-40	Vas niche	MAP1A
RSU1	8.7039e-45	0.956063	0.449	0.322	3.18572e-40	Vas niche	RSU1
ZNF853	8.71763e-45	1.54088	0.094	0.029	3.19074e-40	Vas niche	ZNF853
AIG1	9.42366e-45	-0.876516	0.25	0.449	3.44916e-40	Vas niche	AIG1
PEAK1	9.83144e-45	0.954297	0.304	0.173	3.59841e-40	Vas niche	PEAK1
ITGBL1	1.06399e-44	0.17481	0.425	0.255	3.89433e-40	Vas niche	ITGBL1
SGPP2	1.3361e-44	-1.58358	0.092	0.259	4.89025e-40	Vas niche	SGPP2
CDC37	1.35025e-44	0.613237	0.648	0.541	4.94206e-40	Vas niche	CDC37
LAMB1	1.37217e-44	0.548077	0.638	0.504	5.02229e-40	Vas niche	LAMB1
HMGCL	1.59446e-44	-0.996918	0.227	0.42	5.83587e-40	Vas niche	HMGCL
NAT8	1.65804e-44	-3.33722	0.01	0.139	6.06859e-40	Vas niche	NAT8
CYP51A1	1.79546e-44	-1.1028	0.341	0.531	6.57155e-40	Vas niche	CYP51A1
SULF2	2.31338e-44	0.522522	0.652	0.535	8.46721e-40	Vas niche	SULF2
KLHL14	3.06387e-44	3.42466	0.02	0.002	1.12141e-39	Vas niche	KLHL14
PALLD	3.08683e-44	0.51804	0.613	0.473	1.12981e-39	Vas niche	PALLD
CYP2J2	3.23849e-44	-2.86065	0.016	0.149	1.18532e-39	Vas niche	CYP2J2
GOT2	3.44448e-44	-1.05879	0.254	0.442	1.26072e-39	Vas niche	GOT2
ACOX1	3.50591e-44	-1.01885	0.258	0.445	1.2832e-39	Vas niche	ACOX1
WWC1	3.89654e-44	-1.39229	0.076	0.24	1.42617e-39	Vas niche	WWC1
MARCO	3.98101e-44	-1.92821	0.038	0.184	1.45709e-39	Vas niche	MARCO
FBXO2	4.27276e-44	-1.78339	0.068	0.224	1.56387e-39	Vas niche	FBXO2
OSGIN1	4.36407e-44	-1.65621	0.066	0.223	1.59729e-39	Vas niche	OSGIN1
RPS5	5.58522e-44	0.119351	0.989	0.964	2.04425e-39	Vas niche	RPS5
QDPR	5.86507e-44	-1.0703	0.141	0.325	2.14667e-39	Vas niche	QDPR
PDK4	6.01909e-44	0.891577	0.423	0.282	2.20305e-39	Vas niche	PDK4
ZYX	6.66114e-44	0.447119	0.795	0.687	2.43805e-39	Vas niche	ZYX
AMDHD1	7.52911e-44	-2.57647	0.023	0.158	2.75573e-39	Vas niche	AMDHD1
ASPN	7.98174e-44	0.507937	0.537	0.384	2.92139e-39	Vas niche	ASPN
HSPB1	8.16253e-44	0.320938	0.983	0.946	2.98757e-39	Vas niche	HSPB1
HOXD4	8.78464e-44	3.12335	0.016	0.001	3.21527e-39	Vas niche	HOXD4
ABCB4	1.00898e-43	-2.53696	0.036	0.178	3.69297e-39	Vas niche	ABCB4
ABI3BP	1.08719e-43	0.699413	0.43	0.278	3.97922e-39	Vas niche	ABI3BP
FLT4	1.16238e-43	1.45946	0.193	0.092	4.25443e-39	Vas niche	FLT4
ADRA1D	1.68307e-43	3.34365	0.021	0.002	6.1602e-39	Vas niche	ADRA1D
PON2	1.6875e-43	-0.824812	0.375	0.553	6.17643e-39	Vas niche	PON2
DBNDD2	1.69739e-43	1.02432	0.453	0.328	6.21262e-39	Vas niche	DBNDD2
STBD1	1.89275e-43	-1.38092	0.088	0.253	6.92764e-39	Vas niche	STBD1
DHCR7	2.34023e-43	-1.10113	0.167	0.353	8.56548e-39	Vas niche	DHCR7
SNAI1	2.83731e-43	1.25152	0.197	0.093	1.03848e-38	Vas niche	SNAI1
CPN2	3.00343e-43	-2.96297	0.017	0.147	1.09929e-38	Vas niche	CPN2
TMEM37	3.18237e-43	-1.2514	0.117	0.29	1.16478e-38	Vas niche	TMEM37
MCRIP2	3.25738e-43	-1.03935	0.157	0.341	1.19223e-38	Vas niche	MCRIP2
RYR2	3.39458e-43	2.02844	0.055	0.012	1.24245e-38	Vas niche	RYR2
UACA	3.43779e-43	0.654127	0.453	0.313	1.25827e-38	Vas niche	UACA
DNAJC22	3.64588e-43	-2.05648	0.029	0.169	1.33443e-38	Vas niche	DNAJC22
IL1R1	4.30207e-43	0.667736	0.529	0.406	1.5746e-38	Vas niche	IL1R1
HAO2	4.6241e-43	-3.52091	0.013	0.139	1.69247e-38	Vas niche	HAO2
SCARF1	5.70093e-43	1.73843	0.168	0.076	2.0866e-38	Vas niche	SCARF1
ERO1A	5.72854e-43	-0.994005	0.301	0.488	2.0967e-38	Vas niche	ERO1A
AC004540.2	5.94666e-43	3.11781	0.052	0.012	2.17654e-38	Vas niche	AC004540.2
SCNN1A	6.04819e-43	-1.3803	0.133	0.304	2.2137e-38	Vas niche	SCNN1A
PRKG1	6.3263e-43	1.35302	0.136	0.053	2.31549e-38	Vas niche	PRKG1
FERMT2	6.32896e-43	0.840524	0.396	0.262	2.31646e-38	Vas niche	FERMT2
GCSH	6.39126e-43	-0.943499	0.223	0.414	2.33927e-38	Vas niche	GCSH
STARD8	6.96132e-43	1.37995	0.168	0.074	2.54791e-38	Vas niche	STARD8
C15orf48	7.50383e-43	-1.55286	0.168	0.337	2.74648e-38	Vas niche	C15orf48
DIO1	9.27223e-43	-5.0252	0.003	0.123	3.39373e-38	Vas niche	DIO1
ANXA2	9.59959e-43	-0.592216	0.962	0.937	3.51355e-38	Vas niche	ANXA2
ARAP3	9.72221e-43	1.40995	0.223	0.115	3.55843e-38	Vas niche	ARAP3
GCKR	9.77603e-43	-2.24029	0.03	0.168	3.57813e-38	Vas niche	GCKR
ZSCAN18	1.10341e-42	1.16835	0.246	0.13	4.03858e-38	Vas niche	ZSCAN18
NAA38	1.13338e-42	0.541466	0.714	0.615	4.14828e-38	Vas niche	NAA38
AGMO	1.20111e-42	-2.58398	0.018	0.149	4.39618e-38	Vas niche	AGMO
PDE1B	1.22086e-42	1.56873	0.095	0.031	4.46847e-38	Vas niche	PDE1B
ELMO1	1.39744e-42	1.26341	0.197	0.094	5.11478e-38	Vas niche	ELMO1
PPP1R1A	1.51114e-42	-2.57937	0.029	0.165	5.53091e-38	Vas niche	PPP1R1A
KMT2E	1.71658e-42	0.884591	0.402	0.27	6.28284e-38	Vas niche	KMT2E
GABARAP	2.07113e-42	0.33829	0.875	0.807	7.58054e-38	Vas niche	GABARAP
PAICS	2.1784e-42	-0.949387	0.187	0.376	7.97318e-38	Vas niche	PAICS
TOMM7	2.23146e-42	0.349586	0.915	0.837	8.16737e-38	Vas niche	TOMM7
IL1RN	2.37032e-42	-1.29161	0.064	0.221	8.6756e-38	Vas niche	IL1RN
ITPKB	2.37076e-42	1.11664	0.229	0.117	8.67723e-38	Vas niche	ITPKB
SLC22A17	2.714e-42	1.10902	0.224	0.112	9.9335e-38	Vas niche	SLC22A17
MIR122HG	3.40898e-42	-2.41873	0.027	0.161	1.24772e-37	Vas niche	MIR122HG
MAGI2-AS3	3.62068e-42	0.963916	0.227	0.115	1.3252e-37	Vas niche	MAGI2-AS3
ENTPD5	4.91358e-42	-1.51659	0.077	0.234	1.79842e-37	Vas niche	ENTPD5
MELTF	5.18255e-42	-1.23974	0.144	0.321	1.89687e-37	Vas niche	MELTF
MS4A1	5.32935e-42	1.14869	0.106	0.037	1.9506e-37	Vas niche	MS4A1
NR4A2	6.01023e-42	1.11528	0.204	0.098	2.19981e-37	Vas niche	NR4A2
MT-ND4	6.15303e-42	-0.556984	0.999	0.998	2.25207e-37	Vas niche	MT-ND4
PBXIP1	8.60515e-42	0.725573	0.505	0.383	3.14957e-37	Vas niche	PBXIP1
DSC2	9.79776e-42	-1.29122	0.085	0.246	3.58608e-37	Vas niche	DSC2
FXYD3	1.03622e-41	-1.35337	0.264	0.419	3.79267e-37	Vas niche	FXYD3
LTBP3	1.06821e-41	0.387561	0.794	0.7	3.90977e-37	Vas niche	LTBP3
MN1	1.17418e-41	0.977933	0.167	0.072	4.29761e-37	Vas niche	MN1
GLIPR2	1.22787e-41	0.98598	0.334	0.207	4.49411e-37	Vas niche	GLIPR2
CDKN1A	1.29205e-41	0.761984	0.639	0.535	4.72904e-37	Vas niche	CDKN1A
GPAM	1.40557e-41	-1.60457	0.055	0.203	5.14451e-37	Vas niche	GPAM
KRT17	1.44517e-41	-1.50497	0.358	0.491	5.28947e-37	Vas niche	KRT17
NR1I3	1.45693e-41	-2.94292	0.013	0.137	5.33249e-37	Vas niche	NR1I3
PRUNE2	1.57248e-41	1.27731	0.139	0.056	5.75542e-37	Vas niche	PRUNE2
THSD1	1.71592e-41	1.8308	0.097	0.033	6.28046e-37	Vas niche	THSD1
PLEKHO2	2.23723e-41	0.923047	0.393	0.265	8.18849e-37	Vas niche	PLEKHO2
LINC00839	2.34462e-41	2.00261	0.055	0.013	8.58156e-37	Vas niche	LINC00839
ACAT1	2.35732e-41	-1.23967	0.346	0.496	8.62804e-37	Vas niche	ACAT1
CDH2	2.53059e-41	-1.4243	0.05	0.197	9.26222e-37	Vas niche	CDH2
TMEM123	2.53242e-41	-0.646197	0.663	0.757	9.2689e-37	Vas niche	TMEM123
LEF1	2.81096e-41	1.29098	0.169	0.075	1.02884e-36	Vas niche	LEF1
FZD10	3.0078e-41	2.20411	0.048	0.01	1.10089e-36	Vas niche	FZD10
CLDN12	3.26061e-41	-1.07829	0.142	0.32	1.19342e-36	Vas niche	CLDN12
LDHA	3.42544e-41	-0.57786	0.889	0.888	1.25374e-36	Vas niche	LDHA
GCNT3	3.43306e-41	-1.72179	0.076	0.227	1.25654e-36	Vas niche	GCNT3
RGCC	3.74624e-41	1.12302	0.284	0.164	1.37116e-36	Vas niche	RGCC
GMFG	4.02285e-41	0.942591	0.404	0.279	1.4724e-36	Vas niche	GMFG
CEACAM1	5.02403e-41	-1.56719	0.045	0.189	1.83884e-36	Vas niche	CEACAM1
SDCBP	6.92197e-41	0.52386	0.693	0.604	2.53351e-36	Vas niche	SDCBP
MYRF	7.43221e-41	-1.15868	0.16	0.334	2.72026e-36	Vas niche	MYRF
ATP8A1	9.3595e-41	1.63935	0.096	0.032	3.42567e-36	Vas niche	ATP8A1
GAMT	1.16594e-40	-1.33156	0.365	0.504	4.26745e-36	Vas niche	GAMT
TNNT1	1.26461e-40	-1.46718	0.08	0.235	4.62858e-36	Vas niche	TNNT1
CRB3	1.45601e-40	-1.83387	0.03	0.164	5.32912e-36	Vas niche	CRB3
HKDC1	1.49435e-40	-1.686	0.043	0.184	5.46945e-36	Vas niche	HKDC1
HSP90B1	1.71216e-40	-0.400761	0.88	0.898	6.26669e-36	Vas niche	HSP90B1
HSBP1L1	1.75506e-40	-1.12552	0.124	0.295	6.42371e-36	Vas niche	HSBP1L1
VAMP5	1.90611e-40	0.600929	0.639	0.544	6.97654e-36	Vas niche	VAMP5
CDKN1C	1.98412e-40	0.700001	0.372	0.235	7.26206e-36	Vas niche	CDKN1C
ZFHX3	2.04454e-40	0.881483	0.332	0.204	7.48323e-36	Vas niche	ZFHX3
SULT1C4	2.0691e-40	1.38986	0.098	0.033	7.57312e-36	Vas niche	SULT1C4
CPNE5	2.17853e-40	1.65505	0.092	0.03	7.97365e-36	Vas niche	CPNE5
CEBPA	2.73871e-40	-1.47311	0.136	0.294	1.0024e-35	Vas niche	CEBPA
G0S2	2.85953e-40	-1.19743	0.185	0.357	1.04662e-35	Vas niche	G0S2
PLGLB1	3.04928e-40	-1.9563	0.046	0.184	1.11607e-35	Vas niche	PLGLB1
UROC1	3.30499e-40	-3.10883	0.008	0.126	1.20966e-35	Vas niche	UROC1
SFRP1	3.32538e-40	0.765104	0.174	0.078	1.21712e-35	Vas niche	SFRP1
PCYT2	3.33701e-40	-0.97403	0.202	0.389	1.22138e-35	Vas niche	PCYT2
TMEM265	3.51774e-40	-1.25739	0.185	0.355	1.28753e-35	Vas niche	TMEM265
RPL31	3.73636e-40	0.229892	0.987	0.965	1.36755e-35	Vas niche	RPL31
FOXA3	3.80242e-40	-2.05672	0.034	0.168	1.39172e-35	Vas niche	FOXA3
ARHGEF25	4.41985e-40	1.17544	0.132	0.053	1.61771e-35	Vas niche	ARHGEF25
ALCAM	4.54271e-40	-0.911916	0.218	0.404	1.66268e-35	Vas niche	ALCAM
TTC38	5.104e-40	-1.12437	0.184	0.359	1.86811e-35	Vas niche	TTC38
MSC	5.5807e-40	0.902462	0.267	0.148	2.04259e-35	Vas niche	MSC
MT1H	5.70966e-40	-2.1637	0.062	0.203	2.08979e-35	Vas niche	MT1H
AMN	6.28302e-40	-1.57721	0.083	0.235	2.29965e-35	Vas niche	AMN
FAM241A	6.55757e-40	1.4567	0.225	0.12	2.40014e-35	Vas niche	FAM241A
NIPSNAP1	6.6155e-40	-0.962058	0.174	0.355	2.42134e-35	Vas niche	NIPSNAP1
RNASE4	6.63562e-40	-0.951236	0.37	0.529	2.4287e-35	Vas niche	RNASE4
SRSF5	7.11946e-40	0.645576	0.603	0.511	2.60579e-35	Vas niche	SRSF5
PHGDH	7.2072e-40	-1.09003	0.11	0.277	2.63791e-35	Vas niche	PHGDH
PHLDA3	7.92639e-40	0.607993	0.537	0.403	2.90114e-35	Vas niche	PHLDA3
RPL7	8.55084e-40	0.196529	0.993	0.978	3.12969e-35	Vas niche	RPL7
HINT1	8.62706e-40	-0.402596	0.854	0.845	3.15759e-35	Vas niche	HINT1
COL6A3	8.69309e-40	0.284434	0.775	0.642	3.18176e-35	Vas niche	COL6A3
AKAP12	9.69157e-40	0.404908	0.423	0.268	3.54721e-35	Vas niche	AKAP12
DUSP1	9.79369e-40	0.491314	0.864	0.814	3.58459e-35	Vas niche	DUSP1
OCLN	1.01003e-39	-1.30729	0.106	0.268	3.69683e-35	Vas niche	OCLN
B2M	1.02033e-39	0.140446	0.999	0.998	3.73451e-35	Vas niche	B2M
VCAN	1.06648e-39	0.20566	0.744	0.553	3.90343e-35	Vas niche	VCAN
ALDH3A2	1.12028e-39	-0.973895	0.249	0.427	4.10033e-35	Vas niche	ALDH3A2
GPRC5A	1.19804e-39	-1.44114	0.212	0.371	4.38494e-35	Vas niche	GPRC5A
ZNF467	1.20846e-39	1.64656	0.168	0.078	4.4231e-35	Vas niche	ZNF467
SNX3	1.22812e-39	0.435245	0.758	0.689	4.49502e-35	Vas niche	SNX3
CASKIN2	1.39981e-39	1.15301	0.318	0.2	5.12343e-35	Vas niche	CASKIN2
YPEL3	1.45466e-39	0.539959	0.617	0.507	5.32421e-35	Vas niche	YPEL3
CBFA2T3	1.47541e-39	1.64648	0.106	0.038	5.40015e-35	Vas niche	CBFA2T3
GUCY1A1	1.63321e-39	1.53933	0.231	0.127	5.97771e-35	Vas niche	GUCY1A1
RSPO3	1.81928e-39	1.71173	0.1	0.035	6.65876e-35	Vas niche	RSPO3
MECOM	1.98865e-39	1.5856	0.208	0.108	7.27867e-35	Vas niche	MECOM
ESRP2	2.06934e-39	-1.9946	0.029	0.159	7.57397e-35	Vas niche	ESRP2
LACTB2	2.10507e-39	-1.11942	0.117	0.284	7.70478e-35	Vas niche	LACTB2
MUC1	2.45333e-39	-1.34614	0.513	0.576	8.97944e-35	Vas niche	MUC1
SRD5A1	3.1221e-39	-1.44918	0.065	0.212	1.14272e-34	Vas niche	SRD5A1
TGFB1	3.27901e-39	0.627883	0.543	0.418	1.20015e-34	Vas niche	TGFB1
BLVRB	3.54709e-39	-0.685157	0.48	0.623	1.29827e-34	Vas niche	BLVRB
SLC22A3	3.89727e-39	-1.23068	0.088	0.244	1.42644e-34	Vas niche	SLC22A3
SLC41A2	4.21001e-39	-1.08584	0.09	0.25	1.54091e-34	Vas niche	SLC41A2
ASPDH	4.22385e-39	-3.29276	0.012	0.129	1.54597e-34	Vas niche	ASPDH
MACF1	5.06148e-39	0.516883	0.633	0.527	1.85255e-34	Vas niche	MACF1
FOXF1	5.39487e-39	0.930131	0.237	0.125	1.97458e-34	Vas niche	FOXF1
FEZ1	5.85009e-39	1.09728	0.187	0.09	2.14119e-34	Vas niche	FEZ1
NDRG1	6.1264e-39	0.403712	0.644	0.522	2.24232e-34	Vas niche	NDRG1
MMP11	6.2834e-39	-2.27851	0.261	0.411	2.29979e-34	Vas niche	MMP11
EEF1B2	6.46468e-39	0.31512	0.938	0.866	2.36614e-34	Vas niche	EEF1B2
IGFALS	6.73889e-39	-2.93838	0.015	0.133	2.4665e-34	Vas niche	IGFALS
TMPRSS4	7.02381e-39	-1.80836	0.108	0.254	2.57078e-34	Vas niche	TMPRSS4
MET	8.25856e-39	-1.0369	0.295	0.465	3.02272e-34	Vas niche	MET
RPS20	8.63947e-39	0.26898	0.972	0.931	3.16213e-34	Vas niche	RPS20
INAVA	8.85957e-39	-1.19495	0.104	0.265	3.24269e-34	Vas niche	INAVA
CYP4V2	9.13416e-39	-0.880621	0.216	0.401	3.3432e-34	Vas niche	CYP4V2
AL513542.1	9.70269e-39	4.08961	0.011	0.001	3.55128e-34	Vas niche	AL513542.1
EMP2	1.04713e-38	0.987001	0.384	0.266	3.83262e-34	Vas niche	EMP2
MPPED2	1.1597e-38	3.04448	0.029	0.005	4.2446e-34	Vas niche	MPPED2
CD9	1.19946e-38	0.55531	0.66	0.547	4.39014e-34	Vas niche	CD9
AKR1B10	1.23625e-38	-2.00555	0.139	0.286	4.5248e-34	Vas niche	AKR1B10
INHBE	1.32665e-38	-2.46726	0.016	0.135	4.85569e-34	Vas niche	INHBE
PDGFB	1.33341e-38	1.46979	0.196	0.099	4.88042e-34	Vas niche	PDGFB
IL18	1.40461e-38	-1.28901	0.179	0.339	5.141e-34	Vas niche	IL18
RPSA	1.74318e-38	0.208345	0.984	0.958	6.38023e-34	Vas niche	RPSA
GAS7	1.76106e-38	0.741593	0.234	0.122	6.44567e-34	Vas niche	GAS7
CCL16	1.95644e-38	-2.44727	0.023	0.145	7.16076e-34	Vas niche	CCL16
MPC2	1.97582e-38	-0.781636	0.347	0.522	7.23169e-34	Vas niche	MPC2
TMC5	2.22685e-38	-1.8125	0.063	0.203	8.15048e-34	Vas niche	TMC5
CERS2	2.24913e-38	-0.749633	0.413	0.568	8.23204e-34	Vas niche	CERS2
GALNT14	2.45905e-38	-1.37221	0.07	0.217	9.00038e-34	Vas niche	GALNT14
TKFC	2.74653e-38	-1.09013	0.15	0.32	1.00526e-33	Vas niche	TKFC
TSPAN2	3.00193e-38	1.52971	0.152	0.067	1.09874e-33	Vas niche	TSPAN2
NID1	3.32157e-38	0.673176	0.565	0.447	1.21573e-33	Vas niche	NID1
ALDH2	3.32754e-38	-1.36056	0.533	0.607	1.21791e-33	Vas niche	ALDH2
SBSPON	3.57935e-38	2.73777	0.1	0.037	1.31008e-33	Vas niche	SBSPON
MAP4	3.69045e-38	0.523783	0.642	0.537	1.35074e-33	Vas niche	MAP4
TRIB3	3.72389e-38	-0.986969	0.175	0.351	1.36298e-33	Vas niche	TRIB3
CLUH	3.89495e-38	-0.822408	0.237	0.423	1.42559e-33	Vas niche	CLUH
ASPG	4.09943e-38	-2.92654	0.017	0.134	1.50043e-33	Vas niche	ASPG
GPR68	4.1728e-38	0.82508	0.176	0.081	1.52729e-33	Vas niche	GPR68
ARL2	4.32428e-38	0.449809	0.687	0.575	1.58273e-33	Vas niche	ARL2
WWTR1	4.96184e-38	0.631481	0.579	0.466	1.81608e-33	Vas niche	WWTR1
BCO2	5.2703e-38	-2.224	0.024	0.146	1.92898e-33	Vas niche	BCO2
CSF2RB	5.31229e-38	1.74281	0.164	0.077	1.94435e-33	Vas niche	CSF2RB
SPTSSB	5.33028e-38	-2.12136	0.031	0.156	1.95094e-33	Vas niche	SPTSSB
LINC00924	5.39037e-38	1.82969	0.065	0.018	1.97293e-33	Vas niche	LINC00924
MIA2	5.68728e-38	-0.953821	0.139	0.311	2.0816e-33	Vas niche	MIA2
RAP1GAP	6.11709e-38	-1.40551	0.091	0.244	2.23891e-33	Vas niche	RAP1GAP
ATN1	6.42886e-38	0.63818	0.496	0.374	2.35303e-33	Vas niche	ATN1
ANXA3	7.15303e-38	-1.13279	0.171	0.336	2.61808e-33	Vas niche	ANXA3
RIPOR1	7.66668e-38	0.797714	0.418	0.296	2.80608e-33	Vas niche	RIPOR1
PANK1	7.94408e-38	-2.22791	0.033	0.159	2.90761e-33	Vas niche	PANK1
PIK3AP1	8.88603e-38	-0.998573	0.16	0.334	3.25238e-33	Vas niche	PIK3AP1
SLC25A18	9.01816e-38	-3.13942	0.008	0.118	3.30074e-33	Vas niche	SLC25A18
GNMT	9.6982e-38	-3.04681	0.022	0.14	3.54964e-33	Vas niche	GNMT
MCF2L	9.90634e-38	1.43087	0.183	0.089	3.62582e-33	Vas niche	MCF2L
ADAMTS18	1.08192e-37	2.23749	0.027	0.004	3.95995e-33	Vas niche	ADAMTS18
NCEH1	1.10104e-37	-1.48571	0.105	0.255	4.02993e-33	Vas niche	NCEH1
DHRS3	1.28981e-37	-0.736215	0.482	0.628	4.72084e-33	Vas niche	DHRS3
APBB1	1.37719e-37	0.999554	0.285	0.167	5.04064e-33	Vas niche	APBB1
UPK1B	1.40555e-37	-2.83895	0.029	0.15	5.14444e-33	Vas niche	UPK1B
TOX2	1.41467e-37	1.91507	0.084	0.028	5.17782e-33	Vas niche	TOX2
SERPINB6	1.56533e-37	0.478141	0.648	0.537	5.72925e-33	Vas niche	SERPINB6
ABCG5	1.56803e-37	-2.99698	0.008	0.118	5.73913e-33	Vas niche	ABCG5
ZBTB20	1.58288e-37	0.853569	0.167	0.076	5.79348e-33	Vas niche	ZBTB20
NIT2	1.72019e-37	-0.762005	0.196	0.38	6.29606e-33	Vas niche	NIT2
INHBC	1.78359e-37	-3.31945	0.008	0.119	6.52812e-33	Vas niche	INHBC
RPL30	1.84634e-37	0.224493	0.994	0.982	6.75777e-33	Vas niche	RPL30
CLDN10	2.01665e-37	-1.59469	0.193	0.342	7.38114e-33	Vas niche	CLDN10
CABIN1	2.23888e-37	0.895911	0.402	0.282	8.19453e-33	Vas niche	CABIN1
PLAAT3	2.30352e-37	-1.10161	0.314	0.472	8.43111e-33	Vas niche	PLAAT3
PLPP2	2.47579e-37	-1.01741	0.255	0.42	9.06164e-33	Vas niche	PLPP2
VIL1	2.66874e-37	-1.74796	0.039	0.169	9.76784e-33	Vas niche	VIL1
RAB25	2.71583e-37	-1.39967	0.087	0.234	9.94023e-33	Vas niche	RAB25
AGPAT2	2.81926e-37	-0.78581	0.339	0.518	1.03188e-32	Vas niche	AGPAT2
PRSS3	3.28635e-37	-1.26098	0.108	0.261	1.20284e-32	Vas niche	PRSS3
TSHZ3	3.66845e-37	1.03087	0.173	0.08	1.34269e-32	Vas niche	TSHZ3
ITIH5	4.36841e-37	1.13376	0.225	0.121	1.59888e-32	Vas niche	ITIH5
SOX13	4.47958e-37	1.54148	0.181	0.09	1.63957e-32	Vas niche	SOX13
ADAM23	4.57314e-37	1.70297	0.066	0.019	1.67382e-32	Vas niche	ADAM23
DPY19L2	5.24812e-37	1.90403	0.056	0.014	1.92087e-32	Vas niche	DPY19L2
SC5D	5.4052e-37	-1.04448	0.183	0.35	1.97836e-32	Vas niche	SC5D
CHPT1	5.41696e-37	-0.896387	0.18	0.352	1.98266e-32	Vas niche	CHPT1
TEAD2	6.2535e-37	1.0953	0.255	0.146	2.28884e-32	Vas niche	TEAD2
CABP1	6.30531e-37	2.58444	0.032	0.006	2.30781e-32	Vas niche	CABP1
PHACTR2	6.79244e-37	0.930784	0.332	0.213	2.4861e-32	Vas niche	PHACTR2
RPLP0	7.25736e-37	0.145958	0.994	0.978	2.65627e-32	Vas niche	RPLP0
ISCU	7.53818e-37	0.560872	0.595	0.486	2.75905e-32	Vas niche	ISCU
YWHAH	7.63205e-37	0.473876	0.72	0.616	2.79341e-32	Vas niche	YWHAH
ALDH5A1	7.91687e-37	-1.37486	0.073	0.216	2.89765e-32	Vas niche	ALDH5A1
ANXA4	9.06276e-37	-1.0295	0.589	0.679	3.31706e-32	Vas niche	ANXA4
EFNB2	9.29713e-37	1.16244	0.351	0.234	3.40284e-32	Vas niche	EFNB2
ENO1	9.43594e-37	-0.559162	0.91	0.9	3.45365e-32	Vas niche	ENO1
COLEC12	9.56901e-37	0.702967	0.18	0.084	3.50235e-32	Vas niche	COLEC12
TMEM30B	1.04996e-36	-1.16684	0.112	0.267	3.84294e-32	Vas niche	TMEM30B
GCHFR	1.09433e-36	-0.848871	0.169	0.343	4.00536e-32	Vas niche	GCHFR
ACMSD	1.13974e-36	-3.36844	0.011	0.121	4.17156e-32	Vas niche	ACMSD
PCCB	1.15707e-36	-1.00953	0.134	0.3	4.23498e-32	Vas niche	PCCB
MIF	1.25887e-36	-0.393383	0.987	0.969	4.60758e-32	Vas niche	MIF
CTH	1.28046e-36	-3.1977	0.01	0.12	4.68663e-32	Vas niche	CTH
GALNT3	1.29353e-36	-1.66671	0.074	0.213	4.73446e-32	Vas niche	GALNT3
PIK3C2A	1.38602e-36	1.04913	0.323	0.209	5.07298e-32	Vas niche	PIK3C2A
LGR6	1.39173e-36	1.29138	0.111	0.042	5.09387e-32	Vas niche	LGR6
CDO1	1.40526e-36	-1.58663	0.116	0.259	5.14338e-32	Vas niche	CDO1
PZP	1.49631e-36	-2.32895	0.018	0.133	5.47664e-32	Vas niche	PZP
DPT	1.55324e-36	0.579005	0.241	0.126	5.68501e-32	Vas niche	DPT
ASPHD1	1.55991e-36	-1.7142	0.054	0.187	5.70942e-32	Vas niche	ASPHD1
TIMP2	1.57364e-36	0.248042	0.946	0.856	5.75967e-32	Vas niche	TIMP2
ABHD2	1.58269e-36	-0.734348	0.396	0.564	5.7928e-32	Vas niche	ABHD2
TNFRSF1B	1.58954e-36	0.802147	0.437	0.321	5.81788e-32	Vas niche	TNFRSF1B
ELOVL6	1.64702e-36	-1.5575	0.055	0.189	6.02827e-32	Vas niche	ELOVL6
EVA1B	1.77168e-36	0.501682	0.6	0.484	6.48451e-32	Vas niche	EVA1B
PNPO	1.86416e-36	-0.74572	0.227	0.414	6.82301e-32	Vas niche	PNPO
PARVB	1.86854e-36	1.14177	0.287	0.178	6.83903e-32	Vas niche	PARVB
SLC16A14	1.90915e-36	1.77395	0.111	0.043	6.98766e-32	Vas niche	SLC16A14
UBE2C	1.92301e-36	-1.18072	0.127	0.283	7.0384e-32	Vas niche	UBE2C
MICAL1	2.10496e-36	0.930214	0.363	0.245	7.70435e-32	Vas niche	MICAL1
PDZRN3	2.16236e-36	0.815733	0.171	0.079	7.91447e-32	Vas niche	PDZRN3
KDR	2.1818e-36	1.3073	0.209	0.111	7.9856e-32	Vas niche	KDR
ADK	2.23459e-36	-1.00563	0.131	0.293	8.17881e-32	Vas niche	ADK
LINC02147	2.31227e-36	2.976	0.016	0.002	8.46316e-32	Vas niche	LINC02147
ANXA13	2.37175e-36	-2.06346	0.087	0.225	8.68083e-32	Vas niche	ANXA13
FCER1A	2.4746e-36	1.17554	0.112	0.043	9.05727e-32	Vas niche	FCER1A
GRHPR	2.53706e-36	-0.814	0.437	0.587	9.28588e-32	Vas niche	GRHPR
SHBG	2.70786e-36	-2.42838	0.014	0.126	9.91104e-32	Vas niche	SHBG
PIP4K2A	3.04498e-36	0.910275	0.324	0.207	1.11449e-31	Vas niche	PIP4K2A
ARHGAP1	3.20618e-36	0.532693	0.64	0.54	1.17349e-31	Vas niche	ARHGAP1
FGGY	3.2319e-36	-1.54373	0.091	0.234	1.18291e-31	Vas niche	FGGY
ILK	3.25035e-36	0.625078	0.598	0.507	1.18966e-31	Vas niche	ILK
HOOK1	3.38163e-36	-1.84311	0.028	0.149	1.23771e-31	Vas niche	HOOK1
CHRDL2	3.39322e-36	0.34866	0.39	0.252	1.24195e-31	Vas niche	CHRDL2
HAGLROS	3.6436e-36	2.87594	0.03	0.005	1.3336e-31	Vas niche	HAGLROS
TNFRSF21	3.72494e-36	-1.06861	0.239	0.399	1.36337e-31	Vas niche	TNFRSF21
PDLIM2	4.14105e-36	0.650076	0.491	0.376	1.51567e-31	Vas niche	PDLIM2
LPA	4.15198e-36	-2.69033	0.012	0.121	1.51967e-31	Vas niche	LPA
LIPH	4.37004e-36	-1.99735	0.059	0.189	1.59948e-31	Vas niche	LIPH
AL355312.4	4.81238e-36	-2.31811	0.045	0.17	1.76138e-31	Vas niche	AL355312.4
RPL17	5.31947e-36	0.19746	0.993	0.98	1.94698e-31	Vas niche	RPL17
HEY1	5.79433e-36	1.87133	0.092	0.032	2.12078e-31	Vas niche	HEY1
RORC	6.40164e-36	-1.93426	0.031	0.153	2.34306e-31	Vas niche	RORC
TMEM43	7.80036e-36	0.722933	0.465	0.348	2.85501e-31	Vas niche	TMEM43
NXPH3	8.40491e-36	1.76871	0.064	0.018	3.07628e-31	Vas niche	NXPH3
CKS2	8.89837e-36	-1.00469	0.193	0.359	3.25689e-31	Vas niche	CKS2
EIF3G	9.25072e-36	0.457275	0.705	0.629	3.38586e-31	Vas niche	EIF3G
CBLC	9.32031e-36	-1.63085	0.041	0.169	3.41133e-31	Vas niche	CBLC
PEBP1	9.55029e-36	-0.851716	0.728	0.755	3.4955e-31	Vas niche	PEBP1
RABAC1	9.74774e-36	0.335411	0.815	0.734	3.56777e-31	Vas niche	RABAC1
PLPPR4	1.08812e-35	2.09984	0.041	0.009	3.98262e-31	Vas niche	PLPPR4
DPEP1	1.17426e-35	0.90226	0.146	0.064	4.29789e-31	Vas niche	DPEP1
TCF7L1	1.21975e-35	1.42056	0.16	0.075	4.46439e-31	Vas niche	TCF7L1
RHOC	1.22998e-35	0.288059	0.903	0.818	4.50184e-31	Vas niche	RHOC
GSTO2	1.2615e-35	-1.42573	0.05	0.181	4.6172e-31	Vas niche	GSTO2
LZTS1	1.27654e-35	1.26716	0.157	0.073	4.67228e-31	Vas niche	LZTS1
AKT3	1.35788e-35	1.03526	0.318	0.206	4.96997e-31	Vas niche	AKT3
HSPB8	1.36021e-35	1.11752	0.27	0.16	4.97849e-31	Vas niche	HSPB8
SHROOM4	1.36981e-35	1.73454	0.085	0.029	5.01364e-31	Vas niche	SHROOM4
CACNB2	1.37291e-35	1.73584	0.054	0.014	5.02499e-31	Vas niche	CACNB2
RPS4X	1.38767e-35	0.21555	0.989	0.964	5.07902e-31	Vas niche	RPS4X
CCR7	1.42184e-35	1.16789	0.098	0.035	5.20406e-31	Vas niche	CCR7
SERPINF1	1.43338e-35	0.301402	0.863	0.774	5.2463e-31	Vas niche	SERPINF1
RFTN2	1.43385e-35	1.46737	0.078	0.025	5.24802e-31	Vas niche	RFTN2
GYS2	1.44653e-35	-2.97467	0.01	0.118	5.29445e-31	Vas niche	GYS2
KLF13	1.61116e-35	0.97894	0.337	0.224	5.897e-31	Vas niche	KLF13
ZBTB47	1.96974e-35	1.05387	0.239	0.133	7.20946e-31	Vas niche	ZBTB47
MRPL12	2.08969e-35	-0.617224	0.435	0.604	7.64848e-31	Vas niche	MRPL12
GK	2.23393e-35	-1.33729	0.062	0.199	8.1764e-31	Vas niche	GK
CELF2	2.2962e-35	0.808602	0.237	0.129	8.40434e-31	Vas niche	CELF2
TENT5B	2.33677e-35	2.44561	0.064	0.019	8.55281e-31	Vas niche	TENT5B
ONECUT2	2.60448e-35	-1.11218	0.144	0.303	9.53264e-31	Vas niche	ONECUT2
KCNT1	2.71429e-35	3.08767	0.015	0.001	9.93456e-31	Vas niche	KCNT1
RRAD	2.86665e-35	1.07081	0.289	0.174	1.04922e-30	Vas niche	RRAD
KCNJ2	2.87148e-35	2.35112	0.074	0.024	1.05099e-30	Vas niche	KCNJ2
RAI2	3.14501e-35	1.33357	0.135	0.058	1.15111e-30	Vas niche	RAI2
SCGB3A1	3.19036e-35	-0.669131	0.308	0.172	1.1677e-30	Vas niche	SCGB3A1
SNORC	3.19541e-35	-1.82554	0.029	0.147	1.16955e-30	Vas niche	SNORC
DAO	3.33091e-35	-2.7323	0.008	0.113	1.21915e-30	Vas niche	DAO
ACE	3.40951e-35	1.31371	0.258	0.153	1.24792e-30	Vas niche	ACE
SKI	3.52001e-35	0.796408	0.397	0.277	1.28836e-30	Vas niche	SKI
PLXDC2	3.81512e-35	0.451261	0.461	0.324	1.39637e-30	Vas niche	PLXDC2
PLIN2	4.05824e-35	-1.22656	0.248	0.405	1.48536e-30	Vas niche	PLIN2
GSTZ1	4.0894e-35	-0.997057	0.125	0.284	1.49676e-30	Vas niche	GSTZ1
NRXN2	4.14499e-35	1.12971	0.142	0.062	1.51711e-30	Vas niche	NRXN2
FXYD5	4.39619e-35	0.307586	0.759	0.658	1.60905e-30	Vas niche	FXYD5
TTC28	4.7251e-35	1.22196	0.176	0.087	1.72943e-30	Vas niche	TTC28
F11	4.83498e-35	-2.95682	0.014	0.121	1.76965e-30	Vas niche	F11
CRHBP	5.0511e-35	-2.30662	0.026	0.141	1.84875e-30	Vas niche	CRHBP
WBP1L	5.41491e-35	0.705567	0.419	0.303	1.98191e-30	Vas niche	WBP1L
CCL20	5.42779e-35	-2.04417	0.041	0.164	1.98662e-30	Vas niche	CCL20
NAP1L1	5.95782e-35	0.330901	0.808	0.726	2.18062e-30	Vas niche	NAP1L1
DHTKD1	6.00117e-35	-1.04716	0.091	0.237	2.19649e-30	Vas niche	DHTKD1
FZD5	6.06587e-35	-1.51679	0.037	0.16	2.22017e-30	Vas niche	FZD5
OTC	6.39718e-35	-2.85139	0.016	0.125	2.34143e-30	Vas niche	OTC
IRF6	6.79996e-35	-1.53106	0.055	0.187	2.48885e-30	Vas niche	IRF6
ZNF667-AS1	7.10438e-35	1.45784	0.1	0.037	2.60027e-30	Vas niche	ZNF667-AS1
ACSM3	7.23752e-35	-1.44661	0.045	0.172	2.64901e-30	Vas niche	ACSM3
ITGA3	7.50633e-35	-0.863705	0.618	0.682	2.74739e-30	Vas niche	ITGA3
PRR15L	8.20234e-35	-2.02759	0.042	0.164	3.00214e-30	Vas niche	PRR15L
EEA1	8.26552e-35	1.08891	0.277	0.17	3.02526e-30	Vas niche	EEA1
AC009951.6	8.8403e-35	2.22406	0.041	0.009	3.23564e-30	Vas niche	AC009951.6
B3GNT3	9.65155e-35	-1.36403	0.113	0.258	3.53256e-30	Vas niche	B3GNT3
PTPRG	9.65566e-35	1.26261	0.262	0.157	3.53407e-30	Vas niche	PTPRG
TRIM54	9.76308e-35	-1.42795	0.155	0.301	3.57338e-30	Vas niche	TRIM54
GNAL	9.7811e-35	1.63212	0.073	0.023	3.57998e-30	Vas niche	GNAL
ZMIZ1	1.01983e-34	0.740463	0.428	0.314	3.73266e-30	Vas niche	ZMIZ1
LGR4	1.03331e-34	-0.942646	0.091	0.238	3.78201e-30	Vas niche	LGR4
OMD	1.10637e-34	0.493447	0.112	0.043	4.04942e-30	Vas niche	OMD
AC147067.2	1.18579e-34	2.18971	0.041	0.009	4.34009e-30	Vas niche	AC147067.2
KCNK1	1.20878e-34	-1.19186	0.072	0.212	4.42427e-30	Vas niche	KCNK1
HNF1B	1.27422e-34	-1.34165	0.076	0.215	4.66378e-30	Vas niche	HNF1B
APMAP	1.32488e-34	-0.813383	0.362	0.52	4.84918e-30	Vas niche	APMAP
PTPN3	1.33699e-34	-1.3659	0.052	0.181	4.89351e-30	Vas niche	PTPN3
RADIL	1.45616e-34	2.22058	0.041	0.009	5.3297e-30	Vas niche	RADIL
TGFA	1.53341e-34	-1.42904	0.087	0.227	5.61245e-30	Vas niche	TGFA
CA12	1.61173e-34	-1.47433	0.074	0.21	5.89909e-30	Vas niche	CA12
BIK	1.65104e-34	-1.39072	0.076	0.215	6.04298e-30	Vas niche	BIK
ACAT2	1.67984e-34	-1.14568	0.089	0.233	6.14837e-30	Vas niche	ACAT2
CDC42EP3	1.74544e-34	0.953996	0.317	0.205	6.38848e-30	Vas niche	CDC42EP3
SEMA4G	1.87218e-34	-1.85734	0.025	0.139	6.85237e-30	Vas niche	SEMA4G
ROCK1	1.98469e-34	0.801099	0.444	0.334	7.26417e-30	Vas niche	ROCK1
MTCH2	2.00274e-34	-0.741511	0.26	0.434	7.33021e-30	Vas niche	MTCH2
SULT1A1	2.28791e-34	-1.05961	0.227	0.388	8.37398e-30	Vas niche	SULT1A1
SLC17A9	2.50113e-34	-1.24438	0.08	0.22	9.15437e-30	Vas niche	SLC17A9
HAS1	2.63514e-34	1.17194	0.064	0.019	9.64486e-30	Vas niche	HAS1
RDH10	2.87817e-34	-0.864768	0.169	0.337	1.05344e-29	Vas niche	RDH10
DMGDH	3.06418e-34	-3.50624	0.01	0.112	1.12152e-29	Vas niche	DMGDH
ECHDC2	3.47574e-34	-0.880096	0.245	0.413	1.27215e-29	Vas niche	ECHDC2
CAPN11	3.95964e-34	3.01793	0.022	0.003	1.44927e-29	Vas niche	CAPN11
IQGAP2	4.03363e-34	-1.13745	0.14	0.291	1.47635e-29	Vas niche	IQGAP2
IL17RB	4.67334e-34	-2.11894	0.019	0.128	1.71049e-29	Vas niche	IL17RB
PLCL1	5.31139e-34	1.95387	0.06	0.017	1.94402e-29	Vas niche	PLCL1
IER2	6.04791e-34	0.541847	0.654	0.585	2.2136e-29	Vas niche	IER2
TCN1	6.2279e-34	-2.00591	0.049	0.172	2.27947e-29	Vas niche	TCN1
ATP5MF	6.58598e-34	-0.770056	0.724	0.773	2.41053e-29	Vas niche	ATP5MF
DACT1	6.83782e-34	0.710581	0.209	0.109	2.50271e-29	Vas niche	DACT1
CAMSAP3	6.93625e-34	-1.39768	0.045	0.17	2.53874e-29	Vas niche	CAMSAP3
HIBADH	7.04669e-34	-0.767684	0.182	0.351	2.57916e-29	Vas niche	HIBADH
SLC31A1	7.6836e-34	-0.911204	0.139	0.298	2.81227e-29	Vas niche	SLC31A1
SLC35D1	8.07781e-34	-1.10039	0.099	0.244	2.95656e-29	Vas niche	SLC35D1
HNMT	8.13313e-34	-0.770125	0.304	0.474	2.97681e-29	Vas niche	HNMT
UGDH	8.22162e-34	-0.918336	0.346	0.509	3.00919e-29	Vas niche	UGDH
RETSAT	8.72214e-34	-0.77468	0.204	0.379	3.19239e-29	Vas niche	RETSAT
PTGR1	9.31627e-34	-1.01191	0.2	0.354	3.40985e-29	Vas niche	PTGR1
DNAJC12	1.0003e-33	-1.57352	0.042	0.164	3.66122e-29	Vas niche	DNAJC12
EVA1A	1.03209e-33	-1.49511	0.06	0.19	3.77756e-29	Vas niche	EVA1A
MCCC2	1.27131e-33	-0.80972	0.148	0.313	4.65312e-29	Vas niche	MCCC2
HDGFL3	1.33891e-33	0.88223	0.291	0.179	4.90054e-29	Vas niche	HDGFL3
NUAK1	1.43957e-33	0.932561	0.216	0.117	5.26897e-29	Vas niche	NUAK1
RNASEH2C	1.52055e-33	0.567339	0.567	0.472	5.56537e-29	Vas niche	RNASEH2C
AGXT2	1.52829e-33	-2.33351	0.015	0.121	5.5937e-29	Vas niche	AGXT2
GLS2	1.5834e-33	-3.12273	0.013	0.116	5.79539e-29	Vas niche	GLS2
PLAT	1.63135e-33	0.514376	0.482	0.343	5.97092e-29	Vas niche	PLAT
CMTM8	1.66498e-33	-1.31443	0.052	0.18	6.09399e-29	Vas niche	CMTM8
CLRN3	1.81624e-33	-2.46332	0.013	0.116	6.64761e-29	Vas niche	CLRN3
GRB14	1.85754e-33	-2.22477	0.013	0.117	6.79879e-29	Vas niche	GRB14
RIPK4	1.89236e-33	-1.33923	0.049	0.174	6.92624e-29	Vas niche	RIPK4
PALD1	2.06201e-33	1.54022	0.152	0.072	7.54715e-29	Vas niche	PALD1
GSTA2	2.4207e-33	-2.97533	0.035	0.148	8.86001e-29	Vas niche	GSTA2
NME1	2.43813e-33	-0.754765	0.5	0.625	8.9238e-29	Vas niche	NME1
NUPR1	2.62148e-33	0.237499	0.79	0.693	9.59489e-29	Vas niche	NUPR1
MOB2	2.72689e-33	0.831426	0.39	0.278	9.9807e-29	Vas niche	MOB2
CDHR2	2.73781e-33	-1.4071	0.043	0.165	1.00207e-28	Vas niche	CDHR2
TAL1	3.09399e-33	1.75511	0.067	0.021	1.13243e-28	Vas niche	TAL1
ANO2	3.20181e-33	3.31506	0.015	0.001	1.1719e-28	Vas niche	ANO2
ADAM9	3.23973e-33	-1.10187	0.376	0.506	1.18577e-28	Vas niche	ADAM9
FOXA1	3.61061e-33	-1.65128	0.032	0.147	1.32152e-28	Vas niche	FOXA1
PEMT	3.62621e-33	-0.755326	0.255	0.425	1.32723e-28	Vas niche	PEMT
HSD17B11	3.73397e-33	-0.767428	0.376	0.533	1.36667e-28	Vas niche	HSD17B11
RPL24	3.94141e-33	0.197057	0.978	0.939	1.44259e-28	Vas niche	RPL24
UCA1	4.21635e-33	-1.29469	0.108	0.247	1.54323e-28	Vas niche	UCA1
SMIM24	4.44824e-33	-1.40395	0.09	0.226	1.6281e-28	Vas niche	SMIM24
IGKC	4.70924e-33	0.265009	0.962	0.912	1.72363e-28	Vas niche	IGKC
RASA4	4.81601e-33	1.74387	0.052	0.014	1.76271e-28	Vas niche	RASA4
RPS7	4.84541e-33	0.209867	0.976	0.937	1.77347e-28	Vas niche	RPS7
BTF3	4.85951e-33	0.35248	0.836	0.771	1.77863e-28	Vas niche	BTF3
LINC02428	5.00813e-33	-4.72665	0.003	0.097	1.83302e-28	Vas niche	LINC02428
IL16	5.11695e-33	0.884202	0.249	0.143	1.87285e-28	Vas niche	IL16
HSD17B8	5.25781e-33	-1.00056	0.094	0.236	1.92441e-28	Vas niche	HSD17B8
POR	5.33927e-33	-0.775572	0.439	0.58	1.95422e-28	Vas niche	POR
SULT1A2	5.48399e-33	-2.63468	0.011	0.112	2.0072e-28	Vas niche	SULT1A2
SEZ6L2	5.67913e-33	-1.23415	0.13	0.276	2.07862e-28	Vas niche	SEZ6L2
TTC39A	6.16022e-33	-1.64361	0.054	0.178	2.2547e-28	Vas niche	TTC39A
ARSD	6.60609e-33	-0.954583	0.18	0.34	2.4179e-28	Vas niche	ARSD
CCN1	6.76886e-33	0.477269	0.638	0.553	2.47747e-28	Vas niche	CCN1
FREM1	7.39897e-33	1.99681	0.05	0.013	2.7081e-28	Vas niche	FREM1
PTGER3	7.42417e-33	0.663472	0.132	0.057	2.71732e-28	Vas niche	PTGER3
PTPRH	7.77217e-33	-1.71476	0.047	0.168	2.84469e-28	Vas niche	PTPRH
C11orf52	7.8492e-33	-2.02284	0.025	0.135	2.87288e-28	Vas niche	C11orf52
AC007952.4	8.19613e-33	-1.26624	0.131	0.275	2.99987e-28	Vas niche	AC007952.4
KCNE4	8.26967e-33	0.541147	0.209	0.108	3.02678e-28	Vas niche	KCNE4
CLIC2	9.02607e-33	1.01253	0.262	0.158	3.30363e-28	Vas niche	CLIC2
AHCY	9.44183e-33	-0.674588	0.35	0.518	3.4558e-28	Vas niche	AHCY
CXCL8	9.52047e-33	-1.18593	0.244	0.397	3.48459e-28	Vas niche	CXCL8
DECR1	9.75651e-33	-0.849282	0.272	0.431	3.57098e-28	Vas niche	DECR1
FBXL7	1.0204e-32	1.23132	0.122	0.052	3.73477e-28	Vas niche	FBXL7
BAIAP2	1.16243e-32	-0.788864	0.206	0.372	4.2546e-28	Vas niche	BAIAP2
UGT2A3	1.27855e-32	-1.63821	0.035	0.15	4.67962e-28	Vas niche	UGT2A3
TOP2A	1.34571e-32	-1.01515	0.117	0.263	4.92544e-28	Vas niche	TOP2A
TNFAIP8L3	1.46987e-32	2.08159	0.103	0.041	5.37986e-28	Vas niche	TNFAIP8L3
CHCHD10	1.55661e-32	-0.604214	0.614	0.681	5.69734e-28	Vas niche	CHCHD10
NLGN2	1.67264e-32	0.90023	0.208	0.112	6.12203e-28	Vas niche	NLGN2
PPP1R16A	1.83576e-32	-0.770121	0.237	0.405	6.71905e-28	Vas niche	PPP1R16A
TSHZ2	1.87084e-32	0.832882	0.202	0.106	6.84745e-28	Vas niche	TSHZ2
C1orf53	2.04873e-32	-2.1171	0.02	0.125	7.49857e-28	Vas niche	C1orf53
SCARA3	2.09838e-32	0.870845	0.277	0.169	7.68028e-28	Vas niche	SCARA3
PTGIR	2.24268e-32	1.24832	0.164	0.081	8.20843e-28	Vas niche	PTGIR
TCEAL4	2.26719e-32	0.541259	0.558	0.47	8.29814e-28	Vas niche	TCEAL4
LINC00511	2.39957e-32	-1.79762	0.036	0.15	8.78268e-28	Vas niche	LINC00511
CX3CL1	2.62934e-32	1.22711	0.288	0.184	9.62365e-28	Vas niche	CX3CL1
MYORG	2.66754e-32	-1.12327	0.073	0.206	9.76346e-28	Vas niche	MYORG
PRDM16-DT	3.1109e-32	2.25997	0.066	0.021	1.13862e-27	Vas niche	PRDM16-DT
SNHG29	3.11532e-32	0.294798	0.874	0.807	1.14024e-27	Vas niche	SNHG29
SDCBP2	3.40779e-32	-1.27796	0.171	0.312	1.24729e-27	Vas niche	SDCBP2
CAPNS1	3.43835e-32	0.287752	0.878	0.796	1.25847e-27	Vas niche	CAPNS1
RPL37A	3.5997e-32	0.161209	0.999	0.989	1.31753e-27	Vas niche	RPL37A
DAB2IP	4.04897e-32	0.91869	0.309	0.201	1.48196e-27	Vas niche	DAB2IP
LTB	4.09095e-32	0.751505	0.309	0.195	1.49733e-27	Vas niche	LTB
LEPROT	4.27549e-32	0.571791	0.56	0.469	1.56487e-27	Vas niche	LEPROT
NEGR1	4.36409e-32	0.562404	0.167	0.079	1.5973e-27	Vas niche	NEGR1
MT-CO1	4.38071e-32	-0.619594	0.999	0.993	1.60338e-27	Vas niche	MT-CO1
PYGL	4.55953e-32	-0.875097	0.129	0.279	1.66883e-27	Vas niche	PYGL
CPN1	5.12411e-32	-2.68421	0.008	0.103	1.87547e-27	Vas niche	CPN1
SMIM6	5.23242e-32	-2.30485	0.017	0.12	1.91512e-27	Vas niche	SMIM6
PPP1R12C	5.38682e-32	0.670734	0.483	0.382	1.97163e-27	Vas niche	PPP1R12C
EGR3	5.74825e-32	1.11748	0.139	0.063	2.10392e-27	Vas niche	EGR3
RPA3	5.80747e-32	-0.782302	0.264	0.424	2.12559e-27	Vas niche	RPA3
CYP4F12	6.43892e-32	-1.47559	0.034	0.148	2.35671e-27	Vas niche	CYP4F12
OIT3	6.51019e-32	-2.56976	0.014	0.114	2.38279e-27	Vas niche	OIT3
EGFR	6.86511e-32	-1.18718	0.263	0.436	2.5127e-27	Vas niche	EGFR
REC8	7.01775e-32	-1.22364	0.101	0.237	2.56857e-27	Vas niche	REC8
LGI2	7.07478e-32	1.12245	0.135	0.061	2.58944e-27	Vas niche	LGI2
OAZ2	7.16942e-32	0.724151	0.486	0.399	2.62408e-27	Vas niche	OAZ2
GRB7	7.36741e-32	-1.09768	0.111	0.253	2.69655e-27	Vas niche	GRB7
PGM5P3-AS1	7.39723e-32	2.91955	0.015	0.002	2.70746e-27	Vas niche	PGM5P3-AS1
TRAF4	7.60626e-32	-0.805706	0.215	0.384	2.78397e-27	Vas niche	TRAF4
CORO1A	7.63818e-32	0.625217	0.486	0.378	2.79565e-27	Vas niche	CORO1A
HSPA1A	8.75088e-32	-0.560348	0.582	0.698	3.20291e-27	Vas niche	HSPA1A
SARDH	1.01307e-31	-1.98808	0.034	0.144	3.70792e-27	Vas niche	SARDH
TMEM54	1.01673e-31	-0.954185	0.393	0.505	3.72134e-27	Vas niche	TMEM54
HOXB-AS1	1.07178e-31	1.45297	0.129	0.058	3.92281e-27	Vas niche	HOXB-AS1
PPP1R18	1.15789e-31	0.562964	0.547	0.446	4.23798e-27	Vas niche	PPP1R18
CDH3	1.16497e-31	-1.48057	0.06	0.183	4.26392e-27	Vas niche	CDH3
NKAIN2	1.25816e-31	3.81067	0.01	0.001	4.60498e-27	Vas niche	NKAIN2
TPO	1.28353e-31	2.91573	0.015	0.002	4.69784e-27	Vas niche	TPO
SCP2	1.3869e-31	-0.794287	0.61	0.688	5.0762e-27	Vas niche	SCP2
EIF3L	1.42297e-31	0.779587	0.469	0.375	5.20822e-27	Vas niche	EIF3L
FAM162B	1.46613e-31	1.94944	0.055	0.016	5.36618e-27	Vas niche	FAM162B
PKLR	1.46864e-31	-3.64493	0.004	0.096	5.37536e-27	Vas niche	PKLR
REV3L	1.66544e-31	1.1237	0.136	0.062	6.09569e-27	Vas niche	REV3L
FUOM	1.7085e-31	-0.938066	0.216	0.371	6.25327e-27	Vas niche	FUOM
GJB3	1.77024e-31	-1.37109	0.056	0.178	6.47924e-27	Vas niche	GJB3
MUC13	1.80112e-31	-1.50819	0.076	0.203	6.59228e-27	Vas niche	MUC13
KCNQ4	1.81064e-31	2.5757	0.036	0.008	6.62711e-27	Vas niche	KCNQ4
ITGA1	1.90497e-31	0.665032	0.541	0.445	6.97238e-27	Vas niche	ITGA1
PADI2	2.31383e-31	-2.23246	0.026	0.131	8.46886e-27	Vas niche	PADI2
GNAS	2.60608e-31	0.219913	0.957	0.917	9.53851e-27	Vas niche	GNAS
IL7R	2.98432e-31	0.850746	0.213	0.116	1.09229e-26	Vas niche	IL7R
OLFML1	3.00145e-31	1.17312	0.134	0.061	1.09856e-26	Vas niche	OLFML1
FHL3	3.65561e-31	0.855168	0.297	0.189	1.33799e-26	Vas niche	FHL3
TCF15	3.69835e-31	2.19022	0.044	0.011	1.35363e-26	Vas niche	TCF15
HOXD9	3.71545e-31	1.88371	0.058	0.017	1.35989e-26	Vas niche	HOXD9
SORT1	3.72144e-31	0.849809	0.375	0.259	1.36208e-26	Vas niche	SORT1
TUSC1	3.92903e-31	1.062	0.225	0.128	1.43806e-26	Vas niche	TUSC1
LRRC4B	3.93901e-31	2.29577	0.049	0.013	1.44172e-26	Vas niche	LRRC4B
MOGAT2	4.06543e-31	-2.67415	0.008	0.102	1.48799e-26	Vas niche	MOGAT2
AFAP1L1	4.15217e-31	1.31203	0.154	0.075	1.51974e-26	Vas niche	AFAP1L1
VDAC1	4.80683e-31	-0.637716	0.442	0.579	1.75935e-26	Vas niche	VDAC1
FAM89B	5.02173e-31	0.581702	0.537	0.443	1.83801e-26	Vas niche	FAM89B
RTKN	5.02554e-31	-0.868785	0.118	0.265	1.8394e-26	Vas niche	RTKN
FGFR2	5.19476e-31	-1.57899	0.05	0.167	1.90134e-26	Vas niche	FGFR2
MANEAL	5.26135e-31	-1.47692	0.05	0.169	1.92571e-26	Vas niche	MANEAL
PLIN5	5.4406e-31	-2.25774	0.019	0.12	1.99131e-26	Vas niche	PLIN5
BRI3BP	5.52046e-31	-0.990837	0.101	0.238	2.02054e-26	Vas niche	BRI3BP
SCCPDH	5.63641e-31	-0.751412	0.252	0.418	2.06298e-26	Vas niche	SCCPDH
HIST1H2BD	5.98881e-31	-1.40179	0.047	0.164	2.19196e-26	Vas niche	HIST1H2BD
IFI30	6.00194e-31	-0.627235	0.558	0.69	2.19677e-26	Vas niche	IFI30
IDH2	6.1405e-31	-0.685527	0.353	0.51	2.24748e-26	Vas niche	IDH2
PLEKHG1	6.24548e-31	1.30184	0.204	0.114	2.28591e-26	Vas niche	PLEKHG1
CAT	7.00601e-31	-1.19327	0.328	0.46	2.56427e-26	Vas niche	CAT
AP1M2	7.06773e-31	-1.31902	0.084	0.213	2.58686e-26	Vas niche	AP1M2
TACC1	7.53322e-31	0.531782	0.558	0.442	2.75723e-26	Vas niche	TACC1
ELMO3	8.11381e-31	-1.01407	0.096	0.233	2.96973e-26	Vas niche	ELMO3
PRRG4	8.55984e-31	-1.85921	0.029	0.135	3.13299e-26	Vas niche	PRRG4
MARVELD1	8.71958e-31	0.510266	0.481	0.362	3.19145e-26	Vas niche	MARVELD1
SLC47A1	9.28201e-31	-2.33512	0.023	0.125	3.39731e-26	Vas niche	SLC47A1
SPR	9.32733e-31	-0.722087	0.23	0.395	3.41389e-26	Vas niche	SPR
IQGAP1	9.56495e-31	0.477431	0.606	0.498	3.50087e-26	Vas niche	IQGAP1
SYNE1	9.60337e-31	0.985804	0.29	0.187	3.51493e-26	Vas niche	SYNE1
FAM99A	1.01986e-30	-2.16119	0.015	0.112	3.7328e-26	Vas niche	FAM99A
KLHL30	1.38117e-30	2.70282	0.024	0.004	5.05521e-26	Vas niche	KLHL30
CAPG	1.4026e-30	-0.72959	0.474	0.582	5.13366e-26	Vas niche	CAPG
NQO1	1.41302e-30	-1.28321	0.351	0.462	5.1718e-26	Vas niche	NQO1
SERPINB5	1.49188e-30	-1.12212	0.054	0.174	5.46043e-26	Vas niche	SERPINB5
GOLM1	1.54073e-30	-0.951706	0.408	0.539	5.63922e-26	Vas niche	GOLM1
SFXN1	1.57505e-30	-0.797443	0.143	0.296	5.76485e-26	Vas niche	SFXN1
IPO11	1.57804e-30	1.21003	0.22	0.128	5.77577e-26	Vas niche	IPO11
HCST	1.64907e-30	0.779026	0.368	0.257	6.03577e-26	Vas niche	HCST
PTEN	1.84921e-30	0.602702	0.56	0.48	6.7683e-26	Vas niche	PTEN
AL137186.2	1.98581e-30	1.31691	0.099	0.04	7.26827e-26	Vas niche	AL137186.2
EGR1	2.10563e-30	0.462968	0.698	0.611	7.7068e-26	Vas niche	EGR1
IL17B	2.30312e-30	2.3031	0.031	0.006	8.42966e-26	Vas niche	IL17B
GDF15	2.39335e-30	-0.977476	0.184	0.339	8.75991e-26	Vas niche	GDF15
GHR	2.39506e-30	-1.57579	0.074	0.196	8.76615e-26	Vas niche	GHR
JCAD	2.53713e-30	0.897772	0.206	0.113	9.28615e-26	Vas niche	JCAD
EXOC3L4	2.79273e-30	-1.74439	0.035	0.143	1.02217e-25	Vas niche	EXOC3L4
RFTN1	2.86404e-30	0.987515	0.294	0.192	1.04827e-25	Vas niche	RFTN1
LAMP2	3.09204e-30	-0.609528	0.56	0.671	1.13172e-25	Vas niche	LAMP2
STXBP1	3.31944e-30	1.09955	0.184	0.098	1.21495e-25	Vas niche	STXBP1
CAPS	3.61506e-30	-1.14985	0.213	0.348	1.32315e-25	Vas niche	CAPS
BCHE	3.72354e-30	-1.93151	0.055	0.169	1.36285e-25	Vas niche	BCHE
LINC00989	3.74503e-30	3.37527	0.012	0.001	1.37072e-25	Vas niche	LINC00989
CHST13	4.04087e-30	-1.75585	0.023	0.125	1.479e-25	Vas niche	CHST13
SPTAN1	4.05017e-30	0.470519	0.632	0.547	1.4824e-25	Vas niche	SPTAN1
GRTP1	4.2124e-30	-1.73202	0.027	0.132	1.54178e-25	Vas niche	GRTP1
EIF4EBP1	4.3396e-30	-0.680971	0.43	0.573	1.58834e-25	Vas niche	EIF4EBP1
RASSF3	4.38459e-30	1.21757	0.299	0.199	1.6048e-25	Vas niche	RASSF3
EIF3F	4.43947e-30	0.420683	0.721	0.653	1.62489e-25	Vas niche	EIF3F
ECI1	4.47438e-30	-0.620584	0.372	0.528	1.63767e-25	Vas niche	ECI1
PCSK5	4.83293e-30	0.936447	0.208	0.116	1.7689e-25	Vas niche	PCSK5
PTGER1	4.90224e-30	1.87135	0.078	0.028	1.79427e-25	Vas niche	PTGER1
CCNB1	5.38856e-30	-1.25005	0.072	0.197	1.97227e-25	Vas niche	CCNB1
TNFRSF12A	5.41445e-30	-0.644476	0.569	0.668	1.98174e-25	Vas niche	TNFRSF12A
NPPC	5.50581e-30	3.76585	0.017	0.002	2.01518e-25	Vas niche	NPPC
ACO1	5.91241e-30	-0.82518	0.157	0.31	2.164e-25	Vas niche	ACO1
PREX1	6.53905e-30	0.958185	0.272	0.172	2.39336e-25	Vas niche	PREX1
SOBP	6.94117e-30	1.33793	0.095	0.037	2.54054e-25	Vas niche	SOBP
SLC35C1	7.2959e-30	-0.864087	0.195	0.35	2.67037e-25	Vas niche	SLC35C1
TPD52	7.66991e-30	-1.02262	0.159	0.303	2.80726e-25	Vas niche	TPD52
CBX7	7.67449e-30	1.14389	0.21	0.119	2.80894e-25	Vas niche	CBX7
MMP16	7.85937e-30	1.25057	0.069	0.023	2.87661e-25	Vas niche	MMP16
MT-CO3	7.93415e-30	-0.472397	1	0.998	2.90398e-25	Vas niche	MT-CO3
LINC00844	8.45559e-30	-2.16052	0.017	0.114	3.09483e-25	Vas niche	LINC00844
DLL1	8.50641e-30	1.23162	0.125	0.056	3.11343e-25	Vas niche	DLL1
CDH17	8.66401e-30	-2.62972	0.031	0.132	3.17112e-25	Vas niche	CDH17
IGF2BP3	8.90815e-30	-1.74617	0.036	0.144	3.26047e-25	Vas niche	IGF2BP3
XBP1	9.40764e-30	-0.700336	0.39	0.538	3.44329e-25	Vas niche	XBP1
ERBB2	1.04679e-29	-0.72837	0.346	0.503	3.83134e-25	Vas niche	ERBB2
HLA-DRA	1.06741e-29	0.252648	0.971	0.952	3.90684e-25	Vas niche	HLA-DRA
IQANK1	1.14351e-29	-1.73681	0.027	0.129	4.18535e-25	Vas niche	IQANK1
PLBD1	1.23931e-29	-0.935139	0.141	0.285	4.536e-25	Vas niche	PLBD1
CPNE2	1.3318e-29	1.09517	0.277	0.18	4.87454e-25	Vas niche	CPNE2
CKS1B	1.35786e-29	-0.750967	0.191	0.346	4.96991e-25	Vas niche	CKS1B
AFMID	1.36566e-29	-0.824869	0.122	0.265	4.99844e-25	Vas niche	AFMID
H1FX	1.36888e-29	0.319687	0.815	0.755	5.01023e-25	Vas niche	H1FX
CYP4A22	1.41347e-29	-3.0123	0.008	0.097	5.17345e-25	Vas niche	CYP4A22
ANXA9	1.44049e-29	-1.91971	0.023	0.123	5.27234e-25	Vas niche	ANXA9
PLSCR3	1.48423e-29	0.903912	0.312	0.208	5.43245e-25	Vas niche	PLSCR3
INSIG1	1.50927e-29	-0.989634	0.235	0.382	5.5241e-25	Vas niche	INSIG1
ROCK2	1.53336e-29	0.83037	0.368	0.267	5.61226e-25	Vas niche	ROCK2
UQCR10	1.55662e-29	-0.41528	0.759	0.793	5.69739e-25	Vas niche	UQCR10
WIPF1	1.62227e-29	0.549217	0.458	0.347	5.93768e-25	Vas niche	WIPF1
RAP2A	1.68897e-29	1.04592	0.278	0.179	6.18179e-25	Vas niche	RAP2A
PCDH18	1.77242e-29	0.871574	0.178	0.092	6.48722e-25	Vas niche	PCDH18
FA2H	1.85966e-29	-2.3614	0.035	0.138	6.80654e-25	Vas niche	FA2H
DDAH1	1.86739e-29	-0.724378	0.234	0.397	6.83483e-25	Vas niche	DDAH1
SLC16A1	1.87264e-29	-0.84235	0.142	0.291	6.85406e-25	Vas niche	SLC16A1
AP001528.1	1.96086e-29	2.02995	0.052	0.015	7.17695e-25	Vas niche	AP001528.1
RPL36A	2.29878e-29	0.154845	0.982	0.941	8.41378e-25	Vas niche	RPL36A
AC022613.1	2.32037e-29	-1.71667	0.029	0.132	8.4928e-25	Vas niche	AC022613.1
SMS	2.70201e-29	-0.80504	0.239	0.396	9.88962e-25	Vas niche	SMS
SPRYD4	2.70939e-29	-0.959544	0.071	0.195	9.91665e-25	Vas niche	SPRYD4
KIF19	3.26867e-29	2.37987	0.034	0.007	1.19636e-24	Vas niche	KIF19
ZGPAT	3.28072e-29	-0.868087	0.188	0.338	1.20078e-24	Vas niche	ZGPAT
COL8A1	3.45793e-29	0.199229	0.409	0.274	1.26564e-24	Vas niche	COL8A1
FAM124A	3.61172e-29	1.77056	0.081	0.03	1.32193e-24	Vas niche	FAM124A
ALAS1	3.77393e-29	-0.770692	0.22	0.376	1.3813e-24	Vas niche	ALAS1
TM6SF1	4.04804e-29	1.27528	0.145	0.07	1.48162e-24	Vas niche	TM6SF1
RNH1	4.18166e-29	0.436344	0.669	0.6	1.53053e-24	Vas niche	RNH1
PHPT1	4.21944e-29	0.37775	0.718	0.65	1.54436e-24	Vas niche	PHPT1
ADGRA3	4.2908e-29	-1.05575	0.08	0.206	1.57048e-24	Vas niche	ADGRA3
STON1	4.42605e-29	0.838675	0.168	0.085	1.61998e-24	Vas niche	STON1
NAT2	4.60726e-29	-3.82589	0.004	0.089	1.6863e-24	Vas niche	NAT2
MRPS35	4.65861e-29	-0.687117	0.208	0.371	1.7051e-24	Vas niche	MRPS35
GP1BB	4.69852e-29	0.983216	0.115	0.05	1.71971e-24	Vas niche	GP1BB
CRLS1	5.03768e-29	-0.630048	0.213	0.377	1.84384e-24	Vas niche	CRLS1
RTP3	5.04224e-29	-3.49733	0.007	0.094	1.84551e-24	Vas niche	RTP3
RRM2	5.06876e-29	-0.901912	0.141	0.281	1.85522e-24	Vas niche	RRM2
GDA	5.13792e-29	-1.1539	0.064	0.184	1.88053e-24	Vas niche	GDA
ERRFI1	5.29956e-29	-0.605108	0.304	0.47	1.93969e-24	Vas niche	ERRFI1
LY6E	6.21828e-29	-0.43253	0.805	0.836	2.27595e-24	Vas niche	LY6E
CORO2A	6.35551e-29	-1.4493	0.05	0.162	2.32618e-24	Vas niche	CORO2A
PROM1	6.44934e-29	-1.86943	0.071	0.185	2.36052e-24	Vas niche	PROM1
GFOD1	6.57031e-29	1.46403	0.151	0.076	2.4048e-24	Vas niche	GFOD1
ARTN	6.80795e-29	2.17529	0.066	0.022	2.49178e-24	Vas niche	ARTN
ACOT13	7.13888e-29	-0.727535	0.171	0.324	2.6129e-24	Vas niche	ACOT13
RAB27B	7.32775e-29	-1.27745	0.065	0.183	2.68203e-24	Vas niche	RAB27B
UQCRQ	8.41395e-29	-0.395588	0.856	0.843	3.07959e-24	Vas niche	UQCRQ
SLC5A6	8.83325e-29	-0.786025	0.135	0.279	3.23306e-24	Vas niche	SLC5A6
HSPA9	9.78116e-29	-0.540021	0.451	0.592	3.58e-24	Vas niche	HSPA9
MAPK13	1.04838e-28	-1.00561	0.11	0.244	3.83719e-24	Vas niche	MAPK13
HNRNPA0	1.07912e-28	0.504791	0.613	0.537	3.9497e-24	Vas niche	HNRNPA0
MIDN	1.14799e-28	0.614025	0.521	0.431	4.20176e-24	Vas niche	MIDN
UNC5CL	1.16692e-28	-1.49675	0.038	0.144	4.27104e-24	Vas niche	UNC5CL
SH2D4A	1.23243e-28	-1.11483	0.055	0.169	4.51084e-24	Vas niche	SH2D4A
STARD9	1.24675e-28	1.40289	0.074	0.026	4.56324e-24	Vas niche	STARD9
PFN1	1.28538e-28	0.191401	0.977	0.949	4.7046e-24	Vas niche	PFN1
SPART	1.3191e-28	0.832485	0.289	0.187	4.82803e-24	Vas niche	SPART
TMEM47	1.32423e-28	0.525759	0.45	0.319	4.84682e-24	Vas niche	TMEM47
HHLA2	1.42017e-28	-2.25712	0.018	0.112	5.19797e-24	Vas niche	HHLA2
TRIM31	1.4685e-28	-1.52669	0.049	0.159	5.37485e-24	Vas niche	TRIM31
HDHD3	1.51191e-28	-0.864283	0.171	0.321	5.53373e-24	Vas niche	HDHD3
PRDX4	1.51771e-28	-0.507146	0.548	0.672	5.55495e-24	Vas niche	PRDX4
EEF1D	1.56892e-28	0.195874	0.965	0.923	5.74242e-24	Vas niche	EEF1D
SNHG7	1.59843e-28	0.739287	0.451	0.355	5.85042e-24	Vas niche	SNHG7
TFRC	1.65472e-28	-0.867063	0.223	0.372	6.05643e-24	Vas niche	TFRC
FGF13	1.68959e-28	1.59409	0.067	0.023	6.18406e-24	Vas niche	FGF13
TCEAL9	1.73099e-28	0.474316	0.467	0.357	6.33561e-24	Vas niche	TCEAL9
CHN1	1.94614e-28	1.31512	0.133	0.063	7.12308e-24	Vas niche	CHN1
BIRC5	2.04615e-28	-0.998122	0.133	0.27	7.48912e-24	Vas niche	BIRC5
2025-03-01	2.12681e-28	-1.8397	0.02	0.115	7.78434e-24	Vas niche	2025-03-01
NUMA1	2.13683e-28	0.445187	0.614	0.53	7.82102e-24	Vas niche	NUMA1
COX6A1	2.45019e-28	-0.353614	0.876	0.857	8.96794e-24	Vas niche	COX6A1
ETFA	2.6677e-28	-0.68143	0.334	0.485	9.76405e-24	Vas niche	ETFA
C4orf3	2.67237e-28	0.360305	0.717	0.663	9.78115e-24	Vas niche	C4orf3
KCTD10	2.71609e-28	0.811505	0.357	0.254	9.94115e-24	Vas niche	KCTD10
QKI	3.06368e-28	0.571172	0.516	0.431	1.12134e-23	Vas niche	QKI
JCHAIN	3.33448e-28	-0.273387	0.49	0.36	1.22045e-23	Vas niche	JCHAIN
ACP5	3.51644e-28	-0.871668	0.16	0.305	1.28705e-23	Vas niche	ACP5
PGM1	3.56777e-28	-0.696453	0.203	0.358	1.30584e-23	Vas niche	PGM1
VGLL1	3.60761e-28	-2.90433	0.015	0.105	1.32042e-23	Vas niche	VGLL1
LRP1	3.87521e-28	0.29507	0.769	0.721	1.41837e-23	Vas niche	LRP1
CISD3	4.06779e-28	-0.52631	0.4	0.554	1.48885e-23	Vas niche	CISD3
CBR4	4.35514e-28	-0.89462	0.132	0.27	1.59402e-23	Vas niche	CBR4
CD63	4.66789e-28	0.188373	0.978	0.949	1.70849e-23	Vas niche	CD63
HS3ST1	4.72922e-28	-1.34482	0.202	0.332	1.73094e-23	Vas niche	HS3ST1
ZNF580	4.73552e-28	0.710685	0.358	0.252	1.73325e-23	Vas niche	ZNF580
ACSF2	4.75849e-28	-0.921814	0.135	0.274	1.74166e-23	Vas niche	ACSF2
ZG16	4.82779e-28	-4.46284	0.003	0.083	1.76702e-23	Vas niche	ZG16
CCDC57	5.02922e-28	-0.791204	0.176	0.325	1.84074e-23	Vas niche	CCDC57
CHD3	5.18015e-28	0.435022	0.508	0.394	1.89599e-23	Vas niche	CHD3
ZFAND2A	5.28761e-28	-0.698021	0.136	0.278	1.93532e-23	Vas niche	ZFAND2A
ARMCX2	5.29226e-28	0.9029	0.211	0.12	1.93702e-23	Vas niche	ARMCX2
ADAMTS15	5.38061e-28	1.62084	0.08	0.03	1.96936e-23	Vas niche	ADAMTS15
APOL1	5.52324e-28	-0.602809	0.601	0.715	2.02156e-23	Vas niche	APOL1
TMEM92	6.23125e-28	-1.63488	0.043	0.148	2.2807e-23	Vas niche	TMEM92
SEC16B	6.59216e-28	-1.23058	0.05	0.161	2.4128e-23	Vas niche	SEC16B
TMC4	6.73654e-28	-1.2855	0.095	0.218	2.46564e-23	Vas niche	TMC4
SLC25A15	6.79631e-28	-1.59056	0.031	0.131	2.48752e-23	Vas niche	SLC25A15
STAT5A	6.85112e-28	0.944345	0.269	0.172	2.50758e-23	Vas niche	STAT5A
GABRA2	6.90239e-28	2.74968	0.03	0.006	2.52635e-23	Vas niche	GABRA2
FOXN3	7.16383e-28	0.836131	0.344	0.243	2.62203e-23	Vas niche	FOXN3
KRT15	7.58449e-28	-2.13365	0.024	0.12	2.776e-23	Vas niche	KRT15
DDC	7.60835e-28	-2.93875	0.006	0.09	2.78473e-23	Vas niche	DDC
[truncated: 138,975 more rows]

## Sheet: minor_niche
	p_val	avg_log2FC	pct.1	pct.2	p_val_adj	cluster	gene
ACKR1	0	4.76898	0.815	0.103	0	Vas CCL14+	ACKR1
VWF	0	3.60139	0.95	0.362	0	Vas CCL14+	VWF
SLCO2A1	0	3.68089	0.675	0.111	0	Vas CCL14+	SLCO2A1
RAMP2	0	2.93174	0.828	0.273	0	Vas CCL14+	RAMP2
ECSCR	0	3.40847	0.681	0.127	0	Vas CCL14+	ECSCR
CALCRL	0	3.03892	0.705	0.168	0	Vas CCL14+	CALCRL
SPARCL1	0	2.16351	0.969	0.436	0	Vas CCL14+	SPARCL1
PECAM1	0	2.825	0.938	0.409	0	Vas CCL14+	PECAM1
RAMP3	0	2.91103	0.756	0.236	0	Vas CCL14+	RAMP3
AQP1	0	2.80658	0.894	0.375	0	Vas CCL14+	AQP1
PLVAP	0	2.59499	0.894	0.379	0	Vas CCL14+	PLVAP
APLNR	0	3.19882	0.715	0.21	0	Vas CCL14+	APLNR
SOX18	0	2.90331	0.715	0.21	0	Vas CCL14+	SOX18
ESAM	0	2.58651	0.725	0.222	0	Vas CCL14+	ESAM
CLEC14A	0	3.06699	0.613	0.123	0	Vas CCL14+	CLEC14A
CD34	0	2.78475	0.616	0.137	0	Vas CCL14+	CD34
EMCN	0	3.40264	0.552	0.08	0	Vas CCL14+	EMCN
MMRN2	0	2.99025	0.607	0.149	0	Vas CCL14+	MMRN2
MMRN1	0	4.64369	0.501	0.046	0	Vas CCL14+	MMRN1
DIPK2B	0	3.33341	0.511	0.072	0	Vas CCL14+	DIPK2B
FABP4	0	3.81661	0.481	0.062	0	Vas CCL14+	FABP4
SELP	0	4.10021	0.456	0.048	0	Vas CCL14+	SELP
JAM2	0	3.08434	0.47	0.075	0	Vas CCL14+	JAM2
FAM110D	0	3.68076	0.342	0.035	0	Vas CCL14+	FAM110D
MADCAM1	0	4.33646	0.254	0.023	0	Vas CCL14+	MADCAM1
MEOX1	0	3.91058	0.243	0.02	0	Vas CCL14+	MEOX1
LHX6	0	3.81193	0.215	0.018	0	Vas CCL14+	LHX6
TLL1	0	4.23118	0.158	0.007	0	Vas CCL14+	TLL1
CRTAC1	0	4.33309	0.133	0.006	0	Vas CCL14+	CRTAC1
PCDH17	1.03802e-307	3.09378	0.481	0.093	3.79926e-303	Vas CCL14+	PCDH17
CCL19	1.44199e-305	3.06926	0.691	0.198	5.27782e-301	Vas CCL14+	CCL19
CYYR1	4.09309e-300	2.9489	0.409	0.068	1.49811e-295	Vas CCL14+	CYYR1
CLDN5	4.31981e-297	2.87051	0.757	0.269	1.58109e-292	Vas CCL14+	CLDN5
EGFL7	3.03348e-296	2.45909	0.874	0.414	1.11028e-291	Vas CCL14+	EGFL7
CCL14	2.76771e-292	3.39079	0.764	0.279	1.01301e-287	Vas CCL14+	CCL14
CD93	9.30026e-291	2.31521	0.817	0.322	3.40399e-286	Vas CCL14+	CD93
S1PR1	1.15089e-288	2.93621	0.519	0.116	4.21238e-284	Vas CCL14+	S1PR1
IGFBP7	3.07683e-281	1.32769	1	0.985	1.12615e-276	Vas CCL14+	IGFBP7
CPE	1.21011e-278	2.48626	0.733	0.233	4.42912e-274	Vas CCL14+	CPE
TSPAN7	7.25037e-274	3.33291	0.423	0.08	2.65371e-269	Vas CCL14+	TSPAN7
IGFBP4	8.89973e-274	1.3871	0.999	0.945	3.25739e-269	Vas CCL14+	IGFBP4
ZNF385D	8.95229e-274	3.42732	0.176	0.014	3.27663e-269	Vas CCL14+	ZNF385D
CLEC3B	5.78871e-262	3.33803	0.259	0.031	2.11872e-257	Vas CCL14+	CLEC3B
ENG	6.11213e-262	1.8716	0.946	0.621	2.2371e-257	Vas CCL14+	ENG
PI16	7.11931e-262	1.87589	0.502	0.104	2.60574e-257	Vas CCL14+	PI16
PLAC9	1.52222e-260	2.08086	0.723	0.237	5.57149e-256	Vas CCL14+	PLAC9
ADGRL4	4.78574e-257	2.626	0.548	0.14	1.75163e-252	Vas CCL14+	ADGRL4
RBP7	3.92683e-254	3.35978	0.311	0.046	1.43726e-249	Vas CCL14+	RBP7
TIE1	2.7589e-253	2.70527	0.501	0.117	1.00979e-248	Vas CCL14+	TIE1
LCN6	4.90342e-251	3.6274	0.157	0.012	1.7947e-246	Vas CCL14+	LCN6
VIM	1.58093e-249	1.32182	1	0.908	5.78635e-245	Vas CCL14+	VIM
RHOJ	3.92632e-249	2.51489	0.428	0.085	1.43707e-244	Vas CCL14+	RHOJ
CDH5	1.04244e-245	2.4485	0.621	0.19	3.81542e-241	Vas CCL14+	CDH5
PCAT19	6.20075e-245	2.82026	0.523	0.135	2.26954e-240	Vas CCL14+	PCAT19
GNG11	6.6099e-241	1.99456	0.851	0.418	2.41929e-236	Vas CCL14+	GNG11
TEK	4.38358e-238	2.92681	0.379	0.071	1.60444e-233	Vas CCL14+	TEK
C7	1.1277e-235	1.71184	0.934	0.515	4.12749e-231	Vas CCL14+	C7
MYCT1	3.87629e-234	3.12769	0.319	0.052	1.41876e-229	Vas CCL14+	MYCT1
SHANK3	6.96479e-231	2.76798	0.493	0.125	2.54918e-226	Vas CCL14+	SHANK3
ADCY4	1.03255e-227	2.69645	0.379	0.073	3.77923e-223	Vas CCL14+	ADCY4
MGP	1.01609e-221	1.38462	1	0.83	3.71897e-217	Vas CCL14+	MGP
RAB3C	2.98977e-221	4.17619	0.138	0.011	1.09429e-216	Vas CCL14+	RAB3C
THBD	1.91372e-220	2.65603	0.576	0.173	7.0044e-216	Vas CCL14+	THBD
TGFBR2	1.53436e-218	1.75896	0.903	0.552	5.61589e-214	Vas CCL14+	TGFBR2
ARHGEF15	2.73414e-218	2.77134	0.313	0.052	1.00072e-213	Vas CCL14+	ARHGEF15
APOD	9.38016e-217	2.08501	0.808	0.3	3.43323e-212	Vas CCL14+	APOD
ADAMTS1	4.56487e-216	2.21682	0.702	0.257	1.67079e-211	Vas CCL14+	ADAMTS1
IL33	7.70731e-212	2.65361	0.502	0.136	2.82095e-207	Vas CCL14+	IL33
OLFM1	1.25861e-210	3.17929	0.295	0.049	4.60664e-206	Vas CCL14+	OLFM1
NRN1	3.60928e-207	3.14075	0.204	0.024	1.32103e-202	Vas CCL14+	NRN1
KANK3	7.40991e-207	2.68465	0.384	0.081	2.7121e-202	Vas CCL14+	KANK3
FBLN1	3.17267e-206	1.31385	0.97	0.535	1.16123e-201	Vas CCL14+	FBLN1
TGFBR3	1.83611e-204	2.48122	0.466	0.118	6.72035e-200	Vas CCL14+	TGFBR3
ERG	9.61317e-204	2.50826	0.377	0.078	3.51852e-199	Vas CCL14+	ERG
ID3	1.09098e-197	1.77962	0.886	0.554	3.99308e-193	Vas CCL14+	ID3
ADIRF	3.24391e-193	2.01716	0.859	0.489	1.1873e-188	Vas CCL14+	ADIRF
EEF1A1	3.75127e-193	0.604058	1	0.999	1.373e-188	Vas CCL14+	EEF1A1
GRASP	4.417e-191	2.17836	0.568	0.181	1.61667e-186	Vas CCL14+	GRASP
RPL3	6.54275e-191	0.806388	1	0.975	2.39471e-186	Vas CCL14+	RPL3
TCF4	1.87642e-190	1.70916	0.721	0.291	6.86789e-186	Vas CCL14+	TCF4
IFITM2	5.15731e-190	1.20269	0.979	0.839	1.88763e-185	Vas CCL14+	IFITM2
FAM167B	1.12175e-187	2.63637	0.419	0.105	4.10572e-183	Vas CCL14+	FAM167B
LHFPL6	2.65897e-187	1.56428	0.71	0.275	9.73209e-183	Vas CCL14+	LHFPL6
SLIT3	4.19773e-187	1.59461	0.544	0.156	1.53641e-182	Vas CCL14+	SLIT3
COL15A1	1.12976e-182	1.88407	0.717	0.295	4.13503e-178	Vas CCL14+	COL15A1
ECRG4	4.60687e-180	3.28783	0.164	0.018	1.68616e-175	Vas CCL14+	ECRG4
PTPN5	5.40927e-180	4.26818	0.072	0.004	1.97985e-175	Vas CCL14+	PTPN5
SH2D3C	8.65626e-179	2.37929	0.372	0.085	3.16828e-174	Vas CCL14+	SH2D3C
SERPINA1	9.23505e-179	-3.90048	0.734	0.913	3.38012e-174	Vas CCL14+	SERPINA1
GIMAP7	6.70031e-178	2.58473	0.403	0.1	2.45238e-173	Vas CCL14+	GIMAP7
TACR1	1.87011e-175	4.12986	0.077	0.004	6.84479e-171	Vas CCL14+	TACR1
KLF2	1.94634e-173	1.76819	0.807	0.428	7.12381e-169	Vas CCL14+	KLF2
SPNS2	4.50752e-173	2.60673	0.412	0.108	1.6498e-168	Vas CCL14+	SPNS2
RNASE1	2.76942e-172	1.27669	0.944	0.688	1.01363e-167	Vas CCL14+	RNASE1
GSN	1.19058e-171	1.36621	0.948	0.7	4.35764e-167	Vas CCL14+	GSN
C11orf96	5.04328e-170	1.4728	0.932	0.644	1.84589e-165	Vas CCL14+	C11orf96
HYAL2	8.70986e-170	2.13412	0.746	0.4	3.1879e-165	Vas CCL14+	HYAL2
LDB2	1.7847e-168	2.28353	0.427	0.115	6.53219e-164	Vas CCL14+	LDB2
ITM2A	1.67087e-167	2.02259	0.519	0.166	6.11555e-163	Vas CCL14+	ITM2A
APOLD1	1.86636e-167	2.40492	0.404	0.104	6.83106e-163	Vas CCL14+	APOLD1
NPDC1	3.57605e-166	1.57646	0.836	0.472	1.30887e-161	Vas CCL14+	NPDC1
FAM107A	4.76787e-166	2.56839	0.228	0.036	1.74509e-161	Vas CCL14+	FAM107A
CCDC80	3.59238e-164	1.14077	0.926	0.541	1.31485e-159	Vas CCL14+	CCDC80
TPT1	1.41108e-163	0.64973	1	0.996	5.1647e-159	Vas CCL14+	TPT1
SEMA6B	6.42249e-163	2.28412	0.381	0.094	2.3507e-158	Vas CCL14+	SEMA6B
HLA-E	8.62087e-163	0.818641	0.997	0.929	3.15533e-158	Vas CCL14+	HLA-E
CCM2L	1.03417e-162	2.76393	0.24	0.041	3.78517e-158	Vas CCL14+	CCM2L
KRT8	1.77251e-162	-1.80785	0.73	0.895	6.48757e-158	Vas CCL14+	KRT8
RPL13	1.80414e-161	0.553769	1	0.999	6.60333e-157	Vas CCL14+	RPL13
SPRY1	2.14524e-161	2.03567	0.57	0.206	7.85179e-157	Vas CCL14+	SPRY1
COL14A1	3.54165e-160	1.35132	0.761	0.342	1.29628e-155	Vas CCL14+	COL14A1
ZNF521	3.64088e-160	2.29175	0.263	0.048	1.3326e-155	Vas CCL14+	ZNF521
PTGDS	3.9795e-160	1.56224	0.797	0.399	1.45654e-155	Vas CCL14+	PTGDS
NTRK2	3.34065e-159	1.7168	0.35	0.078	1.22271e-154	Vas CCL14+	NTRK2
HSPG2	5.2937e-159	1.22491	0.958	0.772	1.93755e-154	Vas CCL14+	HSPG2
DCN	2.97505e-158	0.857682	0.995	0.884	1.0889e-153	Vas CCL14+	DCN
RPS6	2.16855e-157	0.729031	1	0.977	7.93711e-153	Vas CCL14+	RPS6
EPAS1	4.7477e-157	1.42248	0.879	0.603	1.73771e-152	Vas CCL14+	EPAS1
CAVIN2	1.03235e-156	1.93812	0.498	0.157	3.77852e-152	Vas CCL14+	CAVIN2
LMO2	7.58346e-156	2.23219	0.479	0.155	2.77562e-151	Vas CCL14+	LMO2
PTPRB	1.09769e-154	2.33776	0.435	0.129	4.01767e-150	Vas CCL14+	PTPRB
RPL7A	2.03424e-153	0.761442	0.997	0.964	7.44551e-149	Vas CCL14+	RPL7A
HOXD8	2.7355e-153	3.21392	0.122	0.012	1.00122e-148	Vas CCL14+	HOXD8
RPS28	2.97242e-153	0.799691	1	0.987	1.08793e-148	Vas CCL14+	RPS28
ELK3	3.03039e-153	1.88894	0.646	0.282	1.10915e-148	Vas CCL14+	ELK3
FAM43A	7.52965e-153	2.4508	0.349	0.086	2.75593e-148	Vas CCL14+	FAM43A
IFITM1	7.60668e-153	2.1872	0.63	0.268	2.78412e-148	Vas CCL14+	IFITM1
FGD5	2.13905e-152	2.34788	0.332	0.077	7.82915e-148	Vas CCL14+	FGD5
ROBO4	2.86823e-152	2.36726	0.435	0.131	1.0498e-147	Vas CCL14+	ROBO4
CYP1B1	3.35445e-152	1.55831	0.58	0.207	1.22776e-147	Vas CCL14+	CYP1B1
FBLN2	7.02615e-151	1.83674	0.634	0.258	2.57164e-146	Vas CCL14+	FBLN2
CLEC1A	2.69735e-148	3.22481	0.141	0.016	9.87257e-144	Vas CCL14+	CLEC1A
ACVRL1	1.3987e-147	1.98306	0.49	0.161	5.11939e-143	Vas CCL14+	ACVRL1
MGST1	2.6891e-147	-3.05048	0.303	0.685	9.84236e-143	Vas CCL14+	MGST1
APOC1	3.02249e-147	-4.30222	0.565	0.834	1.10626e-142	Vas CCL14+	APOC1
CD74	1.16021e-144	0.837173	1	0.976	4.24649e-140	Vas CCL14+	CD74
GIMAP6	1.66801e-144	2.40439	0.403	0.117	6.10509e-140	Vas CCL14+	GIMAP6
SOX7	1.11516e-143	2.83466	0.24	0.045	4.08161e-139	Vas CCL14+	SOX7
IFITM3	5.10602e-143	0.638126	1	0.973	1.86885e-138	Vas CCL14+	IFITM3
ADM5	1.54875e-142	2.9579	0.208	0.035	5.66858e-138	Vas CCL14+	ADM5
CRIP2	1.20756e-141	1.26149	0.891	0.629	4.41979e-137	Vas CCL14+	CRIP2
RPS27	1.25094e-141	0.825754	1	0.993	4.57855e-137	Vas CCL14+	RPS27
RPL10	4.83279e-141	0.653126	1	0.996	1.76885e-136	Vas CCL14+	RPL10
NDUFA4L2	6.60696e-141	2.08761	0.462	0.149	2.41821e-136	Vas CCL14+	NDUFA4L2
SOCS3	2.06061e-140	1.62928	0.795	0.455	7.54203e-136	Vas CCL14+	SOCS3
IL3RA	6.48437e-140	2.41905	0.286	0.063	2.37334e-135	Vas CCL14+	IL3RA
RPS9	7.37165e-140	0.679484	0.997	0.971	2.6981e-135	Vas CCL14+	RPS9
TMEM88	1.30923e-139	2.56258	0.221	0.039	4.79193e-135	Vas CCL14+	TMEM88
KRT18	1.32364e-139	-1.65695	0.655	0.86	4.84465e-135	Vas CCL14+	KRT18
TNXB	4.1238e-139	1.88669	0.628	0.283	1.50935e-134	Vas CCL14+	TNXB
RPL32	4.40155e-139	0.674642	0.999	0.988	1.61101e-134	Vas CCL14+	RPL32
RAPGEF3	4.76437e-139	2.46368	0.289	0.064	1.74381e-134	Vas CCL14+	RAPGEF3
FAM13C	2.01776e-137	2.55487	0.192	0.03	7.38522e-133	Vas CCL14+	FAM13C
PREX2	5.5347e-137	2.47831	0.227	0.041	2.02576e-132	Vas CCL14+	PREX2
TMEM255B	2.0444e-135	2.49309	0.287	0.065	7.48272e-131	Vas CCL14+	TMEM255B
CAVIN1	2.58248e-135	1.04585	0.936	0.633	9.45214e-131	Vas CCL14+	CAVIN1
FLI1	3.56143e-135	1.97567	0.446	0.144	1.30352e-130	Vas CCL14+	FLI1
CRLF1	7.08913e-135	2.63858	0.27	0.058	2.59469e-130	Vas CCL14+	CRLF1
EFEMP1	2.04439e-134	1.26308	0.863	0.508	7.48269e-130	Vas CCL14+	EFEMP1
ADAMTS9	1.25886e-133	2.60932	0.338	0.089	4.60755e-129	Vas CCL14+	ADAMTS9
NPR1	4.3823e-132	2.76434	0.235	0.046	1.60397e-127	Vas CCL14+	NPR1
SDC1	1.36866e-131	-1.94745	0.454	0.767	5.00943e-127	Vas CCL14+	SDC1
NR2F2	3.62898e-131	1.43547	0.76	0.438	1.32824e-126	Vas CCL14+	NR2F2
RPS12	4.39967e-131	0.652401	0.999	0.988	1.61032e-126	Vas CCL14+	RPS12
KCTD12	9.30768e-131	1.32438	0.756	0.407	3.4067e-126	Vas CCL14+	KCTD12
SOD3	1.60897e-130	1.23728	0.772	0.401	5.88898e-126	Vas CCL14+	SOD3
AL583785.1	2.6375e-130	3.54473	0.072	0.005	9.65351e-126	Vas CCL14+	AL583785.1
RPS11	4.63193e-130	0.553889	1	0.987	1.69533e-125	Vas CCL14+	RPS11
FKBP1A	6.05156e-130	1.08435	0.917	0.73	2.21493e-125	Vas CCL14+	FKBP1A
NOTCH3	6.78878e-130	1.46019	0.788	0.459	2.48476e-125	Vas CCL14+	NOTCH3
PRCP	7.06212e-130	1.70473	0.73	0.429	2.58481e-125	Vas CCL14+	PRCP
CST3	1.72891e-129	0.653732	0.992	0.965	6.32799e-125	Vas CCL14+	CST3
CADM3-AS1	1.50551e-128	3.98329	0.051	0.002	5.51033e-124	Vas CCL14+	CADM3-AS1
SELE	1.68015e-128	3.77322	0.209	0.039	6.14953e-124	Vas CCL14+	SELE
ELN	2.93461e-127	1.07752	0.721	0.326	1.0741e-122	Vas CCL14+	ELN
RPL15	4.42194e-127	0.650259	0.997	0.968	1.61847e-122	Vas CCL14+	RPL15
THY1	7.82771e-127	0.966686	0.926	0.637	2.86502e-122	Vas CCL14+	THY1
NOS3	1.2004e-126	2.57474	0.323	0.086	4.39357e-122	Vas CCL14+	NOS3
RPL21	3.21772e-125	0.563189	1	0.984	1.17772e-120	Vas CCL14+	RPL21
PGM5	1.12148e-124	1.92406	0.302	0.073	4.10471e-120	Vas CCL14+	PGM5
TIMP3	2.31856e-124	0.807798	0.949	0.652	8.48617e-120	Vas CCL14+	TIMP3
OGN	2.40573e-124	1.26875	0.387	0.106	8.80523e-120	Vas CCL14+	OGN
MFAP4	2.36449e-122	1.08517	0.805	0.42	8.65428e-118	Vas CCL14+	MFAP4
PEAR1	4.46222e-122	2.09708	0.362	0.106	1.63322e-117	Vas CCL14+	PEAR1
SPARC	8.15456e-122	0.846093	0.999	0.945	2.98465e-117	Vas CCL14+	SPARC
TAGLN	2.79232e-120	0.775561	0.991	0.841	1.02202e-115	Vas CCL14+	TAGLN
CNR1	5.63844e-120	3.32293	0.082	0.007	2.06372e-115	Vas CCL14+	CNR1
TNS2	1.57206e-119	1.61526	0.599	0.275	5.75391e-115	Vas CCL14+	TNS2
GAS6	2.24637e-119	1.06113	0.855	0.563	8.22195e-115	Vas CCL14+	GAS6
TMTC1	4.1641e-119	2.58211	0.166	0.026	1.5241e-114	Vas CCL14+	TMTC1
SEMA3F	4.68974e-119	1.99352	0.452	0.163	1.71649e-114	Vas CCL14+	SEMA3F
SMOC2	6.43078e-119	0.944856	0.62	0.243	2.35373e-114	Vas CCL14+	SMOC2
GPC3	8.54829e-119	2.02744	0.368	0.11	3.12876e-114	Vas CCL14+	GPC3
BCL6B	1.37765e-118	2.43298	0.274	0.066	5.04232e-114	Vas CCL14+	BCL6B
PRKCH	1.55657e-118	2.0497	0.432	0.151	5.69719e-114	Vas CCL14+	PRKCH
SYNPO2	2.00794e-118	1.20821	0.558	0.217	7.34925e-114	Vas CCL14+	SYNPO2
RPL13A	9.49144e-118	0.506101	1	0.995	3.47396e-113	Vas CCL14+	RPL13A
COL6A2	2.21037e-117	0.813447	0.991	0.85	8.09017e-113	Vas CCL14+	COL6A2
GIMAP1	3.39041e-117	2.18329	0.365	0.112	1.24092e-112	Vas CCL14+	GIMAP1
JUNB	5.38524e-117	0.94666	0.942	0.797	1.97105e-112	Vas CCL14+	JUNB
HEG1	1.32965e-116	1.5915	0.601	0.272	4.86667e-112	Vas CCL14+	HEG1
EBF1	3.64928e-116	2.06276	0.235	0.049	1.33567e-111	Vas CCL14+	EBF1
SCARA5	4.08549e-116	2.11217	0.191	0.034	1.49533e-111	Vas CCL14+	SCARA5
P4HB	8.63389e-115	-0.864455	0.938	0.949	3.16009e-110	Vas CCL14+	P4HB
RPL41	3.5027e-114	0.463381	1	0.998	1.28202e-109	Vas CCL14+	RPL41
RGS5	5.56186e-114	1.37184	0.726	0.38	2.0357e-109	Vas CCL14+	RGS5
DES	1.46271e-113	0.512709	0.703	0.312	5.35368e-109	Vas CCL14+	DES
SFRP2	3.29604e-113	0.854824	0.919	0.512	1.20638e-108	Vas CCL14+	SFRP2
ADAMTS4	3.43054e-113	2.20432	0.556	0.245	1.25561e-108	Vas CCL14+	ADAMTS4
ID4	3.53033e-113	1.69488	0.436	0.15	1.29213e-108	Vas CCL14+	ID4
GYPC	6.7636e-113	1.40323	0.619	0.289	2.47555e-108	Vas CCL14+	GYPC
MCAM	7.60253e-113	1.42591	0.659	0.334	2.7826e-108	Vas CCL14+	MCAM
MYH11	1.3613e-112	0.617912	0.694	0.306	4.98248e-108	Vas CCL14+	MYH11
GASK1B	3.95373e-112	1.39124	0.626	0.292	1.4471e-107	Vas CCL14+	GASK1B
TIMP1	2.21318e-111	0.67388	1	0.981	8.10044e-107	Vas CCL14+	TIMP1
DOC2B	6.73845e-111	2.95478	0.203	0.041	2.46634e-106	Vas CCL14+	DOC2B
NHSL2	2.05466e-110	2.19859	0.209	0.042	7.52028e-106	Vas CCL14+	NHSL2
PDGFRB	2.39057e-110	1.11623	0.819	0.506	8.74971e-106	Vas CCL14+	PDGFRB
RPS3	2.82259e-110	0.631761	0.999	0.969	1.0331e-105	Vas CCL14+	RPS3
ITGA5	5.20735e-110	1.29061	0.74	0.434	1.90594e-105	Vas CCL14+	ITGA5
SCD	1.06745e-109	-3.43274	0.231	0.611	3.90697e-105	Vas CCL14+	SCD
PLXND1	5.40855e-109	1.41115	0.703	0.414	1.97958e-104	Vas CCL14+	PLXND1
PODN	5.41778e-109	1.07901	0.707	0.343	1.98296e-104	Vas CCL14+	PODN
CRISPLD2	7.4704e-109	1.00614	0.718	0.352	2.73424e-104	Vas CCL14+	CRISPLD2
RPL11	1.04382e-108	0.59643	0.999	0.969	3.82049e-104	Vas CCL14+	RPL11
AOC3	1.62742e-108	1.62244	0.478	0.183	5.95651e-104	Vas CCL14+	AOC3
CTSD	3.17517e-108	-0.787482	0.98	0.973	1.16215e-103	Vas CCL14+	CTSD
CTSB	9.75564e-108	-0.828527	0.964	0.96	3.57066e-103	Vas CCL14+	CTSB
PDLIM1	2.20708e-107	1.31164	0.82	0.584	8.07812e-103	Vas CCL14+	PDLIM1
GGT5	2.38517e-107	1.0842	0.819	0.517	8.72996e-103	Vas CCL14+	GGT5
CCL21	3.65864e-107	2.03116	0.707	0.422	1.3391e-102	Vas CCL14+	CCL21
FSTL1	3.79944e-107	0.725713	0.946	0.713	1.39063e-102	Vas CCL14+	FSTL1
FXYD6	6.87447e-107	1.33323	0.619	0.293	2.51612e-102	Vas CCL14+	FXYD6
RPL36	1.86772e-106	0.511546	1	0.991	6.83605e-102	Vas CCL14+	RPL36
CCDC178	2.20817e-106	3.68861	0.055	0.004	8.08211e-102	Vas CCL14+	CCDC178
FGF7	3.56669e-106	1.0285	0.557	0.216	1.30545e-101	Vas CCL14+	FGF7
FZD4	5.0613e-106	2.00884	0.372	0.123	1.85249e-101	Vas CCL14+	FZD4
RPS14	5.37628e-106	0.558182	1	0.987	1.96777e-101	Vas CCL14+	RPS14
SELENON	6.41463e-106	1.24982	0.744	0.472	2.34782e-101	Vas CCL14+	SELENON
RPS2	6.92817e-106	0.593208	0.997	0.981	2.53578e-101	Vas CCL14+	RPS2
TMEM119	7.56818e-106	1.36358	0.436	0.15	2.77003e-101	Vas CCL14+	TMEM119
SHE	1.64147e-105	2.3418	0.239	0.056	6.00795e-101	Vas CCL14+	SHE
FLRT2	4.51971e-105	1.70882	0.311	0.087	1.65426e-100	Vas CCL14+	FLRT2
FBN1	1.56028e-104	0.929674	0.832	0.511	5.7108e-100	Vas CCL14+	FBN1
BGN	1.968e-104	0.792683	0.987	0.916	7.20309e-100	Vas CCL14+	BGN
ENTPD1	2.64874e-104	1.56904	0.569	0.263	9.69465e-100	Vas CCL14+	ENTPD1
IGFBP5	2.4577e-103	1.29721	0.864	0.596	8.99544e-99	Vas CCL14+	IGFBP5
LINC01985	4.03906e-103	4.56897	0.035	0.001	1.47834e-98	Vas CCL14+	LINC01985
TXNIP	5.2946e-103	0.991098	0.889	0.742	1.93788e-98	Vas CCL14+	TXNIP
SERPINA3	6.79377e-103	-2.68619	0.741	0.804	2.48659e-98	Vas CCL14+	SERPINA3
SNRK	2.85915e-102	1.77532	0.491	0.207	1.04648e-97	Vas CCL14+	SNRK
RPS23	7.469e-102	0.639071	1	0.961	2.73373e-97	Vas CCL14+	RPS23
GPR4	7.68784e-102	2.31308	0.254	0.064	2.81383e-97	Vas CCL14+	GPR4
COX7A1	1.03763e-101	1.25098	0.674	0.348	3.79782e-97	Vas CCL14+	COX7A1
GIMAP4	4.14997e-101	1.79586	0.471	0.193	1.51893e-96	Vas CCL14+	GIMAP4
CFD	5.27612e-101	1.37534	0.683	0.39	1.93111e-96	Vas CCL14+	CFD
CPXM2	1.9437e-100	1.33605	0.395	0.131	7.11415e-96	Vas CCL14+	CPXM2
HSPA12B	1.6297e-99	2.26111	0.228	0.053	5.96485e-95	Vas CCL14+	HSPA12B
VEGFC	2.70875e-99	2.41442	0.267	0.072	9.91429e-95	Vas CCL14+	VEGFC
DHCR24	6.41415e-99	-2.65927	0.254	0.607	2.34764e-94	Vas CCL14+	DHCR24
COL4A1	7.26054e-99	0.991041	0.919	0.726	2.65743e-94	Vas CCL14+	COL4A1
RPS8	3.23007e-98	0.572029	1	0.985	1.18224e-93	Vas CCL14+	RPS8
PCDH12	3.45409e-98	2.30724	0.305	0.091	1.26423e-93	Vas CCL14+	PCDH12
NOP53	6.52878e-98	0.791029	0.919	0.793	2.3896e-93	Vas CCL14+	NOP53
WNT9B	1.22378e-97	4.79995	0.043	0.002	4.47916e-93	Vas CCL14+	WNT9B
CFB	1.82864e-97	-2.84344	0.613	0.766	6.69299e-93	Vas CCL14+	CFB
COL4A2	2.22145e-97	0.903993	0.932	0.756	8.13072e-93	Vas CCL14+	COL4A2
F2RL3	1.2004e-96	2.74288	0.176	0.034	4.39359e-92	Vas CCL14+	F2RL3
F13A1	6.24614e-96	1.24069	0.479	0.187	2.28615e-91	Vas CCL14+	F13A1
SESN3	6.70709e-96	1.51469	0.478	0.196	2.45486e-91	Vas CCL14+	SESN3
RACK1	1.17546e-95	0.506897	0.996	0.956	4.30229e-91	Vas CCL14+	RACK1
GJA4	2.44065e-95	1.96918	0.417	0.159	8.93301e-91	Vas CCL14+	GJA4
MEF2C	2.7904e-95	1.72406	0.42	0.159	1.02131e-90	Vas CCL14+	MEF2C
BMX	6.76356e-95	3.58617	0.077	0.008	2.47553e-90	Vas CCL14+	BMX
FLT1	1.00222e-94	1.80519	0.424	0.165	3.66824e-90	Vas CCL14+	FLT1
RPL26	1.59322e-94	0.661955	0.997	0.945	5.83136e-90	Vas CCL14+	RPL26
EMP1	1.76686e-94	1.31453	0.795	0.459	6.46687e-90	Vas CCL14+	EMP1
GNAI2	2.2458e-94	0.790853	0.893	0.727	8.21987e-90	Vas CCL14+	GNAI2
DCHS1	3.3315e-94	1.596	0.421	0.158	1.21936e-89	Vas CCL14+	DCHS1
MUSTN1	1.77062e-93	2.07116	0.298	0.088	6.48066e-89	Vas CCL14+	MUSTN1
RPS15A	6.69623e-93	0.667841	1	0.957	2.45089e-88	Vas CCL14+	RPS15A
RPL18A	9.50846e-93	0.503534	1	0.988	3.48019e-88	Vas CCL14+	RPL18A
FHL1	1.8272e-92	1.40714	0.499	0.214	6.68773e-88	Vas CCL14+	FHL1
RPL10A	2.24701e-92	0.622291	0.988	0.937	8.22428e-88	Vas CCL14+	RPL10A
SPON1	2.56755e-92	0.95044	0.557	0.233	9.3975e-88	Vas CCL14+	SPON1
ITGA7	2.74489e-92	1.79338	0.293	0.085	1.00466e-87	Vas CCL14+	ITGA7
HSPB6	2.80284e-92	0.894574	0.651	0.316	1.02587e-87	Vas CCL14+	HSPB6
RPS15	3.09812e-92	0.596829	0.999	0.976	1.13394e-87	Vas CCL14+	RPS15
PDE2A	4.63852e-92	2.11237	0.29	0.086	1.69775e-87	Vas CCL14+	PDE2A
RPS18	5.44704e-92	0.539071	1	0.991	1.99367e-87	Vas CCL14+	RPS18
BOC	7.30831e-92	1.11577	0.38	0.125	2.67491e-87	Vas CCL14+	BOC
RASIP1	9.65097e-92	1.55278	0.426	0.161	3.53235e-87	Vas CCL14+	RASIP1
CRP	9.74362e-92	-3.98552	0.231	0.567	3.56626e-87	Vas CCL14+	CRP
APOC2	2.05327e-91	-4.71527	0.243	0.57	7.51519e-87	Vas CCL14+	APOC2
NEURL1B	2.06396e-91	1.95082	0.34	0.114	7.5543e-87	Vas CCL14+	NEURL1B
STAB1	3.8748e-91	1.04215	0.784	0.531	1.41822e-86	Vas CCL14+	STAB1
NR4A1	1.9137e-90	1.12958	0.722	0.416	7.00432e-86	Vas CCL14+	NR4A1
MYH9	2.8177e-90	0.677955	0.973	0.865	1.03131e-85	Vas CCL14+	MYH9
LUM	4.26933e-90	0.61585	0.979	0.782	1.56262e-85	Vas CCL14+	LUM
C16orf89	7.26908e-90	1.80523	0.187	0.039	2.66056e-85	Vas CCL14+	C16orf89
CP	1.09526e-89	-4.06381	0.187	0.526	4.00877e-85	Vas CCL14+	CP
MCTP1	1.18442e-89	2.29658	0.213	0.051	4.33511e-85	Vas CCL14+	MCTP1
ENPP2	1.39013e-89	1.75153	0.426	0.168	5.08801e-85	Vas CCL14+	ENPP2
ARHGDIB	1.57592e-89	1.08843	0.753	0.499	5.76802e-85	Vas CCL14+	ARHGDIB
HLA-DPB1	2.05939e-89	0.84331	0.917	0.756	7.53756e-85	Vas CCL14+	HLA-DPB1
RPL34	2.55148e-89	0.610886	1	0.975	9.33868e-85	Vas CCL14+	RPL34
TPM4	3.22914e-89	0.720293	0.948	0.75	1.1819e-84	Vas CCL14+	TPM4
RPL29	4.02896e-89	0.47282	0.999	0.983	1.47464e-84	Vas CCL14+	RPL29
ADGRF5	4.6943e-89	1.90142	0.349	0.121	1.71816e-84	Vas CCL14+	ADGRF5
NRP1	5.11979e-89	1.18573	0.709	0.447	1.87389e-84	Vas CCL14+	NRP1
RPS29	6.22193e-89	0.575356	0.999	0.983	2.27729e-84	Vas CCL14+	RPS29
FGG	1.89864e-88	-4.46817	0.266	0.575	6.94921e-84	Vas CCL14+	FGG
LRRC32	2.38995e-88	1.1611	0.699	0.414	8.74746e-84	Vas CCL14+	LRRC32
RPL27A	2.81308e-88	0.454689	0.997	0.972	1.02962e-83	Vas CCL14+	RPL27A
TSPAN18	4.72378e-88	2.15706	0.244	0.065	1.72895e-83	Vas CCL14+	TSPAN18
ACTA2	4.9464e-88	0.650693	0.972	0.785	1.81043e-83	Vas CCL14+	ACTA2
CD200	5.62202e-88	2.10097	0.227	0.057	2.05771e-83	Vas CCL14+	CD200
A2M	5.97559e-88	0.609957	0.997	0.925	2.18713e-83	Vas CCL14+	A2M
FGB	2.21499e-87	-4.42373	0.336	0.637	8.10709e-83	Vas CCL14+	FGB
CPLX1	2.88168e-87	2.44432	0.251	0.07	1.05472e-82	Vas CCL14+	CPLX1
GIMAP5	4.64425e-87	1.71207	0.42	0.17	1.69984e-82	Vas CCL14+	GIMAP5
GPR146	1.24911e-86	2.50593	0.219	0.055	4.57188e-82	Vas CCL14+	GPR146
APCS	1.30883e-86	-4.30807	0.122	0.473	4.79046e-82	Vas CCL14+	APCS
DPYSL3	5.6375e-86	0.984481	0.626	0.305	2.06338e-81	Vas CCL14+	DPYSL3
MMP2	6.70814e-86	0.690602	0.925	0.631	2.45525e-81	Vas CCL14+	MMP2
CLDN1	1.06709e-85	-2.19407	0.181	0.556	3.90565e-81	Vas CCL14+	CLDN1
PALM	1.25992e-85	1.46217	0.376	0.136	4.61142e-81	Vas CCL14+	PALM
NKX2-3	2.94361e-85	2.91712	0.14	0.025	1.07739e-80	Vas CCL14+	NKX2-3
ALB	3.35876e-85	-4.95107	0.604	0.772	1.22934e-80	Vas CCL14+	ALB
C4BPA	3.69014e-85	-4.63005	0.103	0.449	1.35063e-80	Vas CCL14+	C4BPA
PTGIS	5.66751e-85	0.738436	0.677	0.345	2.07436e-80	Vas CCL14+	PTGIS
LMCD1	5.73693e-85	1.15094	0.584	0.294	2.09977e-80	Vas CCL14+	LMCD1
RPL12	8.93581e-85	0.54761	0.999	0.976	3.2706e-80	Vas CCL14+	RPL12
SYNPO	9.54451e-85	1.16528	0.631	0.351	3.49338e-80	Vas CCL14+	SYNPO
APOB	2.52733e-84	-4.89382	0.136	0.479	9.25029e-80	Vas CCL14+	APOB
APOE	3.5768e-84	-1.86173	0.917	0.928	1.30914e-79	Vas CCL14+	APOE
NPC2	4.07074e-84	0.727864	0.938	0.785	1.48993e-79	Vas CCL14+	NPC2
CYTL1	6.19669e-84	2.86411	0.081	0.009	2.26805e-79	Vas CCL14+	CYTL1
FABP5	1.36759e-83	1.50753	0.652	0.381	5.00551e-79	Vas CCL14+	FABP5
SNTG2-AS1	1.53523e-83	4.79485	0.021	0.001	5.6191e-79	Vas CCL14+	SNTG2-AS1
ACTG2	1.77558e-83	0.614435	0.615	0.293	6.4988e-79	Vas CCL14+	ACTG2
ZFP36	2.09335e-83	1.15448	0.883	0.708	7.66188e-79	Vas CCL14+	ZFP36
SMAD1	2.71366e-83	1.84678	0.364	0.137	9.93225e-79	Vas CCL14+	SMAD1
CH25H	6.03569e-83	1.80065	0.215	0.053	2.20912e-78	Vas CCL14+	CH25H
HIGD1B	8.60808e-83	2.05663	0.207	0.05	3.15064e-78	Vas CCL14+	HIGD1B
LAMA4	1.24228e-82	1.14275	0.615	0.324	4.54686e-78	Vas CCL14+	LAMA4
PTP4A3	1.51221e-82	1.40006	0.518	0.242	5.53485e-78	Vas CCL14+	PTP4A3
FGA	1.58508e-82	-4.66291	0.285	0.584	5.80157e-78	Vas CCL14+	FGA
TPM2	1.76909e-82	0.470666	0.926	0.709	6.47505e-78	Vas CCL14+	TPM2
LTC4S	1.82902e-82	1.57238	0.403	0.159	6.69441e-78	Vas CCL14+	LTC4S
RPL9	1.8571e-82	0.447437	1	0.981	6.79716e-78	Vas CCL14+	RPL9
PTPRF	2.82841e-82	-1.76308	0.307	0.625	1.03523e-77	Vas CCL14+	PTPRF
ZCCHC24	4.7559e-82	1.10241	0.564	0.278	1.74071e-77	Vas CCL14+	ZCCHC24
ITM2B	7.6664e-82	0.570824	0.993	0.944	2.80598e-77	Vas CCL14+	ITM2B
SYT15	9.51755e-82	3.32939	0.075	0.008	3.48352e-77	Vas CCL14+	SYT15
NFIB	2.88058e-81	1.21458	0.66	0.4	1.05432e-76	Vas CCL14+	NFIB
THSD7A	5.2072e-81	2.19531	0.197	0.048	1.90589e-76	Vas CCL14+	THSD7A
GRAP	1.14553e-80	2.10044	0.267	0.081	4.19275e-76	Vas CCL14+	GRAP
GC	1.18555e-80	-4.05713	0.235	0.546	4.33922e-76	Vas CCL14+	GC
SASH1	1.245e-80	1.67649	0.34	0.121	4.55681e-76	Vas CCL14+	SASH1
FTL	1.40697e-80	-0.536127	1	1	5.14967e-76	Vas CCL14+	FTL
SV2B	1.7288e-80	3.19804	0.062	0.006	6.32756e-76	Vas CCL14+	SV2B
AZGP1	5.2565e-80	-4.40074	0.102	0.44	1.92393e-75	Vas CCL14+	AZGP1
TGFB3	6.21628e-80	1.19809	0.485	0.211	2.27522e-75	Vas CCL14+	TGFB3
FABP1	7.99225e-80	-5.30886	0.102	0.437	2.92524e-75	Vas CCL14+	FABP1
NFKBIA	1.20605e-79	1.30085	0.741	0.526	4.41425e-75	Vas CCL14+	NFKBIA
MRTFB	1.58517e-79	1.98673	0.365	0.144	5.80188e-75	Vas CCL14+	MRTFB
ETS1	1.73182e-79	1.3826	0.584	0.322	6.33865e-75	Vas CCL14+	ETS1
RPS3A	2.22631e-79	0.463829	1	0.983	8.14851e-75	Vas CCL14+	RPS3A
JAM3	3.58256e-79	1.41033	0.385	0.147	1.31125e-74	Vas CCL14+	JAM3
IL1R1	6.71854e-79	1.06704	0.668	0.406	2.45905e-74	Vas CCL14+	IL1R1
TTR	1.34715e-78	-5.09566	0.177	0.5	4.93071e-74	Vas CCL14+	TTR
THBS4	1.35397e-78	1.827	0.235	0.064	4.95566e-74	Vas CCL14+	THBS4
PMP22	1.42616e-78	0.933036	0.67	0.383	5.21988e-74	Vas CCL14+	PMP22
IGF1	3.33729e-78	0.693834	0.495	0.214	1.22148e-73	Vas CCL14+	IGF1
C5	3.55512e-78	-3.82495	0.089	0.427	1.30121e-73	Vas CCL14+	C5
CD79B	4.48266e-78	1.87242	0.271	0.084	1.6407e-73	Vas CCL14+	CD79B
RPLP2	4.84726e-78	0.426659	1	0.988	1.77415e-73	Vas CCL14+	RPLP2
CCDC69	6.38757e-78	1.65791	0.354	0.132	2.33791e-73	Vas CCL14+	CCDC69
MYL9	7.32695e-78	0.434146	0.997	0.885	2.68174e-73	Vas CCL14+	MYL9
APOA2	1.34793e-77	-4.9614	0.286	0.565	4.93354e-73	Vas CCL14+	APOA2
RPLP1	1.51886e-77	0.442042	1	0.999	5.55918e-73	Vas CCL14+	RPLP1
ZFP36L2	2.56541e-77	0.802196	0.891	0.704	9.38967e-73	Vas CCL14+	ZFP36L2
PERP	3.24334e-77	-1.80804	0.346	0.656	1.18709e-72	Vas CCL14+	PERP
HOXD1	3.80623e-77	3.94354	0.048	0.004	1.39312e-72	Vas CCL14+	HOXD1
SH3BP5	4.92779e-77	1.78812	0.396	0.166	1.80362e-72	Vas CCL14+	SH3BP5
FGL1	6.06747e-77	-4.66668	0.169	0.482	2.22076e-72	Vas CCL14+	FGL1
EXOC3L2	9.86852e-77	2.77286	0.089	0.012	3.61198e-72	Vas CCL14+	EXOC3L2
ADAM15	1.00905e-76	1.26436	0.687	0.453	3.69321e-72	Vas CCL14+	ADAM15
TMEM204	4.01388e-76	1.14478	0.579	0.303	1.46912e-71	Vas CCL14+	TMEM204
SLC2A3	4.20318e-76	1.39258	0.538	0.269	1.53841e-71	Vas CCL14+	SLC2A3
IGFBP1	4.44866e-76	-4.54389	0.077	0.407	1.62826e-71	Vas CCL14+	IGFBP1
LINC02147	5.84803e-76	3.92997	0.031	0.002	2.14044e-71	Vas CCL14+	LINC02147
PODXL	1.85723e-75	1.38268	0.54	0.271	6.79765e-71	Vas CCL14+	PODXL
ARHGAP31	2.89813e-75	1.81087	0.295	0.1	1.06074e-70	Vas CCL14+	ARHGAP31
MT1G	9.06744e-75	-3.82454	0.173	0.495	3.31877e-70	Vas CCL14+	MT1G
AMBP	1.03607e-74	-4.65728	0.264	0.55	3.79213e-70	Vas CCL14+	AMBP
FRZB	1.06347e-74	1.14037	0.407	0.158	3.89242e-70	Vas CCL14+	FRZB
PTMA	1.18485e-74	0.459294	0.997	0.972	4.33668e-70	Vas CCL14+	PTMA
ZNF423	2.03734e-74	1.63977	0.176	0.041	7.45688e-70	Vas CCL14+	ZNF423
CYBRD1	2.81109e-74	0.917146	0.671	0.396	1.02889e-69	Vas CCL14+	CYBRD1
DPYSL2	3.30939e-74	0.957624	0.742	0.501	1.21127e-69	Vas CCL14+	DPYSL2
KLHL14	4.21237e-74	4.29391	0.035	0.002	1.54177e-69	Vas CCL14+	KLHL14
SOX17	4.70672e-74	2.23463	0.192	0.048	1.72271e-69	Vas CCL14+	SOX17
ICAM2	5.30109e-74	1.53277	0.49	0.246	1.94025e-69	Vas CCL14+	ICAM2
ATP1B1	1.23128e-73	-1.89322	0.361	0.638	4.50661e-69	Vas CCL14+	ATP1B1
ADGRA2	1.48916e-73	1.16694	0.544	0.28	5.45048e-69	Vas CCL14+	ADGRA2
SAA4	1.57098e-73	-4.89164	0.074	0.396	5.74995e-69	Vas CCL14+	SAA4
LEF1	1.60968e-73	1.86571	0.25	0.075	5.8916e-69	Vas CCL14+	LEF1
HEYL	1.82876e-73	1.42219	0.44	0.195	6.69345e-69	Vas CCL14+	HEYL
HABP2	2.16297e-73	-3.7936	0.04	0.369	7.9167e-69	Vas CCL14+	HABP2
ORM1	2.45958e-73	-4.93631	0.193	0.494	9.00231e-69	Vas CCL14+	ORM1
AL590226.1	2.75098e-73	3.29306	0.071	0.008	1.00689e-68	Vas CCL14+	AL590226.1
TUBB6	3.48345e-73	1.21739	0.573	0.309	1.27498e-68	Vas CCL14+	TUBB6
IFI16	4.42989e-73	0.948125	0.707	0.455	1.62138e-68	Vas CCL14+	IFI16
OLFML2B	5.52607e-73	1.25283	0.444	0.193	2.0226e-68	Vas CCL14+	OLFML2B
CCDC85B	6.92607e-73	0.848669	0.8	0.579	2.53501e-68	Vas CCL14+	CCDC85B
MAP1B	1.16002e-72	1.26122	0.487	0.233	4.24581e-68	Vas CCL14+	MAP1B
HLA-DRB1	1.37983e-72	0.704289	0.945	0.833	5.05031e-68	Vas CCL14+	HLA-DRB1
CNN3	1.81536e-72	0.794351	0.856	0.668	6.64439e-68	Vas CCL14+	CNN3
RBP4	2.64758e-72	-4.80928	0.226	0.512	9.69039e-68	Vas CCL14+	RBP4
TST	3.19893e-72	-2.09346	0.342	0.61	1.17084e-67	Vas CCL14+	TST
APOC3	3.71477e-72	-4.95317	0.322	0.576	1.35964e-67	Vas CCL14+	APOC3
ADAM33	7.56192e-72	1.41329	0.23	0.064	2.76774e-67	Vas CCL14+	ADAM33
ITIH2	1.6063e-71	-4.58943	0.07	0.384	5.87923e-67	Vas CCL14+	ITIH2
APOA1	1.69804e-71	-4.82091	0.387	0.623	6.21498e-67	Vas CCL14+	APOA1
HAPLN3	2.49919e-71	1.60884	0.383	0.161	9.1473e-67	Vas CCL14+	HAPLN3
SOCS2	5.12349e-71	1.965	0.309	0.113	1.87525e-66	Vas CCL14+	SOCS2
MFAP5	5.45115e-71	0.507264	0.415	0.158	1.99518e-66	Vas CCL14+	MFAP5
VTN	5.76924e-71	-4.35371	0.275	0.548	2.1116e-66	Vas CCL14+	VTN
DHH	6.75792e-71	3.10064	0.066	0.007	2.47347e-66	Vas CCL14+	DHH
SERPINC1	8.28308e-71	-5.10954	0.082	0.395	3.03169e-66	Vas CCL14+	SERPINC1
SDC4	9.0231e-71	-1.30561	0.44	0.709	3.30255e-66	Vas CCL14+	SDC4
CD52	1.19486e-70	1.26634	0.568	0.32	4.37329e-66	Vas CCL14+	CD52
HPN	1.21163e-70	-3.68454	0.06	0.379	4.43469e-66	Vas CCL14+	HPN
ALDOB	1.22665e-70	-4.59854	0.158	0.46	4.48966e-66	Vas CCL14+	ALDOB
C19orf33	1.24925e-70	-1.94461	0.42	0.663	4.57238e-66	Vas CCL14+	C19orf33
PRELP	1.31181e-70	0.431957	0.713	0.417	4.80134e-66	Vas CCL14+	PRELP
FMOD	1.35199e-70	0.662811	0.732	0.433	4.94843e-66	Vas CCL14+	FMOD
ADAMTS18	1.42614e-70	3.07813	0.048	0.004	5.21981e-66	Vas CCL14+	ADAMTS18
HMCN2	1.46922e-70	2.34785	0.129	0.025	5.37749e-66	Vas CCL14+	HMCN2
CADM3	1.50904e-70	2.46987	0.078	0.01	5.52322e-66	Vas CCL14+	CADM3
RPS27A	2.06094e-70	0.466689	1	0.979	7.54324e-66	Vas CCL14+	RPS27A
PLG	2.39958e-70	-4.66381	0.105	0.414	8.78271e-66	Vas CCL14+	PLG
KNG1	2.67875e-70	-4.97951	0.117	0.422	9.80451e-66	Vas CCL14+	KNG1
F2	3.57788e-70	-4.82375	0.089	0.396	1.30954e-65	Vas CCL14+	F2
PPP1R14A	5.40114e-70	0.808328	0.585	0.31	1.97687e-65	Vas CCL14+	PPP1R14A
HIC1	6.58487e-70	1.19235	0.472	0.222	2.41013e-65	Vas CCL14+	HIC1
HPX	6.93388e-70	-4.66074	0.15	0.451	2.53787e-65	Vas CCL14+	HPX
TF	9.37889e-70	-5.27006	0.177	0.468	3.43277e-65	Vas CCL14+	TF
PRSS23	1.7453e-69	0.678757	0.835	0.59	6.38797e-65	Vas CCL14+	PRSS23
HPD	1.95736e-69	-4.39108	0.087	0.397	7.16414e-65	Vas CCL14+	HPD
EBF3	2.09544e-69	2.3092	0.064	0.007	7.66952e-65	Vas CCL14+	EBF3
RGCC	2.53218e-69	1.65942	0.385	0.164	9.26804e-65	Vas CCL14+	RGCC
SLPI	2.65894e-69	-1.70456	0.332	0.615	9.73198e-65	Vas CCL14+	SLPI
SNTG2	3.15824e-69	3.78432	0.03	0.002	1.15595e-64	Vas CCL14+	SNTG2
CHRDL1	4.18411e-69	0.84476	0.2	0.052	1.53142e-64	Vas CCL14+	CHRDL1
PPP1R16B	4.19066e-69	2.13393	0.191	0.05	1.53382e-64	Vas CCL14+	PPP1R16B
APOH	4.5512e-69	-4.79632	0.199	0.487	1.66579e-64	Vas CCL14+	APOH
USHBP1	6.44192e-69	2.25641	0.148	0.032	2.35781e-64	Vas CCL14+	USHBP1
AC147067.2	6.82106e-69	2.99538	0.072	0.009	2.49658e-64	Vas CCL14+	AC147067.2
GPX2	7.87261e-69	-1.66288	0.525	0.698	2.88145e-64	Vas CCL14+	GPX2
AGXT	9.47073e-69	-4.8661	0.063	0.37	3.46638e-64	Vas CCL14+	AGXT
GIMAP8	1.05852e-68	2.18237	0.236	0.073	3.87427e-64	Vas CCL14+	GIMAP8
HP	1.48223e-68	-4.8947	0.349	0.59	5.42511e-64	Vas CCL14+	HP
C8G	2.10202e-68	-3.97746	0.054	0.361	7.6936e-64	Vas CCL14+	C8G
F12	2.37421e-68	-3.09165	0.114	0.428	8.68985e-64	Vas CCL14+	F12
ITIH1	3.40203e-68	-4.61004	0.085	0.389	1.24518e-63	Vas CCL14+	ITIH1
HRG	4.34587e-68	-4.86243	0.095	0.398	1.59063e-63	Vas CCL14+	HRG
UGT2B7	6.23702e-68	-4.60483	0.035	0.342	2.28281e-63	Vas CCL14+	UGT2B7
PFDN5	6.82467e-68	0.519549	0.983	0.885	2.4979e-63	Vas CCL14+	PFDN5
MT1E	7.09579e-68	-1.6214	0.636	0.76	2.59713e-63	Vas CCL14+	MT1E
C4BPB	7.46692e-68	-3.80601	0.04	0.35	2.73297e-63	Vas CCL14+	C4BPB
GMFG	8.04571e-68	1.37223	0.517	0.279	2.94481e-63	Vas CCL14+	GMFG
RPS24	1.0616e-67	0.436283	0.995	0.966	3.88555e-63	Vas CCL14+	RPS24
SNED1	1.41004e-67	1.45449	0.31	0.112	5.16089e-63	Vas CCL14+	SNED1
CALD1	1.965e-67	0.47475	0.945	0.832	7.19211e-63	Vas CCL14+	CALD1
EFEMP2	2.43585e-67	0.795118	0.67	0.388	8.91545e-63	Vas CCL14+	EFEMP2
CYGB	2.74968e-67	1.18839	0.536	0.282	1.00641e-62	Vas CCL14+	CYGB
TFR2	3.07719e-67	-4.42927	0.054	0.358	1.12628e-62	Vas CCL14+	TFR2
LBP	3.27149e-67	-4.73339	0.042	0.344	1.1974e-62	Vas CCL14+	LBP
FILIP1	4.70238e-67	2.00718	0.157	0.036	1.72112e-62	Vas CCL14+	FILIP1
TMBIM6	5.23247e-67	-0.734894	0.909	0.9	1.91514e-62	Vas CCL14+	TMBIM6
KLF4	7.82235e-67	1.4844	0.395	0.173	2.86306e-62	Vas CCL14+	KLF4
AHSG	8.5566e-67	-4.74113	0.16	0.448	3.1318e-62	Vas CCL14+	AHSG
NGFR	8.95321e-67	1.63051	0.317	0.119	3.27697e-62	Vas CCL14+	NGFR
DDX5	9.08032e-67	0.625646	0.941	0.819	3.32349e-62	Vas CCL14+	DDX5
GJC2	2.17568e-66	2.39485	0.117	0.022	7.9632e-62	Vas CCL14+	GJC2
PALM2-AKAP2	4.98958e-66	1.20998	0.577	0.333	1.82624e-61	Vas CCL14+	PALM2-AKAP2
CCND2	6.79424e-66	1.03234	0.509	0.253	2.48676e-61	Vas CCL14+	CCND2
CDC42EP5	7.7414e-66	1.28084	0.421	0.187	2.83343e-61	Vas CCL14+	CDC42EP5
MAT1A	1.1716e-65	-4.90861	0.048	0.346	4.28816e-61	Vas CCL14+	MAT1A
STARD10	1.23813e-65	-1.49096	0.387	0.645	4.53169e-61	Vas CCL14+	STARD10
HGD	1.44861e-65	-2.94604	0.09	0.401	5.30207e-61	Vas CCL14+	HGD
SAA1	1.96127e-65	-4.20981	0.33	0.593	7.17845e-61	Vas CCL14+	SAA1
LIMS2	2.68223e-65	1.04398	0.552	0.296	9.81722e-61	Vas CCL14+	LIMS2
PEA15	2.86584e-65	0.721827	0.804	0.585	1.04893e-60	Vas CCL14+	PEA15
CCDC3	3.41228e-65	1.05098	0.534	0.284	1.24893e-60	Vas CCL14+	CCDC3
MFGE8	6.3185e-65	0.705354	0.791	0.532	2.31264e-60	Vas CCL14+	MFGE8
IL6ST	9.37686e-65	0.914259	0.768	0.563	3.43203e-60	Vas CCL14+	IL6ST
ABCC3	1.01786e-64	-2.23677	0.17	0.48	3.72546e-60	Vas CCL14+	ABCC3
ORM2	1.1727e-64	-4.63598	0.162	0.443	4.29219e-60	Vas CCL14+	ORM2
ANG	1.22838e-64	-3.60572	0.133	0.429	4.49598e-60	Vas CCL14+	ANG
SERPINA6	1.30222e-64	-4.55871	0.051	0.345	4.76627e-60	Vas CCL14+	SERPINA6
TMSB4X	1.42839e-64	0.470385	1	0.984	5.22807e-60	Vas CCL14+	TMSB4X
NRGN	1.95977e-64	2.04264	0.187	0.051	7.17296e-60	Vas CCL14+	NRGN
STARD8	2.10228e-64	1.86413	0.235	0.075	7.69457e-60	Vas CCL14+	STARD8
CNRIP1	2.17202e-64	1.51924	0.259	0.085	7.94981e-60	Vas CCL14+	CNRIP1
CCL2	2.188e-64	1.06469	0.682	0.426	8.00831e-60	Vas CCL14+	CCL2
SFRP4	3.10688e-64	0.470114	0.495	0.22	1.13715e-59	Vas CCL14+	SFRP4
RPS13	4.01955e-64	0.451962	0.997	0.963	1.47119e-59	Vas CCL14+	RPS13
CALHM2	4.23648e-64	1.52885	0.345	0.142	1.55059e-59	Vas CCL14+	CALHM2
HAMP	4.5132e-64	-3.5027	0.201	0.492	1.65188e-59	Vas CCL14+	HAMP
CLEC2B	4.92237e-64	1.27655	0.487	0.252	1.80164e-59	Vas CCL14+	CLEC2B
KCNN3	4.95554e-64	2.48368	0.115	0.022	1.81378e-59	Vas CCL14+	KCNN3
PCOLCE	5.29241e-64	0.76524	0.769	0.539	1.93707e-59	Vas CCL14+	PCOLCE
PPM1F	8.05455e-64	1.49469	0.413	0.197	2.94805e-59	Vas CCL14+	PPM1F
ECE1	8.07947e-64	1.11869	0.662	0.453	2.95717e-59	Vas CCL14+	ECE1
HNRNPA1	1.12403e-63	0.524306	0.965	0.875	4.11408e-59	Vas CCL14+	HNRNPA1
KRT19	1.66966e-63	-1.65814	0.702	0.798	6.11111e-59	Vas CCL14+	KRT19
SLIT2	2.61456e-63	1.16036	0.271	0.091	9.56957e-59	Vas CCL14+	SLIT2
SCRG1	3.27794e-63	1.65862	0.154	0.036	1.19976e-58	Vas CCL14+	SCRG1
CES1	3.39358e-63	-2.74199	0.317	0.569	1.24208e-58	Vas CCL14+	CES1
NOVA2	3.60674e-63	2.38602	0.136	0.03	1.3201e-58	Vas CCL14+	NOVA2
PLXDC1	3.87646e-63	1.33569	0.37	0.154	1.41882e-58	Vas CCL14+	PLXDC1
PON1	6.20246e-63	-4.95373	0.034	0.321	2.27016e-58	Vas CCL14+	PON1
RPS10	7.41364e-63	0.46587	0.993	0.952	2.71347e-58	Vas CCL14+	RPS10
CD320	7.94485e-63	1.53595	0.552	0.329	2.90789e-58	Vas CCL14+	CD320
GATA2	1.82235e-62	1.66769	0.205	0.059	6.66999e-58	Vas CCL14+	GATA2
ITIH3	1.87587e-62	-3.99356	0.17	0.444	6.86586e-58	Vas CCL14+	ITIH3
CDH1	1.97993e-62	-2.26692	0.16	0.466	7.24674e-58	Vas CCL14+	CDH1
ADGRL3	2.09152e-62	2.90017	0.074	0.01	7.65519e-58	Vas CCL14+	ADGRL3
ADAM23	3.27107e-62	2.31554	0.105	0.019	1.19725e-57	Vas CCL14+	ADAM23
MYL6	3.60828e-62	0.370355	1	0.984	1.32067e-57	Vas CCL14+	MYL6
MFNG	4.02287e-62	1.82578	0.325	0.132	1.47241e-57	Vas CCL14+	MFNG
LCN10	5.4281e-62	2.9496	0.079	0.012	1.98674e-57	Vas CCL14+	LCN10
MRGPRF	5.63788e-62	1.29929	0.321	0.122	2.06352e-57	Vas CCL14+	MRGPRF
SERPINF2	6.02199e-62	-3.88305	0.126	0.411	2.20411e-57	Vas CCL14+	SERPINF2
PRRX1	8.24445e-62	1.03773	0.417	0.181	3.01755e-57	Vas CCL14+	PRRX1
CFHR1	8.32454e-62	-4.49402	0.098	0.382	3.04686e-57	Vas CCL14+	CFHR1
SELENOW	9.16562e-62	0.606911	0.945	0.797	3.35471e-57	Vas CCL14+	SELENOW
CFHR2	1.3812e-61	-4.57923	0.064	0.348	5.05531e-57	Vas CCL14+	CFHR2
COMP	1.45369e-61	0.388558	0.693	0.381	5.32063e-57	Vas CCL14+	COMP
C1orf54	1.4592e-61	1.57649	0.357	0.155	5.34083e-57	Vas CCL14+	C1orf54
ITIH4	1.52323e-61	-4.12881	0.238	0.492	5.57516e-57	Vas CCL14+	ITIH4
KRT7	1.84075e-61	-1.44979	0.542	0.732	6.73734e-57	Vas CCL14+	KRT7
SCARF1	1.89685e-61	2.17464	0.231	0.076	6.94266e-57	Vas CCL14+	SCARF1
CSRP1	1.91382e-61	0.637104	0.872	0.702	7.00479e-57	Vas CCL14+	CSRP1
HTRA1	2.40329e-61	0.680022	0.831	0.64	8.79629e-57	Vas CCL14+	HTRA1
CYP2C8	3.02758e-61	-4.47956	0.07	0.355	1.10812e-56	Vas CCL14+	CYP2C8
BTG2	3.15942e-61	0.961095	0.528	0.275	1.15638e-56	Vas CCL14+	BTG2
TMEM273	3.31247e-61	1.58834	0.279	0.101	1.2124e-56	Vas CCL14+	TMEM273
SPINT2	4.28202e-61	-1.57993	0.552	0.693	1.56726e-56	Vas CCL14+	SPINT2
INMT	5.12077e-61	1.07515	0.56	0.314	1.87425e-56	Vas CCL14+	INMT
PTPRM	6.29009e-61	1.45937	0.412	0.198	2.30224e-56	Vas CCL14+	PTPRM
DEFB1	6.34739e-61	-2.17475	0.199	0.501	2.32321e-56	Vas CCL14+	DEFB1
SH3BGRL	7.58387e-61	0.847832	0.721	0.515	2.77577e-56	Vas CCL14+	SH3BGRL
RPL18	8.35906e-61	0.394826	0.999	0.977	3.0595e-56	Vas CCL14+	RPL18
KIF26A	9.65034e-61	2.58977	0.115	0.023	3.53212e-56	Vas CCL14+	KIF26A
KIF19	9.80738e-61	3.26567	0.06	0.007	3.5896e-56	Vas CCL14+	KIF19
HOXD4	1.04776e-60	3.64436	0.026	0.001	3.83489e-56	Vas CCL14+	HOXD4
WSCD1	1.40931e-60	2.41506	0.103	0.019	5.15821e-56	Vas CCL14+	WSCD1
RPL28	1.89079e-60	0.281545	1	0.996	6.92049e-56	Vas CCL14+	RPL28
ASGR2	2.01891e-60	-4.16925	0.06	0.342	7.38941e-56	Vas CCL14+	ASGR2
COL6A3	2.07478e-60	0.616494	0.871	0.642	7.5939e-56	Vas CCL14+	COL6A3
UBA52	2.3023e-60	0.333826	0.996	0.974	8.42666e-56	Vas CCL14+	UBA52
C2CD4B	2.46448e-60	2.41414	0.305	0.122	9.02025e-56	Vas CCL14+	C2CD4B
C8B	2.76431e-60	-4.53955	0.043	0.322	1.01176e-55	Vas CCL14+	C8B
ADH4	2.81658e-60	-4.98419	0.054	0.333	1.0309e-55	Vas CCL14+	ADH4
CYP2E1	2.88431e-60	-4.43344	0.196	0.47	1.05569e-55	Vas CCL14+	CYP2E1
BMPR2	3.1526e-60	1.15281	0.579	0.357	1.15388e-55	Vas CCL14+	BMPR2
C9	3.22572e-60	-4.60465	0.068	0.347	1.18065e-55	Vas CCL14+	C9
DSG2	3.28402e-60	-2.08236	0.188	0.485	1.20198e-55	Vas CCL14+	DSG2
PLEKHO1	3.64564e-60	0.929546	0.621	0.377	1.33434e-55	Vas CCL14+	PLEKHO1
RPL6	3.6568e-60	0.432451	0.993	0.946	1.33842e-55	Vas CCL14+	RPL6
PAH	4.4584e-60	-4.13626	0.04	0.321	1.63182e-55	Vas CCL14+	PAH
RELL1	4.62302e-60	1.41289	0.467	0.25	1.69207e-55	Vas CCL14+	RELL1
SDCBP	4.8194e-60	0.794386	0.796	0.604	1.76395e-55	Vas CCL14+	SDCBP
GJB1	6.16232e-60	-2.70538	0.07	0.367	2.25547e-55	Vas CCL14+	GJB1
CAPN11	6.78439e-60	3.73603	0.038	0.003	2.48316e-55	Vas CCL14+	CAPN11
BAAT	9.90693e-60	-4.09588	0.042	0.323	3.62603e-55	Vas CCL14+	BAAT
MCF2L	1.00123e-59	1.92184	0.255	0.089	3.66461e-55	Vas CCL14+	MCF2L
ACKR3	1.0106e-59	1.52316	0.388	0.174	3.69891e-55	Vas CCL14+	ACKR3
FLT4	2.47946e-59	1.90118	0.258	0.092	9.07509e-55	Vas CCL14+	FLT4
CSF2RB	2.78156e-59	2.29679	0.23	0.077	1.01808e-54	Vas CCL14+	CSF2RB
LINC01197	3.59413e-59	2.36414	0.128	0.028	1.31549e-54	Vas CCL14+	LINC01197
UGT2B4	3.95148e-59	-5.447	0.02	0.292	1.44628e-54	Vas CCL14+	UGT2B4
HSD17B2	6.70772e-59	-2.91943	0.078	0.365	2.45509e-54	Vas CCL14+	HSD17B2
RIDA	8.05722e-59	-2.77593	0.136	0.423	2.94902e-54	Vas CCL14+	RIDA
EHD2	9.98271e-59	0.80737	0.757	0.541	3.65377e-54	Vas CCL14+	EHD2
CYP2D6	1.1735e-58	-4.26062	0.058	0.337	4.29511e-54	Vas CCL14+	CYP2D6
DEPP1	1.2296e-58	1.00915	0.694	0.49	4.50047e-54	Vas CCL14+	DEPP1
COLEC12	1.32673e-58	1.17193	0.252	0.084	4.85595e-54	Vas CCL14+	COLEC12
REEP6	1.55553e-58	-3.37993	0.081	0.361	5.69341e-54	Vas CCL14+	REEP6
GATM	1.57605e-58	-3.02856	0.232	0.489	5.76851e-54	Vas CCL14+	GATM
EID1	1.70452e-58	0.745835	0.768	0.577	6.2387e-54	Vas CCL14+	EID1
TAT	1.88261e-58	-4.91443	0.063	0.336	6.89053e-54	Vas CCL14+	TAT
DIPK1B	1.99456e-58	1.9363	0.236	0.08	7.30029e-54	Vas CCL14+	DIPK1B
MST1	2.79561e-58	-3.55854	0.078	0.356	1.02322e-53	Vas CCL14+	MST1
EEF2	2.79631e-58	0.382936	0.995	0.951	1.02348e-53	Vas CCL14+	EEF2
CRIM1	3.60335e-58	1.08328	0.621	0.409	1.31886e-53	Vas CCL14+	CRIM1
MEDAG	5.26051e-58	1.61911	0.201	0.06	1.9254e-53	Vas CCL14+	MEDAG
UTRN	6.86655e-58	1.26588	0.45	0.231	2.51323e-53	Vas CCL14+	UTRN
AEBP1	8.24054e-58	0.360911	0.966	0.793	3.01612e-53	Vas CCL14+	AEBP1
A4GALT	8.66834e-58	1.59351	0.313	0.126	3.1727e-53	Vas CCL14+	A4GALT
SORD	9.58738e-58	-2.88511	0.085	0.37	3.50908e-53	Vas CCL14+	SORD
FTCD	1.19913e-57	-4.54167	0.044	0.315	4.38893e-53	Vas CCL14+	FTCD
SNCG	1.8895e-57	0.5838	0.502	0.245	6.91576e-53	Vas CCL14+	SNCG
SLC2A2	2.97397e-57	-4.62477	0.031	0.299	1.0885e-52	Vas CCL14+	SLC2A2
FBLN5	3.04216e-57	0.644722	0.584	0.314	1.11346e-52	Vas CCL14+	FBLN5
SERPINH1	3.10268e-57	0.619468	0.87	0.688	1.13561e-52	Vas CCL14+	SERPINH1
SNHG5	3.17512e-57	0.806263	0.773	0.614	1.16213e-52	Vas CCL14+	SNHG5
CYP2C9	4.90802e-57	-4.121	0.071	0.343	1.79638e-52	Vas CCL14+	CYP2C9
SLC39A14	6.35078e-57	-1.74253	0.274	0.545	2.32445e-52	Vas CCL14+	SLC39A14
RPL31	6.94158e-57	0.385511	0.992	0.965	2.54069e-52	Vas CCL14+	RPL31
STEAP3	8.25353e-57	-2.49283	0.072	0.363	3.02088e-52	Vas CCL14+	STEAP3
PLEKHO2	9.62347e-57	1.24812	0.486	0.266	3.52229e-52	Vas CCL14+	PLEKHO2
PALMD	1.03128e-56	1.94517	0.271	0.104	3.77458e-52	Vas CCL14+	PALMD
CAV1	1.11112e-56	0.669408	0.734	0.482	4.0668e-52	Vas CCL14+	CAV1
CNN1	1.21339e-56	0.532057	0.537	0.279	4.44112e-52	Vas CCL14+	CNN1
LINC00924	1.59142e-56	2.13634	0.098	0.018	5.82474e-52	Vas CCL14+	LINC00924
MS4A1	1.5933e-56	1.57087	0.149	0.037	5.83163e-52	Vas CCL14+	MS4A1
DLC1	1.75833e-56	1.43785	0.413	0.204	6.43566e-52	Vas CCL14+	DLC1
ADH1A	2.09898e-56	-4.8709	0.035	0.3	7.68246e-52	Vas CCL14+	ADH1A
C8A	2.13426e-56	-4.7946	0.027	0.291	7.8116e-52	Vas CCL14+	C8A
LRG1	2.24852e-56	-3.03308	0.123	0.4	8.22982e-52	Vas CCL14+	LRG1
CEP68	2.43908e-56	1.75708	0.248	0.089	8.92726e-52	Vas CCL14+	CEP68
PLTP	2.87222e-56	0.833137	0.697	0.476	1.05126e-51	Vas CCL14+	PLTP
SHC1	3.05045e-56	0.915109	0.694	0.507	1.1165e-51	Vas CCL14+	SHC1
LAMB1	4.19451e-56	0.786899	0.732	0.505	1.53523e-51	Vas CCL14+	LAMB1
CPB2	4.46022e-56	-4.78913	0.026	0.289	1.63248e-51	Vas CCL14+	CPB2
PRAP1	4.9989e-56	-3.64894	0.077	0.346	1.82965e-51	Vas CCL14+	PRAP1
LMOD1	5.42471e-56	0.877474	0.379	0.162	1.9855e-51	Vas CCL14+	LMOD1
RPS25	5.85487e-56	0.446545	0.992	0.952	2.14294e-51	Vas CCL14+	RPS25
RAPGEF5	5.93399e-56	1.61753	0.333	0.144	2.1719e-51	Vas CCL14+	RAPGEF5
CAVIN3	6.33342e-56	0.898562	0.628	0.397	2.31809e-51	Vas CCL14+	CAVIN3
G6PC	6.45383e-56	-5.3784	0.021	0.283	2.36216e-51	Vas CCL14+	G6PC
LTBP4	6.51902e-56	0.866631	0.73	0.531	2.38603e-51	Vas CCL14+	LTBP4
RPL5	8.53904e-56	0.406322	0.997	0.928	3.12537e-51	Vas CCL14+	RPL5
RNF128	8.84127e-56	-2.93148	0.051	0.329	3.23599e-51	Vas CCL14+	RNF128
NDRG1	9.91413e-56	0.719893	0.737	0.522	3.62867e-51	Vas CCL14+	NDRG1
TSC22D3	1.47709e-55	0.782957	0.721	0.508	5.4063e-51	Vas CCL14+	TSC22D3
SERPIND1	1.97637e-55	-4.38917	0.039	0.302	7.23371e-51	Vas CCL14+	SERPIND1
KLF9	2.43286e-55	1.18965	0.477	0.256	8.90452e-51	Vas CCL14+	KLF9
AQP9	3.46197e-55	-4.88895	0.02	0.28	1.26712e-50	Vas CCL14+	AQP9
LAMA2	4.57765e-55	1.11871	0.362	0.159	1.67547e-50	Vas CCL14+	LAMA2
SERPINF1	5.0007e-55	0.543005	0.946	0.774	1.83031e-50	Vas CCL14+	SERPINF1
RBMS3	5.12482e-55	1.17503	0.277	0.102	1.87574e-50	Vas CCL14+	RBMS3
CRTAP	5.23778e-55	0.740726	0.772	0.583	1.91708e-50	Vas CCL14+	CRTAP
B2M	5.98929e-55	0.263286	1	0.998	2.19214e-50	Vas CCL14+	B2M
DOCK9	8.93845e-55	1.64827	0.317	0.135	3.27156e-50	Vas CCL14+	DOCK9
FBP1	9.08903e-55	-2.76097	0.117	0.39	3.32668e-50	Vas CCL14+	FBP1
CTSK	1.04277e-54	0.54417	0.652	0.371	3.81663e-50	Vas CCL14+	CTSK
COX4I2	1.68978e-54	1.94424	0.188	0.057	6.18475e-50	Vas CCL14+	COX4I2
RASA4	1.96979e-54	2.41047	0.082	0.014	7.20962e-50	Vas CCL14+	RASA4
TLE2	2.08841e-54	1.46239	0.267	0.1	7.64378e-50	Vas CCL14+	TLE2
DCXR	2.47598e-54	-2.13383	0.424	0.635	9.06234e-50	Vas CCL14+	DCXR
C12orf57	2.84156e-54	0.633179	0.87	0.716	1.04004e-49	Vas CCL14+	C12orf57
AGT	3.36337e-54	-1.95149	0.416	0.626	1.23103e-49	Vas CCL14+	AGT
LAMB3	4.33485e-54	-1.65631	0.258	0.535	1.5866e-49	Vas CCL14+	LAMB3
KIAA0355	5.34106e-54	1.5697	0.322	0.139	1.95488e-49	Vas CCL14+	KIAA0355
SERPINA11	5.35557e-54	-4.72238	0.035	0.291	1.96019e-49	Vas CCL14+	SERPINA11
CDKN1C	5.39455e-54	0.991203	0.462	0.235	1.97446e-49	Vas CCL14+	CDKN1C
TNS1	6.0634e-54	0.686326	0.658	0.423	2.21926e-49	Vas CCL14+	TNS1
PHLDB1	8.37024e-54	0.915063	0.577	0.347	3.06359e-49	Vas CCL14+	PHLDB1
SELENOM	8.66098e-54	0.450706	0.937	0.742	3.17e-49	Vas CCL14+	SELENOM
TPO	8.94266e-54	3.57937	0.026	0.002	3.2731e-49	Vas CCL14+	TPO
FZD10-AS1	1.20918e-53	2.05229	0.11	0.023	4.42572e-49	Vas CCL14+	FZD10-AS1
PCK1	1.4343e-53	-4.3636	0.106	0.362	5.2497e-49	Vas CCL14+	PCK1
SFRP1	1.55425e-53	1.20016	0.232	0.078	5.6887e-49	Vas CCL14+	SFRP1
SLC9A3R1	1.62085e-53	-1.27531	0.495	0.691	5.93249e-49	Vas CCL14+	SLC9A3R1
CD81	1.76509e-53	0.411424	0.981	0.925	6.46041e-49	Vas CCL14+	CD81
LGI4	1.81633e-53	1.64273	0.17	0.048	6.64794e-49	Vas CCL14+	LGI4
SULT2A1	3.28052e-53	-4.71544	0.038	0.292	1.2007e-48	Vas CCL14+	SULT2A1
CPS1	6.01862e-53	-3.99848	0.081	0.339	2.20287e-48	Vas CCL14+	CPS1
CYP4F3	6.95151e-53	-3.19095	0.047	0.311	2.54432e-48	Vas CCL14+	CYP4F3
LTBP2	8.89589e-53	0.63912	0.706	0.448	3.25598e-48	Vas CCL14+	LTBP2
ACAA2	1.02242e-52	-1.73532	0.295	0.547	3.74217e-48	Vas CCL14+	ACAA2
APOA5	1.02663e-52	-5.01603	0.024	0.276	3.75755e-48	Vas CCL14+	APOA5
NR4A3	1.17205e-52	1.65714	0.17	0.049	4.28981e-48	Vas CCL14+	NR4A3
ABHD17A	1.20453e-52	0.86574	0.679	0.48	4.40869e-48	Vas CCL14+	ABHD17A
HSPD1	1.25509e-52	-1.03347	0.6	0.729	4.59376e-48	Vas CCL14+	HSPD1
ANGPTL3	1.54217e-52	-4.45446	0.036	0.288	5.64448e-48	Vas CCL14+	ANGPTL3
SNAI1	1.70062e-52	1.61265	0.252	0.094	6.22445e-48	Vas CCL14+	SNAI1
EMILIN1	2.06009e-52	0.521014	0.898	0.72	7.54013e-48	Vas CCL14+	EMILIN1
MALAT1	2.10089e-52	0.47452	0.987	0.916	7.68948e-48	Vas CCL14+	MALAT1
EVA1C	2.51997e-52	1.75077	0.255	0.097	9.22336e-48	Vas CCL14+	EVA1C
SAA2	2.6776e-52	-4.35716	0.226	0.479	9.80029e-48	Vas CCL14+	SAA2
EPS8L2	3.05546e-52	-1.60617	0.215	0.501	1.11833e-47	Vas CCL14+	EPS8L2
SERPINE2	3.06623e-52	0.809435	0.63	0.394	1.12227e-47	Vas CCL14+	SERPINE2
DDR2	3.21901e-52	0.9711	0.381	0.173	1.17819e-47	Vas CCL14+	DDR2
CCR7	3.35055e-52	1.67764	0.141	0.036	1.22633e-47	Vas CCL14+	CCR7
PDZK1IP1	3.64815e-52	-2.04116	0.306	0.525	1.33526e-47	Vas CCL14+	PDZK1IP1
MAL2	3.84114e-52	-2.13623	0.195	0.458	1.4059e-47	Vas CCL14+	MAL2
MSMO1	1.0352e-51	-1.88649	0.196	0.467	3.78893e-47	Vas CCL14+	MSMO1
RPL35A	1.33439e-51	0.354509	0.993	0.963	4.88399e-47	Vas CCL14+	RPL35A
ARG1	1.54685e-51	-4.69493	0.032	0.28	5.66164e-47	Vas CCL14+	ARG1
MEOX2	1.80765e-51	2.18051	0.149	0.04	6.61618e-47	Vas CCL14+	MEOX2
HMGCS2	1.9669e-51	-5.2628	0.031	0.277	7.19906e-47	Vas CCL14+	HMGCS2
HSPE1	2.59815e-51	-1.04253	0.64	0.736	9.50949e-47	Vas CCL14+	HSPE1
F9	3.11932e-51	-4.57214	0.024	0.27	1.1417e-46	Vas CCL14+	F9
APOC4	3.16523e-51	-4.54421	0.039	0.287	1.15851e-46	Vas CCL14+	APOC4
MXRA8	5.21497e-51	0.476564	0.874	0.606	1.90873e-46	Vas CCL14+	MXRA8
LSR	7.02083e-51	-1.38719	0.333	0.583	2.5697e-46	Vas CCL14+	LSR
COL3A1	7.46664e-51	0.515778	0.985	0.92	2.73287e-46	Vas CCL14+	COL3A1
S100A4	8.14402e-51	0.403944	0.792	0.574	2.98079e-46	Vas CCL14+	S100A4
ACSL1	1.0483e-50	-2.45486	0.165	0.429	3.83689e-46	Vas CCL14+	ACSL1
FAM241A	1.09196e-50	1.83279	0.287	0.121	3.99669e-46	Vas CCL14+	FAM241A
FASN	1.38778e-50	-1.44033	0.299	0.565	5.07941e-46	Vas CCL14+	FASN
CLDN4	1.40178e-50	-1.64477	0.353	0.575	5.13065e-46	Vas CCL14+	CLDN4
RPL23A	2.02962e-50	0.431161	0.988	0.954	7.42863e-46	Vas CCL14+	RPL23A
EVL	2.14807e-50	0.788691	0.694	0.498	7.86216e-46	Vas CCL14+	EVL
HSD17B6	2.20353e-50	-3.66576	0.074	0.323	8.06515e-46	Vas CCL14+	HSD17B6
TMEM173	2.4911e-50	1.06609	0.533	0.329	9.11768e-46	Vas CCL14+	TMEM173
MSRB3	3.04104e-50	0.981262	0.34	0.148	1.11305e-45	Vas CCL14+	MSRB3
CTSG	3.12077e-50	1.49044	0.14	0.036	1.14223e-45	Vas CCL14+	CTSG
GABRA2	3.13341e-50	3.52866	0.051	0.006	1.14686e-45	Vas CCL14+	GABRA2
GGH	6.08009e-50	-2.03064	0.097	0.369	2.22537e-45	Vas CCL14+	GGH
COL21A1	6.92843e-50	2.10706	0.093	0.018	2.53587e-45	Vas CCL14+	COL21A1
NACA	7.31112e-50	0.423551	0.988	0.917	2.67594e-45	Vas CCL14+	NACA
GRK5	7.88214e-50	1.63229	0.238	0.088	2.88494e-45	Vas CCL14+	GRK5
RPL14	7.93654e-50	0.409608	0.988	0.922	2.90485e-45	Vas CCL14+	RPL14
ADH1C	8.66732e-50	-2.86902	0.162	0.406	3.17233e-45	Vas CCL14+	ADH1C
SLC13A5	8.93592e-50	-3.82836	0.043	0.288	3.27064e-45	Vas CCL14+	SLC13A5
FOXC1	9.98165e-50	1.78677	0.219	0.077	3.65338e-45	Vas CCL14+	FOXC1
PON3	1.23671e-49	-3.57438	0.031	0.277	4.52647e-45	Vas CCL14+	PON3
CLIC2	1.26412e-49	1.44149	0.341	0.158	4.62681e-45	Vas CCL14+	CLIC2
FOXS1	1.76368e-49	1.45707	0.246	0.091	6.45524e-45	Vas CCL14+	FOXS1
SERPINA4	1.8126e-49	-2.82792	0.077	0.332	6.63428e-45	Vas CCL14+	SERPINA4
SLC44A2	2.65785e-49	0.883478	0.63	0.432	9.72799e-45	Vas CCL14+	SLC44A2
PROC	2.67213e-49	-3.96672	0.038	0.28	9.78027e-45	Vas CCL14+	PROC
ALDH1L1	2.90368e-49	-4.73847	0.031	0.271	1.06278e-44	Vas CCL14+	ALDH1L1
RPL35	2.9582e-49	0.32911	0.999	0.98	1.08273e-44	Vas CCL14+	RPL35
PBX1	3.20887e-49	1.03753	0.362	0.167	1.17448e-44	Vas CCL14+	PBX1
TUBA1A	3.28822e-49	0.506155	0.901	0.696	1.20352e-44	Vas CCL14+	TUBA1A
PTGER3	4.3891e-49	1.13854	0.185	0.057	1.60645e-44	Vas CCL14+	PTGER3
RPLP0	5.79978e-49	0.291107	0.999	0.978	2.12278e-44	Vas CCL14+	RPLP0
SLC22A7	6.68926e-49	-4.64394	0.017	0.254	2.44833e-44	Vas CCL14+	SLC22A7
PRRX2	7.52023e-49	1.4179	0.183	0.056	2.75248e-44	Vas CCL14+	PRRX2
SRPX	7.98022e-49	1.06929	0.423	0.217	2.92084e-44	Vas CCL14+	SRPX
SLC25A47	8.09647e-49	-4.30314	0.036	0.275	2.96339e-44	Vas CCL14+	SLC25A47
FCER1A	1.07355e-48	1.55964	0.154	0.043	3.9293e-44	Vas CCL14+	FCER1A
RPL17	1.33522e-48	0.353566	1	0.98	4.88705e-44	Vas CCL14+	RPL17
APOM	1.47604e-48	-4.16098	0.042	0.281	5.40246e-44	Vas CCL14+	APOM
FMNL3	1.50364e-48	1.24222	0.361	0.171	5.50347e-44	Vas CCL14+	FMNL3
EHD4	1.70571e-48	1.22312	0.495	0.303	6.24306e-44	Vas CCL14+	EHD4
SERINC2	1.75392e-48	-1.64397	0.238	0.501	6.41951e-44	Vas CCL14+	SERINC2
RDH16	2.55695e-48	-4.63904	0.035	0.271	9.3587e-44	Vas CCL14+	RDH16
FAU	2.62172e-48	0.384813	0.995	0.96	9.59576e-44	Vas CCL14+	FAU
RPS20	2.73485e-48	0.409198	0.984	0.931	1.00098e-43	Vas CCL14+	RPS20
CYB5A	3.55486e-48	-1.62207	0.483	0.643	1.30112e-43	Vas CCL14+	CYB5A
HAGLR	3.58146e-48	2.8679	0.079	0.014	1.31085e-43	Vas CCL14+	HAGLR
SSBP4	3.98667e-48	0.898645	0.62	0.428	1.45916e-43	Vas CCL14+	SSBP4
WNT2B	4.97738e-48	1.81569	0.128	0.032	1.82177e-43	Vas CCL14+	WNT2B
H3F3A	5.02107e-48	0.510492	0.945	0.832	1.83776e-43	Vas CCL14+	H3F3A
CD36	5.75252e-48	1.86205	0.31	0.141	2.10548e-43	Vas CCL14+	CD36
EBP	6.6825e-48	-1.71132	0.192	0.457	2.44586e-43	Vas CCL14+	EBP
CYB5R3	7.46595e-48	0.571514	0.864	0.742	2.73261e-43	Vas CCL14+	CYB5R3
PEAK1	7.56778e-48	1.2124	0.364	0.174	2.76988e-43	Vas CCL14+	PEAK1
TM4SF5	7.73798e-48	-3.97596	0.019	0.254	2.83218e-43	Vas CCL14+	TM4SF5
CLIC4	9.69638e-48	0.697296	0.744	0.56	3.54897e-43	Vas CCL14+	CLIC4
SCN4B	9.76065e-48	2.03223	0.101	0.022	3.57249e-43	Vas CCL14+	SCN4B
ARL4A	1.08181e-47	1.66549	0.346	0.171	3.95952e-43	Vas CCL14+	ARL4A
SLC38A4	1.14694e-47	-4.34371	0.031	0.265	4.19793e-43	Vas CCL14+	SLC38A4
F2R	1.14936e-47	0.904783	0.643	0.439	4.20676e-43	Vas CCL14+	F2R
PTGER1	1.17562e-47	2.41675	0.117	0.028	4.30287e-43	Vas CCL14+	PTGER1
OLFML2A	1.2679e-47	1.67382	0.191	0.062	4.64065e-43	Vas CCL14+	OLFML2A
WASF2	1.56774e-47	0.936162	0.577	0.379	5.73807e-43	Vas CCL14+	WASF2
MARCKSL1	1.57946e-47	0.800715	0.715	0.528	5.78098e-43	Vas CCL14+	MARCKSL1
LINC02202	1.63041e-47	3.66858	0.039	0.004	5.96745e-43	Vas CCL14+	LINC02202
MYADM	1.67847e-47	0.937639	0.534	0.32	6.14338e-43	Vas CCL14+	MYADM
CIRBP	2.12676e-47	0.561433	0.848	0.715	7.78414e-43	Vas CCL14+	CIRBP
MSN	2.13214e-47	0.701292	0.769	0.588	7.80383e-43	Vas CCL14+	MSN
STOM	2.42045e-47	0.648336	0.875	0.706	8.85907e-43	Vas CCL14+	STOM
CHI3L1	3.0008e-47	-3.12212	0.095	0.344	1.09832e-42	Vas CCL14+	CHI3L1
RPL4	3.75792e-47	0.29669	0.997	0.97	1.37543e-42	Vas CCL14+	RPL4
LAMC2	4.14983e-47	-1.92216	0.203	0.46	1.51888e-42	Vas CCL14+	LAMC2
ITGA3	4.34246e-47	-1.38852	0.526	0.682	1.58938e-42	Vas CCL14+	ITGA3
SERPINA7	4.88581e-47	-4.92173	0.016	0.244	1.78825e-42	Vas CCL14+	SERPINA7
ARRDC3	5.05242e-47	1.06078	0.601	0.414	1.84924e-42	Vas CCL14+	ARRDC3
CYP3A4	5.23164e-47	-5.26863	0.05	0.288	1.91483e-42	Vas CCL14+	CYP3A4
PIPOX	5.46193e-47	-4.2259	0.021	0.252	1.99912e-42	Vas CCL14+	PIPOX
CFHR3	6.61116e-47	-4.27272	0.04	0.273	2.41975e-42	Vas CCL14+	CFHR3
SLC37A4	8.18771e-47	-1.97755	0.121	0.379	2.99678e-42	Vas CCL14+	SLC37A4
CLDN7	9.7679e-47	-1.88545	0.181	0.434	3.57515e-42	Vas CCL14+	CLDN7
C1QTNF9	1.04007e-46	3.41875	0.03	0.002	3.80677e-42	Vas CCL14+	C1QTNF9
GOLT1A	1.05549e-46	-4.39974	0.012	0.24	3.86321e-42	Vas CCL14+	GOLT1A
LAMB2	1.20568e-46	0.662004	0.779	0.637	4.4129e-42	Vas CCL14+	LAMB2
STEAP4	1.81015e-46	1.558	0.336	0.159	6.62534e-42	Vas CCL14+	STEAP4
HDAC7	1.90678e-46	1.00817	0.517	0.315	6.97899e-42	Vas CCL14+	HDAC7
FOXP1	1.99631e-46	0.850075	0.56	0.35	7.3067e-42	Vas CCL14+	FOXP1
SERPINA5	2.42596e-46	-2.41107	0.082	0.333	8.87925e-42	Vas CCL14+	SERPINA5
UGT2B15	2.80653e-46	-2.71905	0.089	0.334	1.02722e-41	Vas CCL14+	UGT2B15
HSD17B13	3.22006e-46	-5.05799	0.017	0.242	1.17857e-41	Vas CCL14+	HSD17B13
SYN2	3.359e-46	3.38112	0.039	0.004	1.22943e-41	Vas CCL14+	SYN2
CCNI	4.22687e-46	0.591453	0.812	0.657	1.54708e-41	Vas CCL14+	CCNI
JCAD	4.28554e-46	1.34291	0.274	0.113	1.56855e-41	Vas CCL14+	JCAD
ATP8B2	4.76243e-46	1.03183	0.357	0.167	1.7431e-41	Vas CCL14+	ATP8B2
BHMT	4.90593e-46	-5.41263	0.015	0.238	1.79562e-41	Vas CCL14+	BHMT
EEF1G	4.94741e-46	0.350414	0.995	0.949	1.8108e-41	Vas CCL14+	EEF1G
CEBPD	5.43393e-46	0.629823	0.838	0.687	1.98887e-41	Vas CCL14+	CEBPD
F5	5.79221e-46	-2.87636	0.06	0.3	2.12001e-41	Vas CCL14+	F5
MASP2	6.77635e-46	-3.9105	0.032	0.261	2.48021e-41	Vas CCL14+	MASP2
COL1A2	9.34683e-46	0.284721	0.999	0.928	3.42103e-41	Vas CCL14+	COL1A2
BCL3	9.3521e-46	0.990077	0.607	0.428	3.42296e-41	Vas CCL14+	BCL3
KRTCAP3	9.71652e-46	-2.31812	0.095	0.344	3.55634e-41	Vas CCL14+	KRTCAP3
C6	9.93236e-46	-3.40803	0.067	0.3	3.63534e-41	Vas CCL14+	C6
CELF2	1.07486e-45	1.14273	0.301	0.13	3.93409e-41	Vas CCL14+	CELF2
ITGBL1	1.31527e-45	0.380719	0.493	0.256	4.81401e-41	Vas CCL14+	ITGBL1
CCN2	1.32374e-45	0.343943	0.921	0.8	4.84502e-41	Vas CCL14+	CCN2
EPCAM	1.48817e-45	-1.99215	0.321	0.524	5.44686e-41	Vas CCL14+	EPCAM
NDN	1.52017e-45	1.02084	0.391	0.195	5.56398e-41	Vas CCL14+	NDN
HOXD-AS2	2.01757e-45	2.99623	0.044	0.005	7.3845e-41	Vas CCL14+	HOXD-AS2
SHMT1	2.71272e-45	-2.63576	0.083	0.326	9.92884e-41	Vas CCL14+	SHMT1
CYP8B1	2.79006e-45	-5.17047	0.009	0.229	1.02119e-40	Vas CCL14+	CYP8B1
SLC22A1	2.87597e-45	-5.09939	0.013	0.234	1.05264e-40	Vas CCL14+	SLC22A1
ERBB3	2.95191e-45	-1.81513	0.128	0.39	1.08043e-40	Vas CCL14+	ERBB3
FGFR1	3.82289e-45	0.84114	0.431	0.219	1.39922e-40	Vas CCL14+	FGFR1
FOSL2	3.99497e-45	0.902411	0.615	0.415	1.4622e-40	Vas CCL14+	FOSL2
LGALS4	4.05426e-45	-1.63278	0.409	0.597	1.4839e-40	Vas CCL14+	LGALS4
LMNA	4.21935e-45	0.674383	0.877	0.736	1.54432e-40	Vas CCL14+	LMNA
SLC38A3	4.22017e-45	-4.54863	0.017	0.239	1.54462e-40	Vas CCL14+	SLC38A3
DSP	5.80954e-45	-1.80904	0.109	0.369	2.12635e-40	Vas CCL14+	DSP
TM4SF4	6.20476e-45	-1.57577	0.431	0.624	2.271e-40	Vas CCL14+	TM4SF4
GPIHBP1	7.54086e-45	2.51225	0.078	0.015	2.76003e-40	Vas CCL14+	GPIHBP1
ETS2	8.17382e-45	0.875158	0.717	0.552	2.9917e-40	Vas CCL14+	ETS2
SPINK1	1.01285e-44	-1.4833	0.442	0.645	3.70713e-40	Vas CCL14+	SPINK1
DBI	1.03093e-44	-0.974463	0.624	0.717	3.77332e-40	Vas CCL14+	DBI
LTB	1.10962e-44	1.12186	0.385	0.195	4.06132e-40	Vas CCL14+	LTB
APOF	1.16083e-44	-4.80534	0.019	0.238	4.24876e-40	Vas CCL14+	APOF
CYP3A5	1.1664e-44	-2.28677	0.09	0.336	4.26915e-40	Vas CCL14+	CYP3A5
RPS4X	1.21665e-44	0.353623	1	0.964	4.45308e-40	Vas CCL14+	RPS4X
CDHR5	1.25325e-44	-3.09722	0.047	0.279	4.58703e-40	Vas CCL14+	CDHR5
PCK2	1.39667e-44	-2.50946	0.129	0.37	5.11195e-40	Vas CCL14+	PCK2
A1BG	1.65867e-44	-3.65694	0.333	0.516	6.0709e-40	Vas CCL14+	A1BG
IL7R	1.90935e-44	1.27155	0.278	0.116	6.9884e-40	Vas CCL14+	IL7R
CLDN3	2.81888e-44	-2.03118	0.16	0.405	1.03174e-39	Vas CCL14+	CLDN3
GPR68	3.09409e-44	1.15054	0.223	0.081	1.13247e-39	Vas CCL14+	GPR68
RPL7	3.31285e-44	0.29625	0.999	0.978	1.21254e-39	Vas CCL14+	RPL7
AFM	3.4803e-44	-7.04273	0.001	0.213	1.27383e-39	Vas CCL14+	AFM
SERPINA10	3.53085e-44	-4.0925	0.03	0.25	1.29233e-39	Vas CCL14+	SERPINA10
TPSB2	3.61238e-44	0.629551	0.636	0.379	1.32217e-39	Vas CCL14+	TPSB2
TXN	4.52829e-44	-0.816093	0.746	0.795	1.6574e-39	Vas CCL14+	TXN
THSD1	5.83534e-44	2.21504	0.125	0.033	2.13579e-39	Vas CCL14+	THSD1
LEAP2	6.0463e-44	-3.71894	0.044	0.269	2.21301e-39	Vas CCL14+	LEAP2
ABAT	6.85885e-44	-2.91369	0.071	0.303	2.51041e-39	Vas CCL14+	ABAT
CCL23	8.02142e-44	3.58683	0.072	0.013	2.93592e-39	Vas CCL14+	CCL23
SPP2	1.18958e-43	-4.38357	0.023	0.24	4.35397e-39	Vas CCL14+	SPP2
RHOA	1.19864e-43	0.463807	0.932	0.852	4.38715e-39	Vas CCL14+	RHOA
MT1X	1.44702e-43	-2.07281	0.397	0.583	5.29623e-39	Vas CCL14+	MT1X
CD99	1.60826e-43	0.475245	0.894	0.785	5.88641e-39	Vas CCL14+	CD99
PGF	1.67975e-43	1.37272	0.256	0.104	6.14805e-39	Vas CCL14+	PGF
AADAC	1.84403e-43	-2.99257	0.067	0.295	6.74935e-39	Vas CCL14+	AADAC
CYP4A11	1.9595e-43	-4.86602	0.013	0.227	7.17196e-39	Vas CCL14+	CYP4A11
SORBS3	2.07851e-43	0.850989	0.596	0.404	7.60754e-39	Vas CCL14+	SORBS3
CILP	2.15598e-43	1.15159	0.286	0.122	7.89109e-39	Vas CCL14+	CILP
ISLR	2.66835e-43	0.340726	0.82	0.567	9.76644e-39	Vas CCL14+	ISLR
GNB4	3.39476e-43	1.03097	0.44	0.246	1.24252e-38	Vas CCL14+	GNB4
HLA-DRA	4.25083e-43	0.44691	0.993	0.952	1.55584e-38	Vas CCL14+	HLA-DRA
THBS1	4.45847e-43	0.412878	0.907	0.757	1.63185e-38	Vas CCL14+	THBS1
SLCO1B1	5.35388e-43	-4.22476	0.012	0.225	1.95957e-38	Vas CCL14+	SLCO1B1
SMAD9	5.45604e-43	1.44556	0.165	0.052	1.99696e-38	Vas CCL14+	SMAD9
PCSK6	5.74983e-43	-2.44301	0.059	0.292	2.1045e-38	Vas CCL14+	PCSK6
INAFM1	5.89208e-43	0.751749	0.557	0.342	2.15656e-38	Vas CCL14+	INAFM1
NAP1L1	7.37387e-43	0.47969	0.877	0.726	2.69891e-38	Vas CCL14+	NAP1L1
RPL30	7.61708e-43	0.357191	1	0.982	2.78793e-38	Vas CCL14+	RPL30
DGAT2	7.72726e-43	-3.83385	0.021	0.238	2.82825e-38	Vas CCL14+	DGAT2
UGT2B10	1.06355e-42	-6.35999	0.005	0.212	3.89269e-38	Vas CCL14+	UGT2B10
CRYAB	1.26493e-42	0.876091	0.369	0.181	4.62977e-38	Vas CCL14+	CRYAB
VEGFB	1.53472e-42	0.686708	0.687	0.514	5.61722e-38	Vas CCL14+	VEGFB
ITGB6	1.55919e-42	-2.36441	0.153	0.39	5.70678e-38	Vas CCL14+	ITGB6
KDR	1.61079e-42	1.60686	0.26	0.112	5.89564e-38	Vas CCL14+	KDR
SRGN	1.74049e-42	0.734949	0.752	0.57	6.37037e-38	Vas CCL14+	SRGN
NFIA	1.85708e-42	0.999932	0.485	0.294	6.79708e-38	Vas CCL14+	NFIA
ALDH4A1	1.90983e-42	-2.60943	0.086	0.317	6.99018e-38	Vas CCL14+	ALDH4A1
FAM171A1	1.92782e-42	1.55722	0.298	0.14	7.05603e-38	Vas CCL14+	FAM171A1
TBX2	1.98593e-42	1.0344	0.376	0.19	7.2687e-38	Vas CCL14+	TBX2
RASL12	2.02511e-42	1.2969	0.204	0.073	7.41212e-38	Vas CCL14+	RASL12
DLL1	2.04051e-42	1.655	0.17	0.056	7.46846e-38	Vas CCL14+	DLL1
PLAT	2.0866e-42	0.787976	0.568	0.344	7.63716e-38	Vas CCL14+	PLAT
CRIP1	2.14419e-42	0.407038	0.886	0.659	7.84794e-38	Vas CCL14+	CRIP1
MMP7	2.32681e-42	-2.18898	0.36	0.539	8.51636e-38	Vas CCL14+	MMP7
S100A14	2.34291e-42	-2.20418	0.158	0.396	8.57528e-38	Vas CCL14+	S100A14
TSHZ2	3.01306e-42	1.12725	0.259	0.107	1.10281e-37	Vas CCL14+	TSHZ2
PARVB	3.40599e-42	1.37704	0.348	0.178	1.24663e-37	Vas CCL14+	PARVB
COL1A1	3.85211e-42	0.42365	0.991	0.922	1.40991e-37	Vas CCL14+	COL1A1
PLPP1	4.12926e-42	0.938703	0.6	0.416	1.51135e-37	Vas CCL14+	PLPP1
ITPKB	6.07613e-42	1.32452	0.272	0.118	2.22392e-37	Vas CCL14+	ITPKB
JUND	8.22961e-42	0.674412	0.877	0.745	3.01212e-37	Vas CCL14+	JUND
ELF3	9.82675e-42	-1.29324	0.399	0.615	3.59669e-37	Vas CCL14+	ELF3
RPL22	1.05084e-41	0.395255	0.984	0.923	3.84619e-37	Vas CCL14+	RPL22
AOX1	1.08605e-41	-3.11696	0.119	0.338	3.97503e-37	Vas CCL14+	AOX1
LYL1	1.09597e-41	1.35089	0.274	0.12	4.01136e-37	Vas CCL14+	LYL1
BDH1	1.12333e-41	-2.67862	0.05	0.275	4.1115e-37	Vas CCL14+	BDH1
GPT2	1.13956e-41	-2.43883	0.063	0.293	4.17091e-37	Vas CCL14+	GPT2
KL	1.49106e-41	2.77879	0.05	0.007	5.45743e-37	Vas CCL14+	KL
EZR	1.55729e-41	-1.29586	0.617	0.717	5.69982e-37	Vas CCL14+	EZR
PC	1.91434e-41	-2.51137	0.085	0.312	7.00667e-37	Vas CCL14+	PC
GUK1	2.52411e-41	0.418257	0.95	0.849	9.23849e-37	Vas CCL14+	GUK1
RPS16	3.16404e-41	0.25098	0.997	0.979	1.15807e-36	Vas CCL14+	RPS16
SH3BGRL3	3.21624e-41	0.435471	0.948	0.856	1.17718e-36	Vas CCL14+	SH3BGRL3
FLNC	3.34194e-41	0.513371	0.468	0.246	1.22319e-36	Vas CCL14+	FLNC
MAGEH1	3.50553e-41	1.43988	0.272	0.12	1.28306e-36	Vas CCL14+	MAGEH1
RASGRP2	3.50655e-41	1.26879	0.238	0.095	1.28343e-36	Vas CCL14+	RASGRP2
TCF21	3.81455e-41	1.21308	0.256	0.106	1.39616e-36	Vas CCL14+	TCF21
MXRA7	3.90488e-41	0.539886	0.805	0.653	1.42923e-36	Vas CCL14+	MXRA7
SLC25A6	4.65403e-41	0.473687	0.911	0.799	1.70342e-36	Vas CCL14+	SLC25A6
REV3L	5.65161e-41	1.41812	0.18	0.062	2.06855e-36	Vas CCL14+	REV3L
SMIM22	5.75883e-41	-1.68794	0.234	0.456	2.10779e-36	Vas CCL14+	SMIM22
MFSD2A	5.97085e-41	-3.19684	0.054	0.274	2.18539e-36	Vas CCL14+	MFSD2A
MBNL1	6.06729e-41	0.640067	0.683	0.513	2.22069e-36	Vas CCL14+	MBNL1
CD248	6.86475e-41	0.845343	0.438	0.236	2.51257e-36	Vas CCL14+	CD248
GEM	6.95017e-41	0.933621	0.423	0.231	2.54383e-36	Vas CCL14+	GEM
C2	8.35742e-41	-2.11137	0.305	0.501	3.0589e-36	Vas CCL14+	C2
ABCC6	9.11375e-41	-3.58195	0.019	0.227	3.33572e-36	Vas CCL14+	ABCC6
ATF5	9.76599e-41	-2.239	0.22	0.442	3.57445e-36	Vas CCL14+	ATF5
IL16	1.11038e-40	1.11063	0.31	0.144	4.0641e-36	Vas CCL14+	IL16
ACY1	1.20019e-40	-1.74808	0.148	0.39	4.3928e-36	Vas CCL14+	ACY1
PRG4	1.20146e-40	-3.76165	0.03	0.238	4.39746e-36	Vas CCL14+	PRG4
RAB17	1.30586e-40	-2.01201	0.079	0.315	4.77959e-36	Vas CCL14+	RAB17
ABI3BP	1.57926e-40	0.82945	0.486	0.278	5.78024e-36	Vas CCL14+	ABI3BP
NOTCH1	1.77691e-40	1.28097	0.38	0.21	6.50368e-36	Vas CCL14+	NOTCH1
CREB3L3	1.93441e-40	-5.23075	0.009	0.209	7.08012e-36	Vas CCL14+	CREB3L3
RGN	2.12662e-40	-3.44347	0.03	0.239	7.78365e-36	Vas CCL14+	RGN
PHACTR2	2.71661e-40	1.195	0.391	0.214	9.94307e-36	Vas CCL14+	PHACTR2
SWAP70	3.10085e-40	1.21252	0.365	0.193	1.13494e-35	Vas CCL14+	SWAP70
ASGR1	3.64255e-40	-3.23501	0.097	0.308	1.33321e-35	Vas CCL14+	ASGR1
ANPEP	4.70181e-40	-1.41502	0.325	0.534	1.72091e-35	Vas CCL14+	ANPEP
ADAMTSL1	5.66228e-40	1.83402	0.13	0.037	2.07245e-35	Vas CCL14+	ADAMTSL1
FSCN1	6.14842e-40	0.617454	0.639	0.422	2.25038e-35	Vas CCL14+	FSCN1
LPAR6	6.61276e-40	1.16489	0.399	0.221	2.42034e-35	Vas CCL14+	LPAR6
TACSTD2	7.04536e-40	-1.90313	0.16	0.387	2.57867e-35	Vas CCL14+	TACSTD2
CORO1A	7.5339e-40	0.867809	0.56	0.378	2.75748e-35	Vas CCL14+	CORO1A
TAL1	8.39062e-40	2.26941	0.091	0.021	3.07105e-35	Vas CCL14+	TAL1
TMPRSS6	8.73046e-40	-3.84152	0.026	0.23	3.19544e-35	Vas CCL14+	TMPRSS6
SPINT1	8.84537e-40	-1.68348	0.263	0.469	3.23749e-35	Vas CCL14+	SPINT1
TNFRSF1B	1.1135e-39	1.00594	0.503	0.322	4.07554e-35	Vas CCL14+	TNFRSF1B
EPHB4	1.12649e-39	1.07957	0.505	0.333	4.12307e-35	Vas CCL14+	EPHB4
VSIR	1.155e-39	0.934696	0.518	0.336	4.22743e-35	Vas CCL14+	VSIR
TNFRSF12A	1.17263e-39	-1.19038	0.514	0.668	4.29193e-35	Vas CCL14+	TNFRSF12A
CDH11	1.2729e-39	0.376998	0.593	0.351	4.65892e-35	Vas CCL14+	CDH11
IL6	1.2899e-39	1.67081	0.176	0.06	4.72115e-35	Vas CCL14+	IL6
ACSM2A	1.74945e-39	-4.55232	0.015	0.213	6.40317e-35	Vas CCL14+	ACSM2A
CYP2A6	1.75473e-39	-4.44422	0.028	0.23	6.42248e-35	Vas CCL14+	CYP2A6
HAO1	1.90488e-39	-4.93805	0.012	0.209	6.97206e-35	Vas CCL14+	HAO1
DPT	1.9374e-39	0.823279	0.291	0.127	7.09108e-35	Vas CCL14+	DPT
METTL7B	2.43425e-39	-2.99284	0.038	0.248	8.9096e-35	Vas CCL14+	METTL7B
PHYH	2.57325e-39	-1.93316	0.165	0.398	9.41834e-35	Vas CCL14+	PHYH
CCL5	2.82661e-39	0.889868	0.53	0.337	1.03457e-34	Vas CCL14+	CCL5
ADH6	3.35663e-39	-3.87085	0.027	0.229	1.22856e-34	Vas CCL14+	ADH6
MRVI1	3.40799e-39	0.832435	0.314	0.143	1.24736e-34	Vas CCL14+	MRVI1
EPHA3	3.52444e-39	1.06828	0.242	0.099	1.28998e-34	Vas CCL14+	EPHA3
SLC27A5	3.63124e-39	-2.76942	0.121	0.335	1.32907e-34	Vas CCL14+	SLC27A5
VAMP2	4.01055e-39	0.992115	0.431	0.247	1.4679e-34	Vas CCL14+	VAMP2
RUNX1T1	4.03382e-39	1.22704	0.185	0.065	1.47642e-34	Vas CCL14+	RUNX1T1
ACSM2B	4.1917e-39	-4.48893	0.019	0.216	1.5342e-34	Vas CCL14+	ACSM2B
CD24	4.22423e-39	-1.41347	0.642	0.705	1.54611e-34	Vas CCL14+	CD24
BAIAP2L1	4.43463e-39	-1.66045	0.15	0.389	1.62312e-34	Vas CCL14+	BAIAP2L1
TPI1	4.68907e-39	-0.765259	0.872	0.888	1.71625e-34	Vas CCL14+	TPI1
GSTA1	5.58229e-39	-2.64266	0.204	0.403	2.04317e-34	Vas CCL14+	GSTA1
MN1	5.93739e-39	1.17978	0.199	0.073	2.17314e-34	Vas CCL14+	MN1
ALCAM	6.85426e-39	-1.65285	0.165	0.403	2.50873e-34	Vas CCL14+	ALCAM
SETBP1	7.13401e-39	1.39749	0.187	0.067	2.61112e-34	Vas CCL14+	SETBP1
SCN3B	7.19442e-39	2.3847	0.06	0.01	2.63323e-34	Vas CCL14+	SCN3B
DKK1	7.28643e-39	-2.54321	0.103	0.32	2.66691e-34	Vas CCL14+	DKK1
MLXIPL	7.68974e-39	-3.55694	0.032	0.236	2.81452e-34	Vas CCL14+	MLXIPL
ID1	8.14252e-39	1.03383	0.75	0.598	2.98025e-34	Vas CCL14+	ID1
SEPTIN7	8.21597e-39	0.542692	0.772	0.611	3.00713e-34	Vas CCL14+	SEPTIN7
SULF2	1.00612e-38	0.642125	0.703	0.536	3.68251e-34	Vas CCL14+	SULF2
CHRDL2	1.28227e-38	0.462977	0.455	0.253	4.69325e-34	Vas CCL14+	CHRDL2
SPP1	1.3001e-38	-2.20211	0.769	0.78	4.75849e-34	Vas CCL14+	SPP1
NFATC4	1.44941e-38	0.95674	0.294	0.134	5.30498e-34	Vas CCL14+	NFATC4
PLEKHG1	1.45963e-38	1.58911	0.256	0.114	5.34241e-34	Vas CCL14+	PLEKHG1
HPR	1.57501e-38	-5.001	0.012	0.205	5.76469e-34	Vas CCL14+	HPR
A1CF	1.95979e-38	-4.63146	0.011	0.203	7.17302e-34	Vas CCL14+	A1CF
PI15	2.05533e-38	2.38184	0.075	0.015	7.52271e-34	Vas CCL14+	PI15
TRBC1	2.05714e-38	0.995332	0.44	0.258	7.52935e-34	Vas CCL14+	TRBC1
TTC36	2.17967e-38	-3.78748	0.02	0.217	7.97781e-34	Vas CCL14+	TTC36
FXYD5	2.32076e-38	0.454129	0.819	0.658	8.49421e-34	Vas CCL14+	FXYD5
CXADR	2.40217e-38	-2.05193	0.071	0.295	8.79219e-34	Vas CCL14+	CXADR
ARAP3	2.49345e-38	1.62376	0.258	0.116	9.12627e-34	Vas CCL14+	ARAP3
ANGPT2	2.76961e-38	1.82167	0.137	0.042	1.0137e-33	Vas CCL14+	ANGPT2
TSPAN8	4.49282e-38	-2.18853	0.287	0.473	1.64442e-33	Vas CCL14+	TSPAN8
AMOTL1	4.75855e-38	0.987382	0.379	0.201	1.74168e-33	Vas CCL14+	AMOTL1
ECHS1	4.94772e-38	-1.44839	0.393	0.573	1.81091e-33	Vas CCL14+	ECHS1
MYLIP	5.03735e-38	1.39155	0.247	0.106	1.84372e-33	Vas CCL14+	MYLIP
HNF4A	5.36079e-38	-2.73856	0.042	0.249	1.9621e-33	Vas CCL14+	HNF4A
DDR1	5.41724e-38	-1.66047	0.291	0.5	1.98276e-33	Vas CCL14+	DDR1
RPS4Y1	5.56216e-38	1.17217	0.423	0.249	2.03581e-33	Vas CCL14+	RPS4Y1
IGSF9B	5.64203e-38	1.87361	0.083	0.018	2.06504e-33	Vas CCL14+	IGSF9B
PIM3	5.64963e-38	0.80195	0.616	0.439	2.06782e-33	Vas CCL14+	PIM3
GPBAR1	6.41524e-38	0.874825	0.309	0.143	2.34804e-33	Vas CCL14+	GPBAR1
KHK	6.74829e-38	-2.62287	0.071	0.282	2.46994e-33	Vas CCL14+	KHK
MBL2	7.73772e-38	-5.30502	0.008	0.196	2.83208e-33	Vas CCL14+	MBL2
AKR7A3	7.7816e-38	-2.52971	0.046	0.254	2.84814e-33	Vas CCL14+	AKR7A3
CCN5	8.49268e-38	1.7136	0.203	0.078	3.10841e-33	Vas CCL14+	CCN5
SNHG29	1.03241e-37	0.426981	0.915	0.808	3.77872e-33	Vas CCL14+	SNHG29
PLPPR4	1.07037e-37	2.42694	0.055	0.009	3.91767e-33	Vas CCL14+	PLPPR4
GOT1	1.08405e-37	-1.67738	0.141	0.374	3.96772e-33	Vas CCL14+	GOT1
SLC10A1	1.09795e-37	-5.10977	0.011	0.199	4.01859e-33	Vas CCL14+	SLC10A1
MAPK3	1.17302e-37	0.81981	0.561	0.385	4.29337e-33	Vas CCL14+	MAPK3
EDDM13	1.23436e-37	3.64331	0.021	0.002	4.51789e-33	Vas CCL14+	EDDM13
RALGDS	1.28281e-37	1.20288	0.364	0.197	4.69523e-33	Vas CCL14+	RALGDS
KRT222	1.29462e-37	2.39335	0.082	0.018	4.73844e-33	Vas CCL14+	KRT222
FMO5	1.35204e-37	-3.64984	0.036	0.233	4.94859e-33	Vas CCL14+	FMO5
RPS17	1.4931e-37	0.257523	0.997	0.962	5.46489e-33	Vas CCL14+	RPS17
PBLD	1.50754e-37	-2.64163	0.05	0.258	5.51776e-33	Vas CCL14+	PBLD
CES2	1.6219e-37	-2.0798	0.179	0.392	5.93631e-33	Vas CCL14+	CES2
ZEB2	1.63749e-37	0.870588	0.416	0.234	5.99337e-33	Vas CCL14+	ZEB2
CALM1	1.85837e-37	0.479257	0.855	0.743	6.8018e-33	Vas CCL14+	CALM1
CHSY1	1.97349e-37	1.26494	0.389	0.221	7.22318e-33	Vas CCL14+	CHSY1
CRYZ	2.2271e-37	-1.40206	0.18	0.415	8.15139e-33	Vas CCL14+	CRYZ
CDC37	2.26081e-37	0.709119	0.695	0.542	8.27479e-33	Vas CCL14+	CDC37
KLKB1	2.67724e-37	-3.61489	0.03	0.225	9.79898e-33	Vas CCL14+	KLKB1
TRIM22	2.83996e-37	0.957774	0.444	0.267	1.03945e-32	Vas CCL14+	TRIM22
CDC42EP3	2.85861e-37	1.18712	0.372	0.205	1.04628e-32	Vas CCL14+	CDC42EP3
TMEM97	3.01341e-37	-1.68366	0.099	0.328	1.10294e-32	Vas CCL14+	TMEM97
FAH	3.6292e-37	-1.78504	0.119	0.347	1.32832e-32	Vas CCL14+	FAH
AFAP1L1	3.70214e-37	1.58796	0.196	0.076	1.35502e-32	Vas CCL14+	AFAP1L1
VWA1	5.31051e-37	0.640776	0.719	0.575	1.9437e-32	Vas CCL14+	VWA1
EEF1B2	5.64312e-37	0.415749	0.957	0.866	2.06544e-32	Vas CCL14+	EEF1B2
PLS1	6.41418e-37	-2.57594	0.056	0.265	2.34766e-32	Vas CCL14+	PLS1
PIK3R3	6.97869e-37	1.87493	0.205	0.083	2.55427e-32	Vas CCL14+	PIK3R3
LIX1L	7.56079e-37	1.02644	0.435	0.262	2.76733e-32	Vas CCL14+	LIX1L
GPX3	7.66387e-37	0.480838	0.851	0.657	2.80505e-32	Vas CCL14+	GPX3
GAS7	7.8081e-37	0.922076	0.275	0.123	2.85784e-32	Vas CCL14+	GAS7
ACADS	8.34272e-37	-1.68292	0.197	0.418	3.05352e-32	Vas CCL14+	ACADS
PLPP3	9.38015e-37	1.01463	0.57	0.409	3.43323e-32	Vas CCL14+	PLPP3
TLCD4	1.01012e-36	-2.51868	0.048	0.253	3.69714e-32	Vas CCL14+	TLCD4
EHHADH	1.02031e-36	-2.62626	0.068	0.274	3.73442e-32	Vas CCL14+	EHHADH
EEA1	1.20634e-36	1.25263	0.328	0.17	4.41534e-32	Vas CCL14+	EEA1
MT1F	1.46525e-36	-1.86385	0.16	0.38	5.36297e-32	Vas CCL14+	MT1F
RPL36A	1.4722e-36	0.298423	0.992	0.941	5.3884e-32	Vas CCL14+	RPL36A
TSC22D1	1.53433e-36	0.669065	0.766	0.628	5.61578e-32	Vas CCL14+	TSC22D1
CHCHD10	1.65015e-36	-0.99587	0.587	0.681	6.03972e-32	Vas CCL14+	CHCHD10
SLC25A10	1.83305e-36	-1.78804	0.071	0.289	6.70914e-32	Vas CCL14+	SLC25A10
CLDN11	2.02581e-36	0.757002	0.357	0.179	7.41467e-32	Vas CCL14+	CLDN11
AL513542.1	2.16599e-36	4.45864	0.015	0.001	7.92774e-32	Vas CCL14+	AL513542.1
FGFR4	3.02182e-36	-1.63615	0.089	0.312	1.10601e-31	Vas CCL14+	FGFR4
PGLYRP2	3.50603e-36	-4.26468	0.019	0.205	1.28324e-31	Vas CCL14+	PGLYRP2
ARHGAP23	3.51096e-36	1.01658	0.419	0.238	1.28505e-31	Vas CCL14+	ARHGAP23
NPPC	4.10245e-36	4.24862	0.026	0.002	1.50154e-31	Vas CCL14+	NPPC
SLC14A2-AS1	5.62849e-36	3.06794	0.021	0.002	2.06008e-31	Vas CCL14+	SLC14A2-AS1
LXN	6.60398e-36	0.86089	0.466	0.281	2.41712e-31	Vas CCL14+	LXN
MPST	6.804e-36	-1.28846	0.372	0.56	2.49033e-31	Vas CCL14+	MPST
AP001528.1	7.10556e-36	2.48961	0.072	0.015	2.60071e-31	Vas CCL14+	AP001528.1
ELMO1	7.16142e-36	1.31372	0.226	0.095	2.62115e-31	Vas CCL14+	ELMO1
FCN3	7.37098e-36	-3.34312	0.044	0.238	2.69785e-31	Vas CCL14+	FCN3
TDO2	9.59031e-36	-2.69215	0.071	0.271	3.51015e-31	Vas CCL14+	TDO2
CYP2B6	1.00808e-35	-5.56215	0.007	0.185	3.68967e-31	Vas CCL14+	CYP2B6
RCAN2	1.0284e-35	1.14905	0.232	0.098	3.76405e-31	Vas CCL14+	RCAN2
F7	1.03236e-35	-4.03258	0.013	0.196	3.77854e-31	Vas CCL14+	F7
SOD1	1.04955e-35	-0.744992	0.792	0.799	3.84147e-31	Vas CCL14+	SOD1
LAD1	1.08798e-35	-1.58336	0.196	0.418	3.98213e-31	Vas CCL14+	LAD1
NR2F1	1.09206e-35	0.841148	0.432	0.251	3.99704e-31	Vas CCL14+	NR2F1
WIPF1	1.15048e-35	0.716914	0.53	0.347	4.21086e-31	Vas CCL14+	WIPF1
NOTCH4	1.16691e-35	1.44315	0.262	0.121	4.27102e-31	Vas CCL14+	NOTCH4
HLA-DPA1	1.17111e-35	0.4669	0.929	0.832	4.28639e-31	Vas CCL14+	HLA-DPA1
MTTP	1.17184e-35	-4.1376	0.017	0.201	4.28906e-31	Vas CCL14+	MTTP
PECR	1.4841e-35	-2.50896	0.054	0.255	5.43195e-31	Vas CCL14+	PECR
NES	1.61499e-35	0.933415	0.43	0.248	5.91103e-31	Vas CCL14+	NES
SEC14L2	1.75324e-35	-1.96772	0.115	0.33	6.41702e-31	Vas CCL14+	SEC14L2
FN1	1.77812e-35	-0.603273	0.954	0.969	6.50809e-31	Vas CCL14+	FN1
TGFB1I1	1.97781e-35	0.633119	0.558	0.361	7.23897e-31	Vas CCL14+	TGFB1I1
ASL	2.01929e-35	-1.12467	0.372	0.58	7.39079e-31	Vas CCL14+	ASL
CYP2C18	2.2089e-35	-3.15988	0.027	0.216	8.08478e-31	Vas CCL14+	CYP2C18
DAB2	2.2387e-35	0.759317	0.515	0.339	8.19386e-31	Vas CCL14+	DAB2
FOSB	2.30367e-35	0.9315	0.384	0.207	8.43167e-31	Vas CCL14+	FOSB
DNM3	2.52825e-35	1.96165	0.09	0.022	9.25364e-31	Vas CCL14+	DNM3
DLL4	2.67776e-35	1.59624	0.187	0.072	9.80088e-31	Vas CCL14+	DLL4
SH2B3	2.74125e-35	1.18962	0.404	0.243	1.00333e-30	Vas CCL14+	SH2B3
FMO3	3.04026e-35	-3.08002	0.089	0.282	1.11277e-30	Vas CCL14+	FMO3
TIAM1	3.71394e-35	1.70208	0.172	0.063	1.35934e-30	Vas CCL14+	TIAM1
RNASEK	4.19847e-35	0.425095	0.901	0.794	1.53668e-30	Vas CCL14+	RNASEK
MT-CO2	4.8985e-35	-0.615815	1	0.998	1.7929e-30	Vas CCL14+	MT-CO2
SUCLG2	4.98582e-35	-1.19777	0.345	0.553	1.82486e-30	Vas CCL14+	SUCLG2
GAMT	5.24856e-35	-1.86404	0.322	0.503	1.92103e-30	Vas CCL14+	GAMT
PCBD1	5.62426e-35	-1.16933	0.346	0.537	2.05853e-30	Vas CCL14+	PCBD1
ALDH8A1	6.18322e-35	-4.17959	0.015	0.194	2.26312e-30	Vas CCL14+	ALDH8A1
CXCR4	6.67089e-35	0.879205	0.53	0.352	2.44161e-30	Vas CCL14+	CXCR4
GPD1	7.15566e-35	-4.26993	0.011	0.189	2.61904e-30	Vas CCL14+	GPD1
ATP1B3	7.39442e-35	0.85859	0.573	0.408	2.70643e-30	Vas CCL14+	ATP1B3
FAM83H	7.67016e-35	-1.69491	0.103	0.319	2.80735e-30	Vas CCL14+	FAM83H
SCARB1	7.72309e-35	-1.35091	0.266	0.48	2.82673e-30	Vas CCL14+	SCARB1
CBR1	8.37974e-35	-1.07961	0.369	0.579	3.06707e-30	Vas CCL14+	CBR1
IGHA1	8.43556e-35	0.387882	0.823	0.665	3.0875e-30	Vas CCL14+	IGHA1
CMBL	8.52872e-35	-1.55009	0.172	0.396	3.1216e-30	Vas CCL14+	CMBL
MARCKS	1.00817e-34	0.5138	0.838	0.702	3.69001e-30	Vas CCL14+	MARCKS
VCAN	1.04888e-34	0.37687	0.793	0.555	3.83902e-30	Vas CCL14+	VCAN
EGR1	1.08745e-34	0.602373	0.774	0.611	3.98017e-30	Vas CCL14+	EGR1
FETUB	1.10218e-34	-4.99534	0.007	0.181	4.03408e-30	Vas CCL14+	FETUB
SDS	1.19746e-34	-2.81121	0.05	0.246	4.38284e-30	Vas CCL14+	SDS
NRARP	1.2089e-34	1.37253	0.303	0.156	4.42468e-30	Vas CCL14+	NRARP
VNN1	1.28454e-34	-2.14874	0.077	0.282	4.70154e-30	Vas CCL14+	VNN1
PDCD4	1.3328e-34	0.950347	0.486	0.321	4.87818e-30	Vas CCL14+	PDCD4
PRSS8	1.39205e-34	-1.59927	0.145	0.368	5.09506e-30	Vas CCL14+	PRSS8
PGM5P3-AS1	1.71213e-34	3.36692	0.021	0.002	6.26655e-30	Vas CCL14+	PGM5P3-AS1
WWTR1	2.00089e-34	0.744975	0.635	0.467	7.32345e-30	Vas CCL14+	WWTR1
SNCA	2.24808e-34	2.10813	0.137	0.045	8.2282e-30	Vas CCL14+	SNCA
PIK3C2B	2.31917e-34	1.51495	0.25	0.116	8.48839e-30	Vas CCL14+	PIK3C2B
ATP1B2	2.43727e-34	2.11741	0.093	0.024	8.92064e-30	Vas CCL14+	ATP1B2
CASKIN2	2.46583e-34	1.22443	0.357	0.2	9.02518e-30	Vas CCL14+	CASKIN2
TCEAL9	2.47583e-34	0.639612	0.544	0.357	9.06177e-30	Vas CCL14+	TCEAL9
MASP1	2.61054e-34	-2.95997	0.04	0.228	9.55483e-30	Vas CCL14+	MASP1
DPEP1	2.65201e-34	1.01895	0.176	0.064	9.70664e-30	Vas CCL14+	DPEP1
ST14	2.71975e-34	-1.53079	0.295	0.494	9.95455e-30	Vas CCL14+	ST14
IL34	2.95867e-34	1.67082	0.18	0.069	1.0829e-29	Vas CCL14+	IL34
FYN	3.05944e-34	0.93478	0.405	0.236	1.11978e-29	Vas CCL14+	FYN
OGDHL	3.07712e-34	-3.67792	0.016	0.195	1.12626e-29	Vas CCL14+	OGDHL
PNP	3.13535e-34	1.30758	0.471	0.319	1.14757e-29	Vas CCL14+	PNP
ANGPTL8	3.248e-34	-3.40469	0.026	0.208	1.1888e-29	Vas CCL14+	ANGPTL8
ZNF667-AS1	3.43409e-34	1.65374	0.123	0.038	1.25691e-29	Vas CCL14+	ZNF667-AS1
HCST	4.10097e-34	0.941754	0.43	0.258	1.501e-29	Vas CCL14+	HCST
SNTB2	4.58895e-34	1.04841	0.354	0.196	1.6796e-29	Vas CCL14+	SNTB2
SRSF5	5.00415e-34	0.684279	0.656	0.512	1.83157e-29	Vas CCL14+	SRSF5
ABI3	5.00636e-34	1.30746	0.319	0.169	1.83238e-29	Vas CCL14+	ABI3
TEAD2	5.15022e-34	1.1974	0.294	0.147	1.88503e-29	Vas CCL14+	TEAD2
NEGR1	5.22489e-34	0.78208	0.204	0.08	1.91236e-29	Vas CCL14+	NEGR1
SLC2A1	5.95146e-34	-1.62375	0.23	0.438	2.17829e-29	Vas CCL14+	SLC2A1
ARID5B	6.02648e-34	1.08286	0.314	0.16	2.20575e-29	Vas CCL14+	ARID5B
KMT2E	6.46865e-34	0.948331	0.439	0.271	2.36759e-29	Vas CCL14+	KMT2E
CYP1A2	6.58638e-34	-5.0266	0.003	0.172	2.41068e-29	Vas CCL14+	CYP1A2
TOM1L1	7.55186e-34	-1.89363	0.056	0.257	2.76405e-29	Vas CCL14+	TOM1L1
ZNF436	7.6245e-34	1.52589	0.17	0.064	2.79064e-29	Vas CCL14+	ZNF436
SLC27A2	7.91605e-34	-4.44009	0.011	0.184	2.89735e-29	Vas CCL14+	SLC27A2
AKR1C1	8.36732e-34	-2.25708	0.319	0.527	3.06252e-29	Vas CCL14+	AKR1C1
NID1	8.81262e-34	0.796332	0.616	0.448	3.22551e-29	Vas CCL14+	NID1
PDGFRA	9.7743e-34	0.636931	0.459	0.272	3.57749e-29	Vas CCL14+	PDGFRA
THRSP	1.02663e-33	-6.40393	0.003	0.17	3.75756e-29	Vas CCL14+	THRSP
OMD	1.04108e-33	0.771691	0.137	0.044	3.81047e-29	Vas CCL14+	OMD
ROBO3	1.1781e-33	1.2521	0.179	0.068	4.31197e-29	Vas CCL14+	ROBO3
MDFIC	1.3727e-33	1.1885	0.287	0.142	5.02421e-29	Vas CCL14+	MDFIC
SNHG7	1.63627e-33	0.940328	0.514	0.356	5.9889e-29	Vas CCL14+	SNHG7
LECT2	1.77878e-33	-4.03084	0.013	0.186	6.5105e-29	Vas CCL14+	LECT2
RFTN2	1.9084e-33	1.5745	0.097	0.026	6.98493e-29	Vas CCL14+	RFTN2
CARD8	2.03713e-33	1.28571	0.322	0.174	7.4561e-29	Vas CCL14+	CARD8
PNRC1	2.21954e-33	0.554526	0.725	0.598	8.12373e-29	Vas CCL14+	PNRC1
BCAM	2.58013e-33	1.18633	0.4	0.24	9.44353e-29	Vas CCL14+	BCAM
NBL1	3.02995e-33	0.291313	0.91	0.716	1.10899e-28	Vas CCL14+	NBL1
DDT	3.29625e-33	-1.25377	0.599	0.687	1.20646e-28	Vas CCL14+	DDT
EGR2	3.38432e-33	0.996106	0.242	0.106	1.2387e-28	Vas CCL14+	EGR2
EPB41L3	3.39718e-33	1.32477	0.268	0.13	1.2434e-28	Vas CCL14+	EPB41L3
CYP51A1	3.83553e-33	-1.43918	0.319	0.529	1.40384e-28	Vas CCL14+	CYP51A1
STC1	4.07563e-33	1.82383	0.271	0.132	1.49172e-28	Vas CCL14+	STC1
MARCO	4.202e-33	-4.18392	0.012	0.183	1.53797e-28	Vas CCL14+	MARCO
CD79A	4.211e-33	1.22354	0.216	0.091	1.54127e-28	Vas CCL14+	CD79A
DPYS	4.96998e-33	-3.74984	0.023	0.197	1.81906e-28	Vas CCL14+	DPYS
OCIAD2	5.06347e-33	-1.09761	0.384	0.571	1.85328e-28	Vas CCL14+	OCIAD2
DUSP23	5.35112e-33	0.612349	0.715	0.541	1.95856e-28	Vas CCL14+	DUSP23
SFTA2	5.51153e-33	-1.84731	0.145	0.347	2.01727e-28	Vas CCL14+	SFTA2
HAS1	5.71703e-33	1.58604	0.081	0.019	2.09249e-28	Vas CCL14+	HAS1
GLT8D2	5.93517e-33	0.866653	0.232	0.099	2.17233e-28	Vas CCL14+	GLT8D2
YBX1	6.34281e-33	0.473291	0.84	0.699	2.32153e-28	Vas CCL14+	YBX1
BHLHE22	6.67969e-33	2.10066	0.059	0.011	2.44483e-28	Vas CCL14+	BHLHE22
MIF	6.73373e-33	-0.497662	0.991	0.969	2.46461e-28	Vas CCL14+	MIF
DYSF	6.86977e-33	1.41531	0.307	0.164	2.5144e-28	Vas CCL14+	DYSF
ZEB1	7.14861e-33	0.919573	0.33	0.172	2.61646e-28	Vas CCL14+	ZEB1
EBF2	7.17371e-33	2.44657	0.042	0.006	2.62565e-28	Vas CCL14+	EBF2
PDLIM3	7.32102e-33	0.750699	0.452	0.272	2.67957e-28	Vas CCL14+	PDLIM3
UACA	7.70222e-33	0.661341	0.49	0.314	2.81909e-28	Vas CCL14+	UACA
CYP2A7	7.99476e-33	-5.99284	0.007	0.172	2.92616e-28	Vas CCL14+	CYP2A7
IER2	8.52703e-33	0.649258	0.714	0.585	3.12098e-28	Vas CCL14+	IER2
MAGED2	1.01389e-32	0.543147	0.702	0.53	3.71092e-28	Vas CCL14+	MAGED2
TLE5	1.02651e-32	0.415618	0.859	0.766	3.75714e-28	Vas CCL14+	TLE5
CYP4F11	1.09678e-32	-3.42556	0.023	0.198	4.01432e-28	Vas CCL14+	CYP4F11
FOS	1.10686e-32	0.68754	0.839	0.739	4.05123e-28	Vas CCL14+	FOS
EIF4B	1.13821e-32	0.476717	0.827	0.714	4.16598e-28	Vas CCL14+	EIF4B
CHN1	1.3171e-32	1.58692	0.168	0.063	4.82073e-28	Vas CCL14+	CHN1
RNASE4	1.45781e-32	-1.32546	0.337	0.528	5.33572e-28	Vas CCL14+	RNASE4
PSAT1	1.72072e-32	-2.0728	0.048	0.239	6.298e-28	Vas CCL14+	PSAT1
MYH14	1.74948e-32	-1.60581	0.098	0.309	6.40327e-28	Vas CCL14+	MYH14
PKN3	1.78579e-32	1.69459	0.166	0.063	6.53617e-28	Vas CCL14+	PKN3
COMMD6	1.84866e-32	0.529608	0.797	0.662	6.7663e-28	Vas CCL14+	COMMD6
SLCO1B3	1.99451e-32	-3.5196	0.021	0.195	7.30012e-28	Vas CCL14+	SLCO1B3
SHROOM4	2.50182e-32	1.96383	0.103	0.029	9.15692e-28	Vas CCL14+	SHROOM4
ANKRD12	2.79409e-32	0.840321	0.411	0.242	1.02266e-27	Vas CCL14+	ANKRD12
KLRB1	2.79862e-32	1.28058	0.205	0.086	1.02432e-27	Vas CCL14+	KLRB1
IPO11	2.90019e-32	1.39003	0.262	0.129	1.0615e-27	Vas CCL14+	IPO11
ENO1	3.00838e-32	-0.7178	0.917	0.901	1.1011e-27	Vas CCL14+	ENO1
ZNF467	3.33148e-32	1.8022	0.191	0.079	1.21936e-27	Vas CCL14+	ZNF467
RPS19	3.57677e-32	0.21164	1	0.993	1.30913e-27	Vas CCL14+	RPS19
BASP1	3.7349e-32	0.67192	0.388	0.218	1.36701e-27	Vas CCL14+	BASP1
RASSF7	3.78985e-32	-1.42221	0.204	0.422	1.38712e-27	Vas CCL14+	RASSF7
SMTNL2	4.01767e-32	2.99394	0.034	0.004	1.47051e-27	Vas CCL14+	SMTNL2
MT2A	4.10829e-32	-1.05784	0.996	0.971	1.50367e-27	Vas CCL14+	MT2A
ARRB1	4.37258e-32	1.17198	0.329	0.18	1.60041e-27	Vas CCL14+	ARRB1
PRDX1	4.94584e-32	-0.505992	0.889	0.874	1.81023e-27	Vas CCL14+	PRDX1
SEPTIN4	5.38653e-32	1.28331	0.24	0.111	1.97152e-27	Vas CCL14+	SEPTIN4
RTL8C	5.55817e-32	0.487106	0.722	0.556	2.03435e-27	Vas CCL14+	RTL8C
SULT1C4	5.70482e-32	1.47125	0.113	0.034	2.08802e-27	Vas CCL14+	SULT1C4
STARD9	5.73274e-32	1.70572	0.097	0.026	2.09824e-27	Vas CCL14+	STARD9
LY96	5.78193e-32	1.24623	0.31	0.163	2.11624e-27	Vas CCL14+	LY96
SEPHS2	6.16057e-32	-1.3245	0.298	0.49	2.25483e-27	Vas CCL14+	SEPHS2
CBX6	6.25535e-32	0.851786	0.428	0.261	2.28952e-27	Vas CCL14+	CBX6
PKIG	6.36101e-32	0.68288	0.542	0.378	2.32819e-27	Vas CCL14+	PKIG
ITPR1	6.59443e-32	1.12379	0.301	0.153	2.41363e-27	Vas CCL14+	ITPR1
SCGB3A1	6.72059e-32	-0.606062	0.352	0.173	2.4598e-27	Vas CCL14+	SCGB3A1
CDCP1	7.12789e-32	-1.97596	0.064	0.259	2.60888e-27	Vas CCL14+	CDCP1
PKP3	7.13341e-32	-1.69472	0.102	0.307	2.6109e-27	Vas CCL14+	PKP3
LSP1	7.19191e-32	0.697658	0.554	0.382	2.63231e-27	Vas CCL14+	LSP1
TDGF1	7.21067e-32	2.66952	0.052	0.01	2.63918e-27	Vas CCL14+	TDGF1
SNX3	7.37815e-32	0.510195	0.803	0.689	2.70048e-27	Vas CCL14+	SNX3
TMEM238	7.39533e-32	-1.26486	0.209	0.427	2.70676e-27	Vas CCL14+	TMEM238
SFN	8.03058e-32	-1.53679	0.256	0.459	2.93927e-27	Vas CCL14+	SFN
HGFAC	8.55753e-32	-3.31073	0.021	0.192	3.13214e-27	Vas CCL14+	HGFAC
RPL24	8.88183e-32	0.281535	0.987	0.94	3.25084e-27	Vas CCL14+	RPL24
C12orf75	9.00889e-32	-1.61598	0.299	0.469	3.29734e-27	Vas CCL14+	C12orf75
RPS7	9.37439e-32	0.303481	0.993	0.938	3.43112e-27	Vas CCL14+	RPS7
BTF3	9.39054e-32	0.435516	0.872	0.771	3.43703e-27	Vas CCL14+	BTF3
GJB2	9.4991e-32	-1.944	0.047	0.236	3.47677e-27	Vas CCL14+	GJB2
C2orf72	9.53301e-32	-2.81926	0.023	0.196	3.48918e-27	Vas CCL14+	C2orf72
TINAGL1	1.10459e-31	0.514782	0.736	0.548	4.0429e-27	Vas CCL14+	TINAGL1
PAM	1.1236e-31	0.62325	0.556	0.371	4.1125e-27	Vas CCL14+	PAM
FAM155A	1.15636e-31	2.64546	0.066	0.014	4.23239e-27	Vas CCL14+	FAM155A
JPT1	1.32281e-31	-1.1244	0.514	0.627	4.8416e-27	Vas CCL14+	JPT1
GLYATL1	1.33915e-31	-4.29217	0.011	0.174	4.90141e-27	Vas CCL14+	GLYATL1
FAT4	1.35027e-31	1.50035	0.17	0.066	4.94212e-27	Vas CCL14+	FAT4
HPGD	1.38784e-31	-1.45127	0.114	0.325	5.07965e-27	Vas CCL14+	HPGD
STMN2	1.40597e-31	1.38213	0.142	0.049	5.146e-27	Vas CCL14+	STMN2
JAK3	1.4629e-31	0.808102	0.427	0.259	5.35436e-27	Vas CCL14+	JAK3
MTHFS	1.52077e-31	-1.30008	0.183	0.394	5.56616e-27	Vas CCL14+	MTHFS
SPTBN1	1.53468e-31	0.415846	0.891	0.771	5.61708e-27	Vas CCL14+	SPTBN1
MDFI	1.53772e-31	1.07888	0.264	0.127	5.62822e-27	Vas CCL14+	MDFI
PROCR	1.68196e-31	1.20816	0.373	0.224	6.15614e-27	Vas CCL14+	PROCR
LIPC	1.75002e-31	-3.76758	0.015	0.18	6.40524e-27	Vas CCL14+	LIPC
HNRNPA0	1.82257e-31	0.630828	0.678	0.537	6.67078e-27	Vas CCL14+	HNRNPA0
PENK	1.90687e-31	0.753481	0.101	0.028	6.97934e-27	Vas CCL14+	PENK
EDIL3	2.55551e-31	0.607172	0.35	0.182	9.35342e-27	Vas CCL14+	EDIL3
CST7	2.78914e-31	1.29193	0.266	0.129	1.02085e-26	Vas CCL14+	CST7
PGRMC1	2.83407e-31	-1.00573	0.495	0.64	1.0373e-26	Vas CCL14+	PGRMC1
HLA-DQA2	2.93344e-31	0.987438	0.389	0.23	1.07367e-26	Vas CCL14+	HLA-DQA2
ARID5A	2.94916e-31	0.893217	0.446	0.286	1.07942e-26	Vas CCL14+	ARID5A
SNHG32	2.97338e-31	0.617469	0.638	0.477	1.08829e-26	Vas CCL14+	SNHG32
ABCG8	3.15333e-31	-3.59342	0.009	0.171	1.15415e-26	Vas CCL14+	ABCG8
FMO2	3.22421e-31	1.24858	0.166	0.063	1.18009e-26	Vas CCL14+	FMO2
FAM189A2	3.27261e-31	2.08547	0.099	0.028	1.19781e-26	Vas CCL14+	FAM189A2
STAP2	3.29248e-31	-1.38833	0.126	0.337	1.20508e-26	Vas CCL14+	STAP2
NFIX	3.60034e-31	0.605088	0.407	0.234	1.31776e-26	Vas CCL14+	NFIX
CGN	3.81459e-31	-2.30936	0.036	0.215	1.39618e-26	Vas CCL14+	CGN
RPS5	3.86565e-31	0.142063	0.996	0.964	1.41487e-26	Vas CCL14+	RPS5
EMX2OS	4.15786e-31	3.74442	0.016	0.001	1.52182e-26	Vas CCL14+	EMX2OS
EIF3G	4.30567e-31	0.514524	0.753	0.63	1.57592e-26	Vas CCL14+	EIF3G
ARGLU1	4.3905e-31	0.680834	0.601	0.438	1.60697e-26	Vas CCL14+	ARGLU1
RPSA	4.57278e-31	0.259952	0.993	0.958	1.67368e-26	Vas CCL14+	RPSA
WFDC2	5.5937e-31	-1.63963	0.226	0.418	2.04735e-26	Vas CCL14+	WFDC2
GZMK	5.85004e-31	1.42532	0.192	0.079	2.14117e-26	Vas CCL14+	GZMK
PDGFB	5.96954e-31	1.57532	0.22	0.1	2.18491e-26	Vas CCL14+	PDGFB
PKHD1L1	6.03247e-31	3.1736	0.036	0.005	2.20795e-26	Vas CCL14+	PKHD1L1
TUBA1C	6.07482e-31	-1.03606	0.568	0.685	2.22344e-26	Vas CCL14+	TUBA1C
SEMA6A	6.11526e-31	1.8063	0.197	0.085	2.23825e-26	Vas CCL14+	SEMA6A
EIF3L	6.14439e-31	0.884885	0.521	0.375	2.24891e-26	Vas CCL14+	EIF3L
AVPR2	6.36129e-31	1.84883	0.087	0.023	2.3283e-26	Vas CCL14+	AVPR2
RIPOR1	6.56511e-31	0.89062	0.455	0.296	2.4029e-26	Vas CCL14+	RIPOR1
GLYAT	7.05036e-31	-4.9029	0.008	0.166	2.5805e-26	Vas CCL14+	GLYAT
SLC1A1	8.31784e-31	-1.5933	0.114	0.315	3.04441e-26	Vas CCL14+	SLC1A1
SEPTIN1	8.71342e-31	1.14869	0.281	0.141	3.1892e-26	Vas CCL14+	SEPTIN1
AIG1	8.74133e-31	-1.10799	0.23	0.448	3.19941e-26	Vas CCL14+	AIG1
ACSM5	9.27139e-31	-4.29159	0.011	0.17	3.39342e-26	Vas CCL14+	ACSM5
TNFRSF1A	9.47185e-31	0.449957	0.84	0.727	3.46679e-26	Vas CCL14+	TNFRSF1A
PIK3C2A	9.6338e-31	1.12581	0.358	0.21	3.52607e-26	Vas CCL14+	PIK3C2A
AHNAK	1.04988e-30	0.367732	0.934	0.813	3.84265e-26	Vas CCL14+	AHNAK
WBP1L	1.14094e-30	0.725415	0.464	0.304	4.17597e-26	Vas CCL14+	WBP1L
CYSLTR1	1.1968e-30	2.16925	0.082	0.021	4.3804e-26	Vas CCL14+	CYSLTR1
PLCB4	1.23472e-30	1.66039	0.157	0.059	4.51921e-26	Vas CCL14+	PLCB4
CXCL1	1.25376e-30	-1.59522	0.122	0.327	4.58888e-26	Vas CCL14+	CXCL1
KCNE4	1.25937e-30	0.674745	0.243	0.109	4.60942e-26	Vas CCL14+	KCNE4
RBMS1	1.2945e-30	0.829626	0.509	0.345	4.73801e-26	Vas CCL14+	RBMS1
COL6A1	1.46445e-30	0.24402	0.953	0.816	5.36004e-26	Vas CCL14+	COL6A1
MYLK	1.49725e-30	0.353685	0.626	0.452	5.48009e-26	Vas CCL14+	MYLK
PPP1R12A	1.63788e-30	0.820306	0.407	0.246	5.9948e-26	Vas CCL14+	PPP1R12A
NPC1L1	1.70864e-30	-2.5316	0.031	0.203	6.2538e-26	Vas CCL14+	NPC1L1
TNFSF12	1.79713e-30	0.902307	0.446	0.287	6.57769e-26	Vas CCL14+	TNFSF12
PDIA4	1.84075e-30	-0.769541	0.636	0.739	6.73733e-26	Vas CCL14+	PDIA4
SLC22A3	1.90329e-30	-1.95454	0.058	0.243	6.96621e-26	Vas CCL14+	SLC22A3
TMEM109	2.10313e-30	0.674554	0.581	0.421	7.69766e-26	Vas CCL14+	TMEM109
EPB41L4B	2.2607e-30	-3.40483	0.02	0.184	8.27437e-26	Vas CCL14+	EPB41L4B
ABCC2	2.45019e-30	-2.98807	0.035	0.205	8.96795e-26	Vas CCL14+	ABCC2
LSAMP	2.56132e-30	0.847071	0.144	0.05	9.3747e-26	Vas CCL14+	LSAMP
MT1H	2.6497e-30	-3.50299	0.035	0.202	9.69817e-26	Vas CCL14+	MT1H
VAMP8	2.66566e-30	-0.786566	0.553	0.691	9.75659e-26	Vas CCL14+	VAMP8
STBD1	2.75957e-30	-2.15651	0.068	0.252	1.01003e-25	Vas CCL14+	STBD1
CYP4F2	3.08271e-30	-5.04985	0.004	0.157	1.1283e-25	Vas CCL14+	CYP4F2
GCGR	3.13572e-30	-4.27232	0.011	0.168	1.14771e-25	Vas CCL14+	GCGR
VSTM4	3.38594e-30	1.0473	0.216	0.094	1.23929e-25	Vas CCL14+	VSTM4
ZBTB20	3.50139e-30	0.947495	0.189	0.077	1.28154e-25	Vas CCL14+	ZBTB20
CISD3	4.1839e-30	-0.99517	0.358	0.553	1.53135e-25	Vas CCL14+	CISD3
CPNE5	4.88462e-30	1.77003	0.103	0.031	1.78782e-25	Vas CCL14+	CPNE5
HJV	4.91743e-30	-5.40152	0.003	0.154	1.79983e-25	Vas CCL14+	HJV
NRXN2	5.00319e-30	1.41429	0.164	0.063	1.83122e-25	Vas CCL14+	NRXN2
ARSE	5.07305e-30	-1.94046	0.055	0.237	1.85679e-25	Vas CCL14+	ARSE
HULC	5.09945e-30	-3.44151	0.032	0.199	1.86645e-25	Vas CCL14+	HULC
CLDN10	5.15277e-30	-2.06168	0.154	0.341	1.88597e-25	Vas CCL14+	CLDN10
ATP5MF	5.36799e-30	-0.977971	0.728	0.772	1.96474e-25	Vas CCL14+	ATP5MF
CCL11	5.87932e-30	0.932266	0.221	0.097	2.15189e-25	Vas CCL14+	CCL11
ZNF853	6.0796e-30	1.52609	0.102	0.03	2.2252e-25	Vas CCL14+	ZNF853
HTATIP2	6.78606e-30	-1.3674	0.217	0.419	2.48377e-25	Vas CCL14+	HTATIP2
ANO2	7.61318e-30	3.55825	0.019	0.002	2.7865e-25	Vas CCL14+	ANO2
FOXF1	7.6462e-30	1.04996	0.26	0.125	2.79859e-25	Vas CCL14+	FOXF1
BTG1	7.692e-30	0.570063	0.761	0.636	2.81535e-25	Vas CCL14+	BTG1
SLC39A5	8.21185e-30	-3.40229	0.016	0.176	3.00562e-25	Vas CCL14+	SLC39A5
KLF13	9.39632e-30	1.00049	0.374	0.224	3.43915e-25	Vas CCL14+	KLF13
ALDH6A1	9.46749e-30	-2.00852	0.115	0.303	3.4652e-25	Vas CCL14+	ALDH6A1
S100A2	9.47782e-30	-3.17816	0.118	0.307	3.46898e-25	Vas CCL14+	S100A2
MAP1A	9.49754e-30	0.910125	0.18	0.071	3.47619e-25	Vas CCL14+	MAP1A
ANXA3	1.0354e-29	-1.5765	0.137	0.335	3.78965e-25	Vas CCL14+	ANXA3
HSP90AA1	1.11917e-29	-0.566691	0.936	0.922	4.09626e-25	Vas CCL14+	HSP90AA1
HOXD9	1.16847e-29	2.07431	0.072	0.017	4.2767e-25	Vas CCL14+	HOXD9
RAPGEF4	1.17676e-29	1.9659	0.133	0.047	4.30706e-25	Vas CCL14+	RAPGEF4
LAPTM4A	1.18964e-29	0.392386	0.894	0.79	4.35419e-25	Vas CCL14+	LAPTM4A
PDK4	1.24435e-29	0.74605	0.452	0.283	4.55443e-25	Vas CCL14+	PDK4
TSPAN1	1.4282e-29	-2.16306	0.128	0.311	5.22735e-25	Vas CCL14+	TSPAN1
YBX3	1.43694e-29	0.603908	0.719	0.541	5.25936e-25	Vas CCL14+	YBX3
PDZK1	1.44545e-29	-2.45178	0.03	0.197	5.29051e-25	Vas CCL14+	PDZK1
ANXA10	1.47783e-29	-2.82428	0.023	0.186	5.40901e-25	Vas CCL14+	ANXA10
LIMD2	1.55438e-29	0.911626	0.455	0.302	5.6892e-25	Vas CCL14+	LIMD2
STAT5A	1.64943e-29	1.16893	0.314	0.173	6.0371e-25	Vas CCL14+	STAT5A
LAMC1	1.80256e-29	0.557227	0.651	0.485	6.59756e-25	Vas CCL14+	LAMC1
KLHL3	1.88468e-29	1.71244	0.138	0.05	6.89812e-25	Vas CCL14+	KLHL3
GLTPD2	1.9014e-29	-4.14183	0.007	0.159	6.95932e-25	Vas CCL14+	GLTPD2
SOX9	1.91849e-29	-1.59887	0.126	0.323	7.02187e-25	Vas CCL14+	SOX9
DUSP1	2.29914e-29	0.590982	0.893	0.815	8.41508e-25	Vas CCL14+	DUSP1
SYT11	2.40086e-29	1.25556	0.208	0.091	8.78737e-25	Vas CCL14+	SYT11
SKI	2.45369e-29	0.823714	0.438	0.278	8.98074e-25	Vas CCL14+	SKI
NPW	2.58772e-29	-3.34072	0.026	0.187	9.47131e-25	Vas CCL14+	NPW
BAALC	2.6169e-29	1.90841	0.105	0.032	9.57811e-25	Vas CCL14+	BAALC
UGCG	2.8041e-29	0.967464	0.481	0.325	1.02633e-24	Vas CCL14+	UGCG
CHDH	2.93275e-29	-2.37422	0.04	0.211	1.07342e-24	Vas CCL14+	CHDH
PRODH2	3.01156e-29	-3.39966	0.011	0.165	1.10226e-24	Vas CCL14+	PRODH2
LINC00261	3.13648e-29	-3.08752	0.02	0.179	1.14798e-24	Vas CCL14+	LINC00261
GPT	3.70757e-29	-2.47894	0.038	0.206	1.35701e-24	Vas CCL14+	GPT
VAMP5	3.72873e-29	0.634247	0.67	0.544	1.36475e-24	Vas CCL14+	VAMP5
PDE1A	3.86136e-29	0.981181	0.172	0.068	1.4133e-24	Vas CCL14+	PDE1A
BHMT2	3.97978e-29	-2.6641	0.058	0.228	1.45664e-24	Vas CCL14+	BHMT2
LDHA	4.12706e-29	-0.66728	0.897	0.888	1.51055e-24	Vas CCL14+	LDHA
COX6A1	4.3458e-29	-0.514516	0.882	0.857	1.59061e-24	Vas CCL14+	COX6A1
CMIP	4.66742e-29	0.927288	0.412	0.261	1.70832e-24	Vas CCL14+	CMIP
AKR1C4	4.81226e-29	-2.30396	0.095	0.275	1.76134e-24	Vas CCL14+	AKR1C4
NR1H4	4.86129e-29	-2.72068	0.027	0.19	1.77928e-24	Vas CCL14+	NR1H4
CFHR5	5.36429e-29	-4.3708	0.008	0.158	1.96338e-24	Vas CCL14+	CFHR5
ACADSB	5.82946e-29	-2.06346	0.087	0.269	2.13364e-24	Vas CCL14+	ACADSB
CLEC11A	7.09823e-29	0.653533	0.511	0.347	2.59802e-24	Vas CCL14+	CLEC11A
NR4A2	7.69605e-29	1.18018	0.219	0.099	2.81683e-24	Vas CCL14+	NR4A2
ASAP3	7.79635e-29	1.09019	0.212	0.095	2.85354e-24	Vas CCL14+	ASAP3
RGMA	7.85793e-29	1.03504	0.122	0.04	2.87608e-24	Vas CCL14+	RGMA
SVIL	8.00556e-29	0.714487	0.447	0.281	2.93012e-24	Vas CCL14+	SVIL
LRP1	8.36017e-29	0.401902	0.821	0.721	3.05991e-24	Vas CCL14+	LRP1
ZBTB46	8.49498e-29	1.73925	0.165	0.066	3.10925e-24	Vas CCL14+	ZBTB46
PIP4K2A	9.22136e-29	0.965962	0.354	0.208	3.37511e-24	Vas CCL14+	PIP4K2A
GIPC3	9.74169e-29	1.98987	0.097	0.028	3.56556e-24	Vas CCL14+	GIPC3
SLC22A17	9.89415e-29	1.03896	0.242	0.113	3.62136e-24	Vas CCL14+	SLC22A17
AIF1L	9.96274e-29	1.70477	0.123	0.042	3.64646e-24	Vas CCL14+	AIF1L
UBD	1.16787e-28	-1.53456	0.181	0.372	4.27452e-24	Vas CCL14+	UBD
RPL37A	1.1895e-28	0.2213	1	0.989	4.35368e-24	Vas CCL14+	RPL37A
IDH1	1.19368e-28	-1.11222	0.295	0.491	4.36901e-24	Vas CCL14+	IDH1
PAMR1	1.20084e-28	0.975135	0.286	0.148	4.3952e-24	Vas CCL14+	PAMR1
ECHDC3	1.24529e-28	-2.54085	0.048	0.216	4.55788e-24	Vas CCL14+	ECHDC3
UPB1	1.24782e-28	-3.12264	0.021	0.178	4.56716e-24	Vas CCL14+	UPB1
GALNT15	1.24849e-28	1.91851	0.072	0.018	4.56959e-24	Vas CCL14+	GALNT15
AGMAT	1.28687e-28	-3.16297	0.024	0.182	4.71006e-24	Vas CCL14+	AGMAT
SCN1B	1.54357e-28	1.32789	0.236	0.114	5.64962e-24	Vas CCL14+	SCN1B
KAZN	1.56934e-28	1.62693	0.15	0.057	5.74394e-24	Vas CCL14+	KAZN
PDLIM2	1.59377e-28	0.631303	0.53	0.376	5.83335e-24	Vas CCL14+	PDLIM2
SMOC1	1.63818e-28	-2.18745	0.04	0.208	5.99589e-24	Vas CCL14+	SMOC1
ZMIZ1	1.86706e-28	0.817584	0.466	0.314	6.83363e-24	Vas CCL14+	ZMIZ1
LEPROT	1.95121e-28	0.625846	0.611	0.47	7.14163e-24	Vas CCL14+	LEPROT
LLGL2	2.00203e-28	-1.32245	0.176	0.377	7.32763e-24	Vas CCL14+	LLGL2
IGFBP6	2.00523e-28	0.613425	0.597	0.43	7.33933e-24	Vas CCL14+	IGFBP6
AC115619.1	2.03194e-28	-3.41599	0.013	0.165	7.4371e-24	Vas CCL14+	AC115619.1
TM7SF2	2.25325e-28	-1.7126	0.09	0.276	8.24714e-24	Vas CCL14+	TM7SF2
OSGIN1	2.50152e-28	-2.29056	0.052	0.222	9.15583e-24	Vas CCL14+	OSGIN1
SLC16A3	2.63138e-28	-1.28828	0.446	0.578	9.63113e-24	Vas CCL14+	SLC16A3
RASSF9	2.69249e-28	1.84724	0.111	0.036	9.85477e-24	Vas CCL14+	RASSF9
ESPN	2.71518e-28	-4.29371	0.005	0.151	9.93782e-24	Vas CCL14+	ESPN
IL1RAP	3.48792e-28	-1.82274	0.068	0.247	1.27661e-23	Vas CCL14+	IL1RAP
ACAA1	3.56483e-28	-1.09637	0.336	0.525	1.30477e-23	Vas CCL14+	ACAA1
GPAT2	3.59559e-28	1.8525	0.095	0.028	1.31602e-23	Vas CCL14+	GPAT2
UQCRQ	4.00986e-28	-0.550283	0.86	0.843	1.46765e-23	Vas CCL14+	UQCRQ
HAL	4.15216e-28	-4.32984	0.011	0.158	1.51973e-23	Vas CCL14+	HAL
CDH2	4.36622e-28	-2.42098	0.034	0.196	1.59808e-23	Vas CCL14+	CDH2
GGCX	4.40475e-28	-1.03002	0.232	0.442	1.61218e-23	Vas CCL14+	GGCX
SLC51A	4.63894e-28	-4.59283	0.012	0.16	1.6979e-23	Vas CCL14+	SLC51A
TCIM	4.83468e-28	1.06944	0.49	0.359	1.76954e-23	Vas CCL14+	TCIM
NADK2	5.00855e-28	-1.60263	0.144	0.333	1.83318e-23	Vas CCL14+	NADK2
TMEM45B	5.47783e-28	-2.38827	0.074	0.245	2.00494e-23	Vas CCL14+	TMEM45B
AC105052.4	5.58726e-28	3.69547	0.012	0.001	2.04499e-23	Vas CCL14+	AC105052.4
PLCXD3	5.73599e-28	2.20228	0.086	0.024	2.09943e-23	Vas CCL14+	PLCXD3
AKAP12	5.7419e-28	0.421513	0.452	0.269	2.10159e-23	Vas CCL14+	AKAP12
AKR1D1	5.80975e-28	-4.79244	0.004	0.147	2.12643e-23	Vas CCL14+	AKR1D1
CARMN	6.05165e-28	0.844415	0.277	0.14	2.21496e-23	Vas CCL14+	CARMN
EIF3F	6.1386e-28	0.487266	0.772	0.653	2.24679e-23	Vas CCL14+	EIF3F
YPEL3	6.2585e-28	0.503139	0.652	0.508	2.29067e-23	Vas CCL14+	YPEL3
C4orf3	6.40617e-28	0.430095	0.773	0.663	2.34472e-23	Vas CCL14+	C4orf3
MAP3K3	7.61074e-28	1.03532	0.315	0.176	2.78561e-23	Vas CCL14+	MAP3K3
GCKR	7.92681e-28	-3.51489	0.016	0.167	2.90129e-23	Vas CCL14+	GCKR
ORMDL3	8.07985e-28	-0.990477	0.283	0.491	2.95731e-23	Vas CCL14+	ORMDL3
STXBP1	8.2334e-28	1.25072	0.213	0.098	3.01351e-23	Vas CCL14+	STXBP1
ABCC9	8.86244e-28	1.16119	0.246	0.121	3.24374e-23	Vas CCL14+	ABCC9
IRAK3	8.91492e-28	1.18436	0.195	0.085	3.26295e-23	Vas CCL14+	IRAK3
MTUS1	8.94054e-28	0.881016	0.45	0.304	3.27233e-23	Vas CCL14+	MTUS1
MISP	9.06415e-28	-1.55141	0.097	0.285	3.31757e-23	Vas CCL14+	MISP
CD5L	9.33996e-28	-3.55262	0.016	0.166	3.41852e-23	Vas CCL14+	CD5L
EDNRA	1.02967e-27	1.00869	0.256	0.126	3.76868e-23	Vas CCL14+	EDNRA
HDGFL3	1.09613e-27	1.02818	0.322	0.18	4.01194e-23	Vas CCL14+	HDGFL3
NEXN	1.09772e-27	0.656204	0.224	0.102	4.01775e-23	Vas CCL14+	NEXN
NR0B2	1.11752e-27	-3.28562	0.016	0.166	4.09023e-23	Vas CCL14+	NR0B2
AGR2	1.18626e-27	-1.66362	0.333	0.482	4.34185e-23	Vas CCL14+	AGR2
TMEM184A	1.26583e-27	-2.30783	0.044	0.209	4.63305e-23	Vas CCL14+	TMEM184A
CD109	1.42527e-27	1.17595	0.275	0.144	5.21664e-23	Vas CCL14+	CD109
LOX	1.4365e-27	0.378578	0.426	0.249	5.25775e-23	Vas CCL14+	LOX
DAAM2	1.43823e-27	1.271	0.137	0.05	5.26407e-23	Vas CCL14+	DAAM2
MATN2	1.46756e-27	1.05137	0.366	0.222	5.3714e-23	Vas CCL14+	MATN2
DHRS3	1.50777e-27	-0.914862	0.471	0.626	5.5186e-23	Vas CCL14+	DHRS3
NAT8	1.54254e-27	-6.91604	0	0.138	5.64585e-23	Vas CCL14+	NAT8
PHLDA3	1.55556e-27	0.585427	0.572	0.404	5.69351e-23	Vas CCL14+	PHLDA3
NLRP1	1.5667e-27	1.06919	0.264	0.135	5.73426e-23	Vas CCL14+	NLRP1
NUAK1	1.6537e-27	1.10424	0.24	0.118	6.05271e-23	Vas CCL14+	NUAK1
LINC00839	1.65589e-27	2.01654	0.06	0.013	6.06074e-23	Vas CCL14+	LINC00839
TRAC	2.04865e-27	0.854616	0.442	0.287	7.49825e-23	Vas CCL14+	TRAC
OLFML1	2.29021e-27	1.2879	0.156	0.061	8.38239e-23	Vas CCL14+	OLFML1
GADD45B	2.35702e-27	0.532852	0.656	0.523	8.62692e-23	Vas CCL14+	GADD45B
HSPB2	2.36721e-27	1.12064	0.207	0.092	8.66423e-23	Vas CCL14+	HSPB2
HINT1	2.6698e-27	-0.478844	0.87	0.845	9.77173e-23	Vas CCL14+	HINT1
LPP	2.70477e-27	0.581997	0.577	0.427	9.89974e-23	Vas CCL14+	LPP
EREG	2.73977e-27	-2.02275	0.062	0.231	1.00278e-22	Vas CCL14+	EREG
ECEL1	2.81961e-27	2.28761	0.052	0.011	1.03201e-22	Vas CCL14+	ECEL1
DOCK11	3.09645e-27	1.16262	0.196	0.087	1.13333e-22	Vas CCL14+	DOCK11
S1PR2	3.3901e-27	1.14857	0.246	0.122	1.24081e-22	Vas CCL14+	S1PR2
MGAT4B	3.65415e-27	-0.96773	0.463	0.608	1.33745e-22	Vas CCL14+	MGAT4B
MYO5B	3.82419e-27	-1.66099	0.067	0.244	1.39969e-22	Vas CCL14+	MYO5B
PLXDC2	4.0186e-27	0.516822	0.495	0.325	1.47085e-22	Vas CCL14+	PLXDC2
CACNA1C	4.19273e-27	1.18674	0.133	0.048	1.53458e-22	Vas CCL14+	CACNA1C
DDX17	4.23723e-27	0.417327	0.804	0.691	1.55087e-22	Vas CCL14+	DDX17
SHROOM3	4.40378e-27	-1.62001	0.097	0.278	1.61183e-22	Vas CCL14+	SHROOM3
PTMS	4.76248e-27	0.3541	0.942	0.836	1.74311e-22	Vas CCL14+	PTMS
ATP8A1	5.30237e-27	1.83497	0.103	0.033	1.94072e-22	Vas CCL14+	ATP8A1
LPCAT4	5.36513e-27	1.29982	0.319	0.188	1.96369e-22	Vas CCL14+	LPCAT4
AMDHD1	5.58946e-27	-4.04132	0.013	0.157	2.0458e-22	Vas CCL14+	AMDHD1
SVEP1	5.68646e-27	0.772661	0.252	0.124	2.0813e-22	Vas CCL14+	SVEP1
MAGI2-AS3	6.23005e-27	0.876144	0.239	0.116	2.28026e-22	Vas CCL14+	MAGI2-AS3
SMLR1	6.6406e-27	-5.2526	0.004	0.142	2.43053e-22	Vas CCL14+	SMLR1
PRND	7.24994e-27	2.26966	0.054	0.011	2.65355e-22	Vas CCL14+	PRND
APBB1	7.73432e-27	0.988248	0.307	0.168	2.83084e-22	Vas CCL14+	APBB1
CD3E	8.49642e-27	0.974021	0.295	0.16	3.10978e-22	Vas CCL14+	CD3E
TM4SF18	8.82672e-27	1.52477	0.223	0.108	3.23067e-22	Vas CCL14+	TM4SF18
RPL19	8.91655e-27	0.225896	0.999	0.983	3.26355e-22	Vas CCL14+	RPL19
MEG3	9.6257e-27	0.48374	0.447	0.277	3.5231e-22	Vas CCL14+	MEG3
HTRA3	9.6986e-27	0.286833	0.67	0.448	3.54978e-22	Vas CCL14+	HTRA3
LIFR	9.83198e-27	1.36367	0.306	0.176	3.5986e-22	Vas CCL14+	LIFR
PXMP2	1.02462e-26	-1.55392	0.119	0.304	3.7502e-22	Vas CCL14+	PXMP2
ADAMTS10	1.04174e-26	1.0724	0.279	0.15	3.81289e-22	Vas CCL14+	ADAMTS10
KANK2	1.09221e-26	0.751644	0.44	0.286	3.99761e-22	Vas CCL14+	KANK2
TNFRSF4	1.1014e-26	1.12441	0.232	0.112	4.03124e-22	Vas CCL14+	TNFRSF4
AKR1C3	1.33567e-26	-1.52393	0.438	0.579	4.8887e-22	Vas CCL14+	AKR1C3
LDHD	1.39911e-26	-3.13462	0.017	0.163	5.12087e-22	Vas CCL14+	LDHD
PDE3A	1.48853e-26	1.15322	0.138	0.052	5.44818e-22	Vas CCL14+	PDE3A
AC110611.2	1.53425e-26	2.22308	0.056	0.012	5.61552e-22	Vas CCL14+	AC110611.2
KYNU	1.71263e-26	-1.58265	0.094	0.273	6.26841e-22	Vas CCL14+	KYNU
SLC44A4	1.73174e-26	-2.03112	0.2	0.367	6.33833e-22	Vas CCL14+	SLC44A4
HMGCL	1.75142e-26	-1.21272	0.226	0.418	6.41038e-22	Vas CCL14+	HMGCL
GPAM	1.75464e-26	-2.31532	0.043	0.201	6.42216e-22	Vas CCL14+	GPAM
CSRP2	1.77457e-26	1.19948	0.295	0.166	6.49512e-22	Vas CCL14+	CSRP2
DACT1	1.98423e-26	0.799996	0.232	0.109	7.26246e-22	Vas CCL14+	DACT1
MET	2.12239e-26	-1.18492	0.275	0.463	7.76817e-22	Vas CCL14+	MET
PHGDH	2.34321e-26	-1.41506	0.094	0.276	8.57637e-22	Vas CCL14+	PHGDH
ST6GALNAC6	2.64325e-26	0.702321	0.489	0.343	9.67457e-22	Vas CCL14+	ST6GALNAC6
CTHRC1	2.74025e-26	0.330646	0.613	0.427	1.00296e-21	Vas CCL14+	CTHRC1
TRBC2	2.93982e-26	0.590291	0.599	0.446	1.076e-21	Vas CCL14+	TRBC2
EVA1B	3.0758e-26	0.492867	0.64	0.485	1.12577e-21	Vas CCL14+	EVA1B
INKA1	3.40369e-26	1.67395	0.118	0.041	1.24579e-21	Vas CCL14+	INKA1
TSHZ3	3.98718e-26	1.02081	0.188	0.081	1.45935e-21	Vas CCL14+	TSHZ3
PPP1R1A	4.11324e-26	-3.6622	0.02	0.163	1.50549e-21	Vas CCL14+	PPP1R1A
HOXD3	4.1748e-26	3.30531	0.02	0.002	1.52802e-21	Vas CCL14+	HOXD3
MIR122HG	4.24623e-26	-3.48818	0.017	0.16	1.55416e-21	Vas CCL14+	MIR122HG
MFAP2	4.43332e-26	0.345157	0.548	0.343	1.62264e-21	Vas CCL14+	MFAP2
SLFN5	4.55779e-26	1.0212	0.311	0.177	1.6682e-21	Vas CCL14+	SLFN5
CLDN12	4.66175e-26	-1.29819	0.129	0.318	1.70625e-21	Vas CCL14+	CLDN12
EPHA4	4.72459e-26	1.67748	0.093	0.028	1.72925e-21	Vas CCL14+	EPHA4
HECA	4.98507e-26	1.11537	0.274	0.148	1.82459e-21	Vas CCL14+	HECA
ZNF703	5.10056e-26	0.801144	0.373	0.22	1.86686e-21	Vas CCL14+	ZNF703
DNAJC22	5.34096e-26	-2.65278	0.021	0.168	1.95484e-21	Vas CCL14+	DNAJC22
AMACR	5.40422e-26	-1.49151	0.118	0.3	1.978e-21	Vas CCL14+	AMACR
CPN2	5.42595e-26	-4.70494	0.009	0.146	1.98595e-21	Vas CCL14+	CPN2
LGALS1	5.4304e-26	0.206849	0.996	0.921	1.98758e-21	Vas CCL14+	LGALS1
GCSH	5.87205e-26	-1.1691	0.219	0.413	2.14923e-21	Vas CCL14+	GCSH
PLEK2	6.17818e-26	-1.55924	0.066	0.237	2.26128e-21	Vas CCL14+	PLEK2
SGPP2	6.25854e-26	-1.76921	0.086	0.257	2.29069e-21	Vas CCL14+	SGPP2
ABHD2	6.45829e-26	-0.939569	0.385	0.563	2.3638e-21	Vas CCL14+	ABHD2
RFTN1	7.11679e-26	1.06232	0.328	0.193	2.60482e-21	Vas CCL14+	RFTN1
SYNE3	7.54173e-26	1.60473	0.113	0.038	2.76035e-21	Vas CCL14+	SYNE3
TCN2	8.74724e-26	0.971965	0.421	0.284	3.20158e-21	Vas CCL14+	TCN2
ACAT1	9.04293e-26	-1.47288	0.345	0.494	3.3098e-21	Vas CCL14+	ACAT1
JAML	9.04843e-26	1.08015	0.227	0.11	3.31182e-21	Vas CCL14+	JAML
F13B	9.37947e-26	-3.91074	0.009	0.146	3.43298e-21	Vas CCL14+	F13B
MCRIP2	9.78256e-26	-1.23666	0.153	0.339	3.58051e-21	Vas CCL14+	MCRIP2
NIBAN1	1.03057e-25	0.716421	0.329	0.184	3.77199e-21	Vas CCL14+	NIBAN1
DHCR7	1.05454e-25	-1.33592	0.162	0.351	3.8597e-21	Vas CCL14+	DHCR7
SULT1E1	1.05744e-25	-3.25241	0.021	0.165	3.87033e-21	Vas CCL14+	SULT1E1
SCNN1A	1.1145e-25	-1.49954	0.123	0.302	4.07918e-21	Vas CCL14+	SCNN1A
AL137186.2	1.21198e-25	1.45412	0.115	0.04	4.43597e-21	Vas CCL14+	AL137186.2
EMP3	1.21404e-25	0.370092	0.686	0.509	4.4435e-21	Vas CCL14+	EMP3
AGMO	1.3587e-25	-3.51655	0.011	0.148	4.97299e-21	Vas CCL14+	AGMO
CD63	1.45974e-25	0.246682	0.988	0.949	5.34279e-21	Vas CCL14+	CD63
RPL37	1.47943e-25	0.207672	0.999	0.989	5.41488e-21	Vas CCL14+	RPL37
BLVRB	1.48186e-25	-0.830021	0.487	0.621	5.42377e-21	Vas CCL14+	BLVRB
KLF5	1.57674e-25	-1.51246	0.141	0.32	5.77104e-21	Vas CCL14+	KLF5
MTHFD1	1.59553e-25	-1.19526	0.232	0.421	5.8398e-21	Vas CCL14+	MTHFD1
TWIST2	1.62364e-25	1.26944	0.102	0.033	5.94269e-21	Vas CCL14+	TWIST2
CLUH	1.64285e-25	-1.10922	0.223	0.421	6.01298e-21	Vas CCL14+	CLUH
SLC39A11	1.64747e-25	-1.40491	0.107	0.288	6.02992e-21	Vas CCL14+	SLC39A11
JCHAIN	1.65458e-25	-0.134299	0.537	0.361	6.05594e-21	Vas CCL14+	JCHAIN
HLA-DMA	1.65515e-25	0.487936	0.699	0.561	6.05803e-21	Vas CCL14+	HLA-DMA
SRL	1.65939e-25	2.33454	0.036	0.006	6.07354e-21	Vas CCL14+	SRL
PDLIM7	1.79094e-25	0.312498	0.722	0.54	6.55502e-21	Vas CCL14+	PDLIM7
MMP23B	1.83478e-25	0.586757	0.424	0.261	6.71548e-21	Vas CCL14+	MMP23B
MORF4L1	1.85761e-25	0.351274	0.881	0.769	6.79904e-21	Vas CCL14+	MORF4L1
CYP27A1	2.03278e-25	-1.67826	0.274	0.422	7.44019e-21	Vas CCL14+	CYP27A1
SOD2	2.16188e-25	-0.616603	0.805	0.831	7.9127e-21	Vas CCL14+	SOD2
CD27	2.1768e-25	1.16273	0.203	0.094	7.96729e-21	Vas CCL14+	CD27
PBXIP1	2.2417e-25	0.641247	0.525	0.384	8.20485e-21	Vas CCL14+	PBXIP1
AL136084.3	2.30624e-25	2.42781	0.028	0.004	8.44108e-21	Vas CCL14+	AL136084.3
TPPP3	2.42206e-25	1.03277	0.259	0.134	8.86498e-21	Vas CCL14+	TPPP3
LAMA5	2.6021e-25	0.601731	0.593	0.44	9.52394e-21	Vas CCL14+	LAMA5
RADIL	2.65523e-25	2.25261	0.047	0.009	9.7184e-21	Vas CCL14+	RADIL
TMEM43	2.93075e-25	0.73623	0.491	0.349	1.07268e-20	Vas CCL14+	TMEM43
C1QTNF1	3.14709e-25	0.874649	0.434	0.291	1.15187e-20	Vas CCL14+	C1QTNF1
LAMP5	3.14867e-25	0.733862	0.246	0.121	1.15244e-20	Vas CCL14+	LAMP5
CLIP3	3.34271e-25	0.784345	0.221	0.104	1.22347e-20	Vas CCL14+	CLIP3
ARHGAP15	3.68371e-25	1.37183	0.177	0.078	1.34828e-20	Vas CCL14+	ARHGAP15
CCL15	4.2658e-25	-2.34563	0.028	0.173	1.56132e-20	Vas CCL14+	CCL15
XDH	4.43112e-25	-3.15738	0.016	0.154	1.62184e-20	Vas CCL14+	XDH
WTIP	4.72841e-25	0.945898	0.217	0.103	1.73065e-20	Vas CCL14+	WTIP
GABARAP	5.09304e-25	0.329959	0.902	0.808	1.8641e-20	Vas CCL14+	GABARAP
RAB3IL1	5.50591e-25	0.86055	0.277	0.146	2.01522e-20	Vas CCL14+	RAB3IL1
AC110611.1	5.72134e-25	2.85019	0.038	0.006	2.09407e-20	Vas CCL14+	AC110611.1
ACTN1	5.81702e-25	0.372407	0.758	0.629	2.12909e-20	Vas CCL14+	ACTN1
CARD16	5.89084e-25	1.02511	0.356	0.223	2.15611e-20	Vas CCL14+	CARD16
RPL23	5.89451e-25	0.232322	0.993	0.954	2.15745e-20	Vas CCL14+	RPL23
EMP2	6.06707e-25	0.927626	0.403	0.267	2.22061e-20	Vas CCL14+	EMP2
PPP1R12B	7.18369e-25	0.603291	0.321	0.179	2.6293e-20	Vas CCL14+	PPP1R12B
SPART	7.31577e-25	0.881675	0.323	0.188	2.67765e-20	Vas CCL14+	SPART
MYRF	7.50473e-25	-1.30904	0.149	0.332	2.74681e-20	Vas CCL14+	MYRF
CSGALNACT1	7.8315e-25	1.12222	0.244	0.125	2.86641e-20	Vas CCL14+	CSGALNACT1
KIRREL1	8.16078e-25	0.900597	0.268	0.141	2.98693e-20	Vas CCL14+	KIRREL1
ANXA6	8.41275e-25	0.371631	0.768	0.656	3.07915e-20	Vas CCL14+	ANXA6
ADARB1	9.06403e-25	1.01483	0.216	0.103	3.31753e-20	Vas CCL14+	ADARB1
RAB13	9.07376e-25	0.630611	0.612	0.488	3.32109e-20	Vas CCL14+	RAB13
FCMR	9.24558e-25	1.2302	0.169	0.072	3.38397e-20	Vas CCL14+	FCMR
LZTS1	9.52517e-25	1.31049	0.17	0.073	3.48631e-20	Vas CCL14+	LZTS1
NIT2	1.06475e-24	-1.11542	0.185	0.378	3.8971e-20	Vas CCL14+	NIT2
APOL3	1.08375e-24	1.01684	0.348	0.215	3.96662e-20	Vas CCL14+	APOL3
RASAL3	1.14133e-24	1.00946	0.251	0.13	4.1774e-20	Vas CCL14+	RASAL3
AREG	1.18449e-24	-1.21991	0.164	0.344	4.33535e-20	Vas CCL14+	AREG
HOTAIRM1	1.19193e-24	1.47049	0.137	0.053	4.3626e-20	Vas CCL14+	HOTAIRM1
MELTF	1.2364e-24	-1.31933	0.136	0.319	4.52534e-20	Vas CCL14+	MELTF
GLYCTK	1.24071e-24	-1.73958	0.111	0.279	4.54113e-20	Vas CCL14+	GLYCTK
ADAM9	1.24394e-24	-1.38674	0.358	0.505	4.55295e-20	Vas CCL14+	ADAM9
SERF2	1.24812e-24	0.25035	0.997	0.972	4.56823e-20	Vas CCL14+	SERF2
EIF4EBP1	1.25786e-24	-0.990844	0.417	0.571	4.6039e-20	Vas CCL14+	EIF4EBP1
FOXA3	1.28438e-24	-2.79811	0.026	0.167	4.70095e-20	Vas CCL14+	FOXA3
MOXD1	1.31723e-24	0.835416	0.279	0.149	4.82119e-20	Vas CCL14+	MOXD1
TMEM265	1.33195e-24	-1.47661	0.177	0.353	4.87508e-20	Vas CCL14+	TMEM265
TSPAN4	1.35269e-24	0.603399	0.603	0.486	4.95097e-20	Vas CCL14+	TSPAN4
ADGRL2	1.3979e-24	1.00716	0.389	0.26	5.11645e-20	Vas CCL14+	ADGRL2
AKNA	1.49241e-24	0.794639	0.318	0.183	5.46238e-20	Vas CCL14+	AKNA
PREX1	1.57041e-24	0.963957	0.302	0.172	5.74784e-20	Vas CCL14+	PREX1
EGR3	1.68632e-24	1.06865	0.154	0.063	6.1721e-20	Vas CCL14+	EGR3
GLP2R	1.74429e-24	1.47079	0.083	0.024	6.38426e-20	Vas CCL14+	GLP2R
GRHPR	1.89499e-24	-1.01002	0.434	0.585	6.93584e-20	Vas CCL14+	GRHPR
PALD1	1.98806e-24	1.66875	0.166	0.073	7.27648e-20	Vas CCL14+	PALD1
PAICS	2.01063e-24	-1.16593	0.185	0.374	7.3591e-20	Vas CCL14+	PAICS
PLPP2	2.45361e-24	-1.18923	0.243	0.418	8.98047e-20	Vas CCL14+	PLPP2
QKI	2.70379e-24	0.671077	0.554	0.431	9.89614e-20	Vas CCL14+	QKI
NR1I3	2.80696e-24	-4.44255	0.008	0.136	1.02738e-19	Vas CCL14+	NR1I3
PRKD2	2.81509e-24	0.870795	0.439	0.309	1.03035e-19	Vas CCL14+	PRKD2
ADGRD1	3.02858e-24	0.754941	0.204	0.094	1.10849e-19	Vas CCL14+	ADGRD1
TSTD1	3.13812e-24	-1.15588	0.221	0.398	1.14858e-19	Vas CCL14+	TSTD1
TBC1D10C	3.23082e-24	0.89569	0.255	0.133	1.18251e-19	Vas CCL14+	TBC1D10C
ISYNA1	3.27579e-24	1.10006	0.35	0.221	1.19897e-19	Vas CCL14+	ISYNA1
SHBG	3.28397e-24	-5.58173	0.001	0.125	1.20197e-19	Vas CCL14+	SHBG
ANXA2	3.28667e-24	-0.60862	0.974	0.937	1.20296e-19	Vas CCL14+	ANXA2
NDST1	3.39858e-24	0.997611	0.341	0.21	1.24391e-19	Vas CCL14+	NDST1
DSC2	3.55357e-24	-1.48483	0.079	0.244	1.30064e-19	Vas CCL14+	DSC2
ARMCX1	3.62299e-24	1.08384	0.153	0.063	1.32605e-19	Vas CCL14+	ARMCX1
QDPR	3.62908e-24	-1.29317	0.142	0.323	1.32828e-19	Vas CCL14+	QDPR
CXCL12	3.84769e-24	0.362196	0.714	0.521	1.40829e-19	Vas CCL14+	CXCL12
SLC22A18	4.06943e-24	-1.16187	0.165	0.352	1.48945e-19	Vas CCL14+	SLC22A18
ISCU	4.10142e-24	0.526735	0.621	0.486	1.50116e-19	Vas CCL14+	ISCU
ARL2	4.50814e-24	0.415413	0.722	0.575	1.65003e-19	Vas CCL14+	ARL2
CYP2J2	4.65492e-24	-2.79823	0.015	0.148	1.70375e-19	Vas CCL14+	CYP2J2
ESRP1	4.76815e-24	-1.64241	0.089	0.254	1.74519e-19	Vas CCL14+	ESRP1
ATRX	5.09588e-24	0.79902	0.431	0.293	1.86514e-19	Vas CCL14+	ATRX
TCF23	5.24519e-24	2.57912	0.026	0.003	1.91979e-19	Vas CCL14+	TCF23
EGFR	5.29341e-24	-1.50715	0.238	0.435	1.93744e-19	Vas CCL14+	EGFR
IDH2	5.40387e-24	-0.906997	0.328	0.509	1.97787e-19	Vas CCL14+	IDH2
ANKRD29	5.43475e-24	1.89507	0.128	0.049	1.98917e-19	Vas CCL14+	ANKRD29
FOLR2	5.90715e-24	0.661312	0.438	0.287	2.16208e-19	Vas CCL14+	FOLR2
C17orf49	5.95446e-24	0.624054	0.556	0.424	2.17939e-19	Vas CCL14+	C17orf49
UPK1B	6.00199e-24	-4.06249	0.017	0.149	2.19679e-19	Vas CCL14+	UPK1B
ABCB4	6.22875e-24	-2.77409	0.035	0.176	2.27978e-19	Vas CCL14+	ABCB4
CDO1	6.98336e-24	-2.01546	0.102	0.258	2.55598e-19	Vas CCL14+	CDO1
ANGPTL1	8.26778e-24	1.44381	0.121	0.044	3.02609e-19	Vas CCL14+	ANGPTL1
TOB1	8.42974e-24	-0.888207	0.372	0.547	3.08537e-19	Vas CCL14+	TOB1
ASPHD1	8.78088e-24	-2.15951	0.04	0.186	3.21389e-19	Vas CCL14+	ASPHD1
RAB11A	8.9971e-24	0.552053	0.668	0.557	3.29303e-19	Vas CCL14+	RAB11A
UROC1	9.11022e-24	-4.91553	0.003	0.125	3.33443e-19	Vas CCL14+	UROC1
DOCK6	9.40283e-24	0.891242	0.385	0.25	3.44153e-19	Vas CCL14+	DOCK6
FHL5	9.62269e-24	2.63587	0.028	0.004	3.522e-19	Vas CCL14+	FHL5
INPP5D	1.02884e-23	0.844941	0.342	0.207	3.76566e-19	Vas CCL14+	INPP5D
LUZP1	1.09397e-23	0.970719	0.301	0.172	4.00404e-19	Vas CCL14+	LUZP1
AK4	1.10971e-23	-1.28882	0.125	0.301	4.06166e-19	Vas CCL14+	AK4
FAM89B	1.15343e-23	0.585822	0.573	0.444	4.22166e-19	Vas CCL14+	FAM89B
ARHGEF3	1.17223e-23	1.14732	0.236	0.123	4.29048e-19	Vas CCL14+	ARHGEF3
CDKN1A	1.2317e-23	0.736699	0.66	0.536	4.50813e-19	Vas CCL14+	CDKN1A
INHBE	1.27546e-23	-3.42108	0.008	0.134	4.66831e-19	Vas CCL14+	INHBE
EPHX2	1.39619e-23	-1.68144	0.105	0.265	5.11019e-19	Vas CCL14+	EPHX2
RAI2	1.46451e-23	1.31826	0.145	0.059	5.36024e-19	Vas CCL14+	RAI2
ATN1	1.48528e-23	0.603138	0.514	0.375	5.43626e-19	Vas CCL14+	ATN1
PON2	1.57482e-23	-0.903149	0.395	0.551	5.764e-19	Vas CCL14+	PON2
TMEM37	1.64724e-23	-1.4218	0.118	0.289	6.02907e-19	Vas CCL14+	TMEM37
GRAMD1A	1.7296e-23	0.845755	0.45	0.317	6.33053e-19	Vas CCL14+	GRAMD1A
NGF	1.74098e-23	1.88873	0.062	0.016	6.37216e-19	Vas CCL14+	NGF
RAB25	1.93786e-23	-1.63342	0.074	0.233	7.09275e-19	Vas CCL14+	RAB25
RBM47	2.00744e-23	-1.13754	0.183	0.367	7.34745e-19	Vas CCL14+	RBM47
TGFB1	2.06705e-23	0.582224	0.562	0.419	7.5656e-19	Vas CCL14+	TGFB1
FBXO2	2.07678e-23	-1.91477	0.07	0.222	7.60122e-19	Vas CCL14+	FBXO2
PPP3CA	2.13898e-23	0.84425	0.404	0.267	7.82888e-19	Vas CCL14+	PPP3CA
CD37	2.27615e-23	0.719247	0.349	0.212	8.33092e-19	Vas CCL14+	CD37
FERMT2	2.30494e-23	0.774756	0.4	0.263	8.43631e-19	Vas CCL14+	FERMT2
LGR4	2.3702e-23	-1.62897	0.078	0.237	8.67518e-19	Vas CCL14+	LGR4
HAO2	2.43989e-23	-3.99809	0.012	0.138	8.93023e-19	Vas CCL14+	HAO2
CCDC102B	2.45815e-23	1.44498	0.097	0.032	8.99708e-19	Vas CCL14+	CCDC102B
TMEM108	2.67123e-23	2.88628	0.031	0.005	9.77696e-19	Vas CCL14+	TMEM108
DIO1	2.79059e-23	-6.20962	0.003	0.122	1.02138e-18	Vas CCL14+	DIO1
TAOK2	2.96488e-23	1.01392	0.311	0.186	1.08517e-18	Vas CCL14+	TAOK2
IL18	2.99312e-23	-1.42966	0.169	0.337	1.09551e-18	Vas CCL14+	IL18
MSC	3.10572e-23	0.829571	0.274	0.15	1.13673e-18	Vas CCL14+	MSC
FOXO1	3.19242e-23	0.884031	0.318	0.189	1.16846e-18	Vas CCL14+	FOXO1
CHD3	3.46613e-23	0.471482	0.55	0.395	1.26864e-18	Vas CCL14+	CHD3
CKS2	3.68361e-23	-1.23864	0.181	0.357	1.34824e-18	Vas CCL14+	CKS2
MAP7D3	3.77468e-23	1.07372	0.192	0.091	1.38157e-18	Vas CCL14+	MAP7D3
RBM3	3.90191e-23	0.449801	0.733	0.58	1.42814e-18	Vas CCL14+	RBM3
GALNT14	4.06508e-23	-1.72636	0.062	0.215	1.48786e-18	Vas CCL14+	GALNT14
ABCG5	4.21824e-23	-6.62309	0	0.117	1.54392e-18	Vas CCL14+	ABCG5
HKDC1	4.81731e-23	-1.82224	0.039	0.183	1.76318e-18	Vas CCL14+	HKDC1
HMGA1	5.02154e-23	-1.29238	0.513	0.624	1.83793e-18	Vas CCL14+	HMGA1
JAG2	5.0391e-23	1.15937	0.267	0.148	1.84436e-18	Vas CCL14+	JAG2
ITGA8	5.07396e-23	1.58926	0.075	0.022	1.85712e-18	Vas CCL14+	ITGA8
ERF	5.16058e-23	1.04068	0.336	0.213	1.88882e-18	Vas CCL14+	ERF
PLGLB1	5.54818e-23	-2.35913	0.043	0.183	2.03069e-18	Vas CCL14+	PLGLB1
PARM1	5.71476e-23	1.29445	0.221	0.114	2.09166e-18	Vas CCL14+	PARM1
FAM124A	5.8428e-23	1.84301	0.093	0.03	2.13852e-18	Vas CCL14+	FAM124A
VPREB3	5.87242e-23	1.50062	0.093	0.03	2.14937e-18	Vas CCL14+	VPREB3
TRIOBP	5.90764e-23	0.623134	0.574	0.45	2.16226e-18	Vas CCL14+	TRIOBP
DOK5	5.90815e-23	1.44401	0.097	0.032	2.16244e-18	Vas CCL14+	DOK5
CBFA2T3	6.02258e-23	1.5241	0.109	0.039	2.20432e-18	Vas CCL14+	CBFA2T3
PANK1	6.2736e-23	-2.90325	0.026	0.158	2.2962e-18	Vas CCL14+	PANK1
AKT3	6.41862e-23	0.942767	0.334	0.207	2.34928e-18	Vas CCL14+	AKT3
ASPDH	6.57477e-23	-4.19786	0.007	0.128	2.40643e-18	Vas CCL14+	ASPDH
CDKN2A	6.87767e-23	-2.04097	0.098	0.253	2.5173e-18	Vas CCL14+	CDKN2A
STC2	7.28183e-23	0.659451	0.195	0.09	2.66522e-18	Vas CCL14+	STC2
ECHDC2	7.60578e-23	-1.1292	0.232	0.411	2.78379e-18	Vas CCL14+	ECHDC2
LTBP3	7.79832e-23	0.344157	0.815	0.7	2.85426e-18	Vas CCL14+	LTBP3
PLEKHG5	7.99321e-23	1.35588	0.146	0.061	2.9256e-18	Vas CCL14+	PLEKHG5
IL1RN	8.03783e-23	-1.33216	0.064	0.219	2.94192e-18	Vas CCL14+	IL1RN
G0S2	8.07233e-23	-1.43353	0.187	0.356	2.95455e-18	Vas CCL14+	G0S2
IL32	8.56474e-23	-0.569263	0.762	0.792	3.13478e-18	Vas CCL14+	IL32
CEBPA	8.88142e-23	-1.63219	0.134	0.293	3.25069e-18	Vas CCL14+	CEBPA
RETSAT	9.40197e-23	-1.072	0.193	0.378	3.44122e-18	Vas CCL14+	RETSAT
PCDH19	9.62638e-23	3.39479	0.024	0.003	3.52335e-18	Vas CCL14+	PCDH19
LACTB2	9.72821e-23	-1.19348	0.111	0.282	3.56062e-18	Vas CCL14+	LACTB2
MRPL12	1.02398e-22	-0.759272	0.435	0.602	3.74787e-18	Vas CCL14+	MRPL12
BCO2	1.04533e-22	-2.82395	0.017	0.145	3.82599e-18	Vas CCL14+	BCO2
CXCL8	1.13088e-22	-1.42836	0.224	0.395	4.13914e-18	Vas CCL14+	CXCL8
GSTO2	1.19168e-22	-2.01254	0.039	0.18	4.36168e-18	Vas CCL14+	GSTO2
TLN1	1.213e-22	0.413597	0.721	0.615	4.43969e-18	Vas CCL14+	TLN1
MSRB1	1.30045e-22	-0.95139	0.215	0.402	4.75976e-18	Vas CCL14+	MSRB1
ANGPT1	1.32921e-22	1.37342	0.098	0.033	4.86503e-18	Vas CCL14+	ANGPT1
ANTXR1	1.37297e-22	0.111856	0.681	0.464	5.0252e-18	Vas CCL14+	ANTXR1
NIPSNAP1	1.38998e-22	-1.03008	0.169	0.353	5.08747e-18	Vas CCL14+	NIPSNAP1
ALDH1A1	1.4166e-22	-1.01202	0.497	0.593	5.18491e-18	Vas CCL14+	ALDH1A1
CBLC	1.4441e-22	-2.08987	0.031	0.168	5.28556e-18	Vas CCL14+	CBLC
CNN2	1.51901e-22	0.299658	0.765	0.634	5.55975e-18	Vas CCL14+	CNN2
ENTPD5	1.54023e-22	-1.55544	0.078	0.232	5.6374e-18	Vas CCL14+	ENTPD5
TCF15	1.62462e-22	2.19378	0.05	0.011	5.94628e-18	Vas CCL14+	TCF15
ELOVL6	1.72065e-22	-2.00714	0.046	0.188	6.29773e-18	Vas CCL14+	ELOVL6
SEMA4C	1.844e-22	1.06703	0.299	0.179	6.74921e-18	Vas CCL14+	SEMA4C
WARS	1.88854e-22	0.518819	0.687	0.541	6.91226e-18	Vas CCL14+	WARS
CA12	1.97935e-22	-2.011	0.062	0.208	7.24462e-18	Vas CCL14+	CA12
CALCOCO1	1.99221e-22	0.865747	0.342	0.212	7.29169e-18	Vas CCL14+	CALCOCO1
FCGRT	1.99346e-22	0.41506	0.826	0.737	7.29628e-18	Vas CCL14+	FCGRT
COL4A4	2.18547e-22	1.17242	0.173	0.079	7.99903e-18	Vas CCL14+	COL4A4
HMGB1	2.19003e-22	0.328694	0.867	0.771	8.01573e-18	Vas CCL14+	HMGB1
NUMA1	2.26291e-22	0.505987	0.65	0.53	8.28249e-18	Vas CCL14+	NUMA1
RPL8	2.31427e-22	0.204609	0.999	0.988	8.47046e-18	Vas CCL14+	RPL8
LPA	2.51488e-22	-4.54623	0.004	0.12	9.20472e-18	Vas CCL14+	LPA
TACC1	2.51782e-22	0.505896	0.593	0.443	9.21546e-18	Vas CCL14+	TACC1
ARHGEF2	2.69678e-22	0.866324	0.338	0.213	9.87049e-18	Vas CCL14+	ARHGEF2
FEZ1	2.72706e-22	1.03912	0.191	0.09	9.98132e-18	Vas CCL14+	FEZ1
BEX4	2.80574e-22	0.981472	0.254	0.138	1.02693e-17	Vas CCL14+	BEX4
HLA-DQB1	2.8494e-22	0.468814	0.764	0.662	1.04291e-17	Vas CCL14+	HLA-DQB1
MARVELD1	2.86673e-22	0.469901	0.514	0.363	1.04925e-17	Vas CCL14+	MARVELD1
GNAQ	2.90777e-22	0.809014	0.397	0.267	1.06427e-17	Vas CCL14+	GNAQ
HSP90B1	3.14217e-22	-0.392427	0.909	0.897	1.15006e-17	Vas CCL14+	HSP90B1
SLC41A2	3.17743e-22	-1.25711	0.086	0.248	1.16297e-17	Vas CCL14+	SLC41A2
PLSCR3	3.28534e-22	0.922254	0.338	0.209	1.20247e-17	Vas CCL14+	PLSCR3
CD2	3.31872e-22	0.866054	0.318	0.191	1.21469e-17	Vas CCL14+	CD2
SERPINB6	3.51011e-22	0.462419	0.67	0.537	1.28474e-17	Vas CCL14+	SERPINB6
MACF1	3.52849e-22	0.453294	0.65	0.528	1.29146e-17	Vas CCL14+	MACF1
TNNT1	3.58875e-22	-1.43992	0.078	0.234	1.31352e-17	Vas CCL14+	TNNT1
AC097534.2	3.72985e-22	1.78177	0.07	0.02	1.36516e-17	Vas CCL14+	AC097534.2
MMP16	3.97072e-22	1.31485	0.078	0.023	1.45332e-17	Vas CCL14+	MMP16
ASPG	3.97224e-22	-3.60511	0.012	0.133	1.45388e-17	Vas CCL14+	ASPG
ALDH5A1	3.97351e-22	-1.54528	0.064	0.215	1.45434e-17	Vas CCL14+	ALDH5A1
EIF3E	4.02286e-22	0.361391	0.816	0.682	1.47241e-17	Vas CCL14+	EIF3E
GALE	4.12112e-22	-0.858511	0.174	0.357	1.50837e-17	Vas CCL14+	GALE
ADI1	4.39261e-22	-0.954705	0.522	0.636	1.60774e-17	Vas CCL14+	ADI1
ALDH3A2	4.70881e-22	-1.04428	0.252	0.425	1.72347e-17	Vas CCL14+	ALDH3A2
ADAMTS5	4.7533e-22	1.7489	0.13	0.053	1.73976e-17	Vas CCL14+	ADAMTS5
RAI14	4.85839e-22	0.748043	0.45	0.32	1.77822e-17	Vas CCL14+	RAI14
CDHR2	4.89248e-22	-2.13295	0.031	0.164	1.7907e-17	Vas CCL14+	CDHR2
COL8A1	4.90213e-22	0.219463	0.439	0.275	1.79423e-17	Vas CCL14+	COL8A1
ACAT2	4.91482e-22	-1.40415	0.077	0.232	1.79887e-17	Vas CCL14+	ACAT2
F3	5.19912e-22	-1.40865	0.271	0.422	1.90293e-17	Vas CCL14+	F3
CAMSAP3	5.31355e-22	-1.98219	0.034	0.169	1.94481e-17	Vas CCL14+	CAMSAP3
HIBADH	5.48152e-22	-1.06271	0.17	0.349	2.00629e-17	Vas CCL14+	HIBADH
NOSTRIN	5.59987e-22	1.39432	0.232	0.126	2.04961e-17	Vas CCL14+	NOSTRIN
PDZRN3	6.06294e-22	0.757423	0.177	0.08	2.2191e-17	Vas CCL14+	PDZRN3
CLSTN3	6.07629e-22	1.17001	0.297	0.179	2.22398e-17	Vas CCL14+	CLSTN3
UBE2C	6.09506e-22	-1.25372	0.117	0.282	2.23085e-17	Vas CCL14+	UBE2C
CCL20	6.18958e-22	-2.72912	0.032	0.163	2.26545e-17	Vas CCL14+	CCL20
RASGRF2	6.39321e-22	1.18864	0.122	0.047	2.33998e-17	Vas CCL14+	RASGRF2
DIO3	6.4183e-22	1.16115	0.074	0.022	2.34916e-17	Vas CCL14+	DIO3
CRB3	6.55063e-22	-1.87431	0.03	0.162	2.3976e-17	Vas CCL14+	CRB3
SEZ6L2	6.56451e-22	-1.35541	0.113	0.274	2.40267e-17	Vas CCL14+	SEZ6L2
HOXA4	6.7564e-22	2.02796	0.052	0.012	2.47291e-17	Vas CCL14+	HOXA4
MALL	6.87644e-22	0.56264	0.542	0.375	2.51685e-17	Vas CCL14+	MALL
PPP1R18	7.08703e-22	0.529854	0.577	0.446	2.59392e-17	Vas CCL14+	PPP1R18
NFATC2	7.20021e-22	1.14298	0.207	0.104	2.63535e-17	Vas CCL14+	NFATC2
FAIM2	7.21254e-22	1.82705	0.046	0.01	2.63986e-17	Vas CCL14+	FAIM2
AC096921.2	7.23269e-22	2.49003	0.051	0.012	2.64724e-17	Vas CCL14+	AC096921.2
ANK2	7.24844e-22	1.02959	0.142	0.059	2.653e-17	Vas CCL14+	ANK2
COL13A1	7.3576e-22	1.80327	0.095	0.033	2.69295e-17	Vas CCL14+	COL13A1
TRIB3	7.50966e-22	-1.11789	0.172	0.349	2.74861e-17	Vas CCL14+	TRIB3
SC5D	7.55027e-22	-1.22912	0.179	0.349	2.76348e-17	Vas CCL14+	SC5D
FXYD3	7.73695e-22	-1.43229	0.274	0.417	2.8318e-17	Vas CCL14+	FXYD3
TOP2A	7.95493e-22	-1.3186	0.101	0.262	2.91158e-17	Vas CCL14+	TOP2A
ARHGEF6	8.04815e-22	1.15695	0.207	0.104	2.9457e-17	Vas CCL14+	ARHGEF6
GUCY1A2	8.11267e-22	1.75539	0.11	0.041	2.96932e-17	Vas CCL14+	GUCY1A2
SAMD11	8.3391e-22	0.87774	0.201	0.098	3.05219e-17	Vas CCL14+	SAMD11
GCNT3	8.68716e-22	-1.7542	0.078	0.226	3.17959e-17	Vas CCL14+	GCNT3
INAVA	8.79725e-22	-1.21205	0.099	0.263	3.21988e-17	Vas CCL14+	INAVA
ABL1	8.90956e-22	0.625057	0.435	0.295	3.26099e-17	Vas CCL14+	ABL1
TP53	8.9876e-22	0.83993	0.373	0.247	3.28955e-17	Vas CCL14+	TP53
ST8SIA4	9.27225e-22	1.19583	0.247	0.136	3.39373e-17	Vas CCL14+	ST8SIA4
PPP1R9B	9.39909e-22	0.58714	0.499	0.36	3.44016e-17	Vas CCL14+	PPP1R9B
MPC2	1.1306e-21	-0.868372	0.353	0.52	4.13812e-17	Vas CCL14+	MPC2
MYORG	1.14053e-21	-1.56068	0.059	0.205	4.17446e-17	Vas CCL14+	MYORG
ALDH2	1.19258e-21	-1.50962	0.553	0.606	4.36497e-17	Vas CCL14+	ALDH2
TMPRSS4	1.20533e-21	-2.01937	0.107	0.252	4.41163e-17	Vas CCL14+	TMPRSS4
SAMHD1	1.26306e-21	0.310378	0.536	0.394	4.62294e-17	Vas CCL14+	SAMHD1
ACAP1	1.30863e-21	0.850212	0.262	0.143	4.78973e-17	Vas CCL14+	ACAP1
NEDD9	1.4474e-21	0.889393	0.328	0.202	5.29763e-17	Vas CCL14+	NEDD9
SEPTIN11	1.53287e-21	0.461469	0.522	0.386	5.61045e-17	Vas CCL14+	SEPTIN11
TSPYL2	1.55111e-21	0.801029	0.226	0.116	5.67723e-17	Vas CCL14+	TSPYL2
TNFRSF13C	1.57821e-21	1.76274	0.067	0.019	5.77641e-17	Vas CCL14+	TNFRSF13C
SRD5A1	1.62416e-21	-1.59839	0.064	0.211	5.94458e-17	Vas CCL14+	SRD5A1
VIL1	1.63173e-21	-2.01268	0.035	0.168	5.97228e-17	Vas CCL14+	VIL1
PKP4	1.66469e-21	1.10022	0.381	0.265	6.09292e-17	Vas CCL14+	PKP4
MMP11	1.66959e-21	-2.45175	0.266	0.409	6.11086e-17	Vas CCL14+	MMP11
TOMM7	1.67146e-21	0.309557	0.93	0.837	6.11772e-17	Vas CCL14+	TOMM7
NAA38	1.69996e-21	0.435672	0.737	0.615	6.22203e-17	Vas CCL14+	NAA38
CAPG	1.7376e-21	-0.917717	0.478	0.58	6.3598e-17	Vas CCL14+	CAPG
CEACAM1	1.74759e-21	-1.53378	0.047	0.187	6.39634e-17	Vas CCL14+	CEACAM1
ZSCAN18	1.76376e-21	1.03011	0.244	0.131	6.45553e-17	Vas CCL14+	ZSCAN18
TMSB10	1.82632e-21	0.148456	1	0.997	6.68452e-17	Vas CCL14+	TMSB10
DPY19L2	1.93176e-21	1.69012	0.058	0.015	7.07045e-17	Vas CCL14+	DPY19L2
PTPN3	1.93282e-21	-1.67897	0.043	0.18	7.07433e-17	Vas CCL14+	PTPN3
KRT17	1.93998e-21	-1.53904	0.369	0.489	7.10053e-17	Vas CCL14+	KRT17
CD5	1.95537e-21	1.34905	0.133	0.054	7.15684e-17	Vas CCL14+	CD5
CYP4V2	1.95764e-21	-0.962356	0.219	0.4	7.16516e-17	Vas CCL14+	CYP4V2
ZFP36L1	2.02789e-21	0.338631	0.89	0.817	7.42227e-17	Vas CCL14+	ZFP36L1
WWC1	2.04454e-21	-1.50426	0.085	0.239	7.48324e-17	Vas CCL14+	WWC1
AMN	2.04856e-21	-1.62646	0.083	0.234	7.49792e-17	Vas CCL14+	AMN
2025-03-03	2.20643e-21	1.52377	0.102	0.037	8.07575e-17	Vas CCL14+	2025-03-03
IGFALS	2.26328e-21	-3.26106	0.013	0.132	8.28382e-17	Vas CCL14+	IGFALS
SLC17A9	2.29188e-21	-1.57844	0.071	0.219	8.3885e-17	Vas CCL14+	SLC17A9
FBLIM1	2.30863e-21	0.647381	0.459	0.319	8.44983e-17	Vas CCL14+	FBLIM1
ATP2B4	2.45648e-21	0.62648	0.514	0.385	8.99095e-17	Vas CCL14+	ATP2B4
PHLDA2	2.4924e-21	-1.20718	0.305	0.455	9.12245e-17	Vas CCL14+	PHLDA2
INHBC	2.50616e-21	-4.10387	0.005	0.118	9.17281e-17	Vas CCL14+	INHBC
CTDSP2	2.52262e-21	0.544764	0.561	0.443	9.23302e-17	Vas CCL14+	CTDSP2
PEBP1	2.73544e-21	-0.942492	0.75	0.754	1.0012e-16	Vas CCL14+	PEBP1
CASTOR1	2.76627e-21	1.35665	0.15	0.066	1.01248e-16	Vas CCL14+	CASTOR1
FZD8	2.8883e-21	0.978736	0.208	0.105	1.05715e-16	Vas CCL14+	FZD8
PLCG1	2.9978e-21	0.879289	0.29	0.17	1.09722e-16	Vas CCL14+	PLCG1
NCEH1	3.04357e-21	-1.56064	0.102	0.254	1.11398e-16	Vas CCL14+	NCEH1
ZAP70	3.05493e-21	1.18125	0.174	0.081	1.11814e-16	Vas CCL14+	ZAP70
GOT2	3.07378e-21	-1.01363	0.268	0.44	1.12503e-16	Vas CCL14+	GOT2
IRF6	3.17172e-21	-1.68476	0.047	0.186	1.16088e-16	Vas CCL14+	IRF6
SLC25A18	3.23005e-21	-4.40759	0.005	0.117	1.18223e-16	Vas CCL14+	SLC25A18
OTC	3.70292e-21	-3.60766	0.009	0.124	1.3553e-16	Vas CCL14+	OTC
ERO1A	3.97312e-21	-1.02057	0.315	0.486	1.4542e-16	Vas CCL14+	ERO1A
MAF	3.97376e-21	0.455577	0.587	0.456	1.45444e-16	Vas CCL14+	MAF
FRY	4.01501e-21	1.14264	0.208	0.106	1.46953e-16	Vas CCL14+	FRY
LRRC8C	4.02995e-21	1.26884	0.203	0.103	1.475e-16	Vas CCL14+	LRRC8C
NLGN2	4.29278e-21	0.854415	0.219	0.113	1.5712e-16	Vas CCL14+	NLGN2
CDH10	4.29953e-21	3.29969	0.015	0.001	1.57367e-16	Vas CCL14+	CDH10
RPS21	4.31172e-21	0.207554	0.995	0.975	1.57813e-16	Vas CCL14+	RPS21
BNC2	4.41208e-21	0.880542	0.166	0.075	1.61486e-16	Vas CCL14+	BNC2
PXN	4.63792e-21	0.634132	0.557	0.428	1.69753e-16	Vas CCL14+	PXN
WFDC1	4.85209e-21	0.515523	0.226	0.114	1.77591e-16	Vas CCL14+	WFDC1
TCN1	5.08951e-21	-2.44375	0.04	0.171	1.86281e-16	Vas CCL14+	TCN1
AMIGO2	5.12025e-21	-1.36128	0.179	0.334	1.87406e-16	Vas CCL14+	AMIGO2
PRSS3	5.17342e-21	-1.48693	0.106	0.26	1.89352e-16	Vas CCL14+	PRSS3
GYS2	5.37395e-21	-4.02691	0.005	0.117	1.96692e-16	Vas CCL14+	GYS2
LINC00511	5.43272e-21	-2.49713	0.026	0.149	1.98843e-16	Vas CCL14+	LINC00511
PZP	5.64187e-21	-2.82661	0.015	0.132	2.06498e-16	Vas CCL14+	PZP
EEF1D	5.79285e-21	0.212338	0.979	0.924	2.12024e-16	Vas CCL14+	EEF1D
ONECUT2	6.15962e-21	-1.33265	0.14	0.302	2.25448e-16	Vas CCL14+	ONECUT2
ADCY3	6.70575e-21	1.07797	0.318	0.2	2.45437e-16	Vas CCL14+	ADCY3
TNR	6.75233e-21	3.92868	0.013	0.001	2.47142e-16	Vas CCL14+	TNR
TBKBP1	7.31293e-21	1.23448	0.154	0.069	2.6766e-16	Vas CCL14+	TBKBP1
ALDH1A3	7.44164e-21	0.932224	0.252	0.139	2.72371e-16	Vas CCL14+	ALDH1A3
FILIP1L	7.46311e-21	0.579029	0.368	0.231	2.73157e-16	Vas CCL14+	FILIP1L
GNMT	7.54013e-21	-3.3366	0.02	0.139	2.75976e-16	Vas CCL14+	GNMT
TJP1	7.59883e-21	0.722787	0.452	0.33	2.78125e-16	Vas CCL14+	TJP1
RORC	7.62521e-21	-2.216	0.027	0.152	2.7909e-16	Vas CCL14+	RORC
KCTD15	8.25955e-21	1.02418	0.223	0.116	3.02308e-16	Vas CCL14+	KCTD15
ACMSD	8.6612e-21	-3.81603	0.008	0.12	3.17009e-16	Vas CCL14+	ACMSD
BRK1	8.86562e-21	0.406029	0.719	0.611	3.24491e-16	Vas CCL14+	BRK1
NUCKS1	9.07681e-21	0.420903	0.726	0.634	3.3222e-16	Vas CCL14+	NUCKS1
FGGY	9.22465e-21	-1.72589	0.087	0.233	3.37632e-16	Vas CCL14+	FGGY
CHMP4C	9.33514e-21	-1.91699	0.056	0.194	3.41675e-16	Vas CCL14+	CHMP4C
CCND3	9.48209e-21	0.53818	0.58	0.451	3.47054e-16	Vas CCL14+	CCND3
NFATC1	9.93489e-21	1.13966	0.204	0.104	3.63627e-16	Vas CCL14+	NFATC1
SMTN	1.07522e-20	0.515695	0.471	0.334	3.93541e-16	Vas CCL14+	SMTN
KCNMB1	1.09073e-20	0.659895	0.174	0.079	3.99218e-16	Vas CCL14+	KCNMB1
MUC1	1.11578e-20	-1.43061	0.537	0.575	4.08387e-16	Vas CCL14+	MUC1
AKR1C2	1.14685e-20	-2.47365	0.191	0.343	4.1976e-16	Vas CCL14+	AKR1C2
RAB27B	1.15943e-20	-1.86689	0.048	0.182	4.24363e-16	Vas CCL14+	RAB27B
DAO	1.16769e-20	-4.4433	0.004	0.112	4.27388e-16	Vas CCL14+	DAO
RECK	1.18816e-20	0.891345	0.205	0.104	4.3488e-16	Vas CCL14+	RECK
TKFC	1.18831e-20	-1.21158	0.154	0.318	4.34932e-16	Vas CCL14+	TKFC
TRIB2	1.24906e-20	0.962985	0.305	0.187	4.5717e-16	Vas CCL14+	TRIB2
GAS1	1.38435e-20	0.505819	0.254	0.134	5.06684e-16	Vas CCL14+	GAS1
SCARA3	1.38699e-20	0.743148	0.291	0.17	5.07653e-16	Vas CCL14+	SCARA3
HAGLROS	1.4029e-20	2.5189	0.031	0.005	5.13475e-16	Vas CCL14+	HAGLROS
CCL16	1.53263e-20	-2.87706	0.024	0.144	5.60958e-16	Vas CCL14+	CCL16
PIK3AP1	1.55245e-20	-1.11002	0.161	0.332	5.68212e-16	Vas CCL14+	PIK3AP1
SEPTIN6	1.64664e-20	0.9476	0.318	0.199	6.02686e-16	Vas CCL14+	SEPTIN6
PLIN5	1.75227e-20	-3.55783	0.008	0.119	6.41348e-16	Vas CCL14+	PLIN5
MAOB	1.75283e-20	-1.16143	0.15	0.31	6.41553e-16	Vas CCL14+	MAOB
IGF2BP3	1.96805e-20	-2.49429	0.023	0.143	7.20326e-16	Vas CCL14+	IGF2BP3
SH3PXD2B	2.05643e-20	0.873555	0.258	0.144	7.52675e-16	Vas CCL14+	SH3PXD2B
ACSM3	2.19502e-20	-1.83979	0.04	0.17	8.03401e-16	Vas CCL14+	ACSM3
NFASC	2.20817e-20	1.10686	0.172	0.081	8.08213e-16	Vas CCL14+	NFASC
RAP1GAP	2.40086e-20	-1.41448	0.091	0.242	8.7874e-16	Vas CCL14+	RAP1GAP
AL355312.4	2.4222e-20	-2.2496	0.042	0.168	8.86549e-16	Vas CCL14+	AL355312.4
RARA	2.508e-20	0.687917	0.467	0.345	9.17952e-16	Vas CCL14+	RARA
LGI2	2.52709e-20	1.0578	0.142	0.062	9.24938e-16	Vas CCL14+	LGI2
SON	2.61308e-20	0.458672	0.634	0.523	9.56414e-16	Vas CCL14+	SON
SLC29A1	2.70973e-20	0.615184	0.538	0.415	9.91788e-16	Vas CCL14+	SLC29A1
UCA1	2.77945e-20	-1.42312	0.098	0.246	1.0173e-15	Vas CCL14+	UCA1
KCNJ12	2.7829e-20	2.25713	0.036	0.007	1.01857e-15	Vas CCL14+	KCNJ12
RWDD1	2.94833e-20	0.680447	0.444	0.322	1.07912e-15	Vas CCL14+	RWDD1
GLIPR2	3.19148e-20	0.766973	0.33	0.208	1.16811e-15	Vas CCL14+	GLIPR2
GNA14	3.25661e-20	1.6604	0.113	0.044	1.19195e-15	Vas CCL14+	GNA14
SPTAN1	3.41989e-20	0.446314	0.662	0.547	1.25171e-15	Vas CCL14+	SPTAN1
ESRP2	3.45689e-20	-1.81893	0.032	0.158	1.26526e-15	Vas CCL14+	ESRP2
AGXT2	3.4679e-20	-3.03428	0.009	0.12	1.26929e-15	Vas CCL14+	AGXT2
PRR15L	3.7127e-20	-2.31447	0.038	0.163	1.35889e-15	Vas CCL14+	PRR15L
BIK	3.734e-20	-1.50578	0.071	0.213	1.36668e-15	Vas CCL14+	BIK
RSU1	3.78481e-20	0.784969	0.44	0.324	1.38528e-15	Vas CCL14+	RSU1
GSTZ1	3.8968e-20	-1.26528	0.123	0.282	1.42627e-15	Vas CCL14+	GSTZ1
KSR1	3.9526e-20	1.08378	0.205	0.106	1.44669e-15	Vas CCL14+	KSR1
NCOA7	3.96372e-20	0.914969	0.502	0.383	1.45076e-15	Vas CCL14+	NCOA7
ACOX1	4.09644e-20	-0.959475	0.282	0.443	1.49934e-15	Vas CCL14+	ACOX1
PCYT2	4.16962e-20	-0.996386	0.212	0.387	1.52612e-15	Vas CCL14+	PCYT2
MMP19	4.18866e-20	1.01605	0.189	0.093	1.53309e-15	Vas CCL14+	MMP19
HLA-B	4.20731e-20	0.162033	1	0.994	1.53992e-15	Vas CCL14+	HLA-B
P2RY8	4.50253e-20	1.45952	0.087	0.03	1.64797e-15	Vas CCL14+	P2RY8
SMS	4.52736e-20	-1.09052	0.228	0.395	1.65706e-15	Vas CCL14+	SMS
MAP3K12	4.60504e-20	0.957179	0.252	0.143	1.68549e-15	Vas CCL14+	MAP3K12
SPTSSB	4.62432e-20	-2.28816	0.032	0.155	1.69255e-15	Vas CCL14+	SPTSSB
TCL1A	4.64399e-20	1.44126	0.06	0.017	1.69975e-15	Vas CCL14+	TCL1A
CARD8-AS1	4.66385e-20	1.61461	0.089	0.031	1.70702e-15	Vas CCL14+	CARD8-AS1
RAP2A	4.67453e-20	1.02251	0.294	0.18	1.71093e-15	Vas CCL14+	RAP2A
DMGDH	4.88377e-20	-4.5804	0.005	0.111	1.78751e-15	Vas CCL14+	DMGDH
RCSD1	5.04946e-20	0.89772	0.207	0.106	1.84815e-15	Vas CCL14+	RCSD1
OCLN	5.11864e-20	-1.29781	0.113	0.266	1.87347e-15	Vas CCL14+	OCLN
PRKCB	5.25862e-20	0.845881	0.141	0.061	1.92471e-15	Vas CCL14+	PRKCB
CAPZB	5.27713e-20	0.285618	0.816	0.699	1.93148e-15	Vas CCL14+	CAPZB
TMOD2	5.29575e-20	1.47606	0.15	0.068	1.9383e-15	Vas CCL14+	TMOD2
POR	5.41966e-20	-0.894399	0.443	0.579	1.98365e-15	Vas CCL14+	POR
TMEM30B	5.48825e-20	-1.39187	0.113	0.265	2.00876e-15	Vas CCL14+	TMEM30B
IGLC2	5.58147e-20	0.479138	0.812	0.675	2.04287e-15	Vas CCL14+	IGLC2
LRCH2	5.69206e-20	1.64762	0.062	0.017	2.08335e-15	Vas CCL14+	LRCH2
HSD17B8	5.78138e-20	-1.32467	0.087	0.235	2.11604e-15	Vas CCL14+	HSD17B8
MAN1C1	5.82942e-20	0.831189	0.232	0.125	2.13363e-15	Vas CCL14+	MAN1C1
GPRC5C	6.11664e-20	-0.91739	0.192	0.363	2.23875e-15	Vas CCL14+	GPRC5C
FAM124B	6.15056e-20	2.23868	0.04	0.009	2.25117e-15	Vas CCL14+	FAM124B
GPR162	6.40875e-20	1.47608	0.102	0.038	2.34567e-15	Vas CCL14+	GPR162
USP22	6.62351e-20	0.524554	0.589	0.482	2.42427e-15	Vas CCL14+	USP22
GPCPD1	6.76036e-20	0.805401	0.301	0.183	2.47436e-15	Vas CCL14+	GPCPD1
RNH1	6.83289e-20	0.401142	0.701	0.601	2.50091e-15	Vas CCL14+	RNH1
MMP28	6.8522e-20	0.906298	0.256	0.144	2.50797e-15	Vas CCL14+	MMP28
GDF15	6.87974e-20	-1.09791	0.17	0.338	2.51805e-15	Vas CCL14+	GDF15
RABAC1	7.5071e-20	0.276494	0.843	0.734	2.74767e-15	Vas CCL14+	RABAC1
SLC35D1	7.85733e-20	-1.34053	0.094	0.243	2.87586e-15	Vas CCL14+	SLC35D1
C1orf21	8.1984e-20	0.833814	0.317	0.2	3.0007e-15	Vas CCL14+	C1orf21
HSPA1A	8.24225e-20	-0.624619	0.584	0.697	3.01675e-15	Vas CCL14+	HSPA1A
CHPT1	8.43207e-20	-0.970041	0.187	0.351	3.08622e-15	Vas CCL14+	CHPT1
ZNF536	8.91355e-20	2.70271	0.011	0.001	3.26245e-15	Vas CCL14+	ZNF536
KCNS2	9.13291e-20	3.07437	0.016	0.002	3.34274e-15	Vas CCL14+	KCNS2
GLIS2	9.34402e-20	0.650271	0.344	0.219	3.42e-15	Vas CCL14+	GLIS2
UBTD1	9.71556e-20	0.871872	0.285	0.17	3.55599e-15	Vas CCL14+	UBTD1
CLRN3	9.94218e-20	-3.09646	0.008	0.115	3.63894e-15	Vas CCL14+	CLRN3
DDX3X	9.99578e-20	0.462393	0.726	0.629	3.65856e-15	Vas CCL14+	DDX3X
AKR1B10	1.09746e-19	-2.02289	0.144	0.284	4.01681e-15	Vas CCL14+	AKR1B10
CERS2	1.15361e-19	-0.779472	0.436	0.566	4.22232e-15	Vas CCL14+	CERS2
LINC02550	1.16312e-19	1.92541	0.047	0.011	4.25713e-15	Vas CCL14+	LINC02550
DKK3	1.20274e-19	0.33177	0.546	0.388	4.40213e-15	Vas CCL14+	DKK3
NME1	1.21378e-19	-0.826609	0.507	0.624	4.44255e-15	Vas CCL14+	NME1
LYVE1	1.29207e-19	1.44902	0.203	0.107	4.72911e-15	Vas CCL14+	LYVE1
TMC5	1.30023e-19	-1.77052	0.067	0.201	4.75899e-15	Vas CCL14+	TMC5
SMIM6	1.37688e-19	-2.78054	0.011	0.119	5.03951e-15	Vas CCL14+	SMIM6
CTH	1.47203e-19	-2.85913	0.011	0.119	5.38778e-15	Vas CCL14+	CTH
SUMO3	1.49539e-19	0.448415	0.585	0.464	5.47327e-15	Vas CCL14+	SUMO3
GPSM3	1.54112e-19	0.699682	0.354	0.229	5.64066e-15	Vas CCL14+	GPSM3
FUS	1.58087e-19	0.432782	0.69	0.591	5.78615e-15	Vas CCL14+	FUS
GPR183	1.62282e-19	0.922693	0.219	0.115	5.93967e-15	Vas CCL14+	GPR183
SEPTIN2	1.64233e-19	0.339694	0.764	0.63	6.01108e-15	Vas CCL14+	SEPTIN2
F11	1.64569e-19	-2.94685	0.012	0.12	6.02339e-15	Vas CCL14+	F11
SIT1	1.79308e-19	1.52654	0.123	0.051	6.56285e-15	Vas CCL14+	SIT1
MUC13	1.84976e-19	-1.68831	0.067	0.202	6.7703e-15	Vas CCL14+	MUC13
PNPO	1.89011e-19	-0.803125	0.231	0.412	6.918e-15	Vas CCL14+	PNPO
HOMER2	1.93867e-19	-1.78503	0.038	0.162	7.09573e-15	Vas CCL14+	HOMER2
SPR	1.96262e-19	-0.935877	0.226	0.394	7.18338e-15	Vas CCL14+	SPR
CPA3	1.97789e-19	0.623035	0.201	0.1	7.23926e-15	Vas CCL14+	CPA3
MOGAT2	2.01944e-19	-5.4606	0.001	0.101	7.39134e-15	Vas CCL14+	MOGAT2
CLSTN2	2.05083e-19	0.950417	0.134	0.057	7.50623e-15	Vas CCL14+	CLSTN2
HOOK1	2.13283e-19	-1.79139	0.028	0.148	7.80636e-15	Vas CCL14+	HOOK1
SFPQ	2.13653e-19	0.427115	0.677	0.563	7.81991e-15	Vas CCL14+	SFPQ
LAYN	2.21811e-19	1.06689	0.162	0.075	8.1185e-15	Vas CCL14+	LAYN
DNLZ	2.35634e-19	1.65923	0.099	0.037	8.62445e-15	Vas CCL14+	DNLZ
FLNA	2.36577e-19	0.134935	0.989	0.889	8.65895e-15	Vas CCL14+	FLNA
COLEC11	2.4138e-19	0.614419	0.574	0.454	8.83474e-15	Vas CCL14+	COLEC11
MEGF6	2.54139e-19	0.372444	0.45	0.308	9.30173e-15	Vas CCL14+	MEGF6
BIRC5	2.55166e-19	-1.25125	0.118	0.268	9.33934e-15	Vas CCL14+	BIRC5
LTF	2.5591e-19	1.18076	0.102	0.039	9.36655e-15	Vas CCL14+	LTF
SSR2	2.5611e-19	0.35623	0.777	0.658	9.37388e-15	Vas CCL14+	SSR2
FOXA1	2.68406e-19	-2.22848	0.028	0.146	9.82394e-15	Vas CCL14+	FOXA1
SEMA6C	2.78941e-19	1.25058	0.165	0.079	1.02095e-14	Vas CCL14+	SEMA6C
CCN1	2.84035e-19	0.585151	0.64	0.554	1.03959e-14	Vas CCL14+	CCN1
BMERB1	2.8797e-19	0.971945	0.254	0.145	1.054e-14	Vas CCL14+	BMERB1
HIPK3	2.99033e-19	0.739641	0.466	0.35	1.09449e-14	Vas CCL14+	HIPK3
SAT1	3.0271e-19	-0.357665	0.842	0.875	1.10795e-14	Vas CCL14+	SAT1
GDF3	3.04478e-19	3.58846	0.012	0.001	1.11442e-14	Vas CCL14+	GDF3
RILPL2	3.11341e-19	0.97904	0.266	0.157	1.13954e-14	Vas CCL14+	RILPL2
SERPINB5	3.42737e-19	-1.61507	0.046	0.173	1.25445e-14	Vas CCL14+	SERPINB5
TRIM54	3.55273e-19	-1.651	0.158	0.3	1.30033e-14	Vas CCL14+	TRIM54
CPN1	3.69291e-19	-4.50843	0.003	0.102	1.35164e-14	Vas CCL14+	CPN1
PCCB	3.7314e-19	-1.08851	0.14	0.298	1.36573e-14	Vas CCL14+	PCCB
TGM2	3.75712e-19	0.179454	0.94	0.848	1.37515e-14	Vas CCL14+	TGM2
GNG7	3.79035e-19	1.14661	0.146	0.066	1.38731e-14	Vas CCL14+	GNG7
PGK1	3.89083e-19	-0.693866	0.777	0.792	1.42408e-14	Vas CCL14+	PGK1
C15orf48	3.95213e-19	-1.3981	0.184	0.335	1.44652e-14	Vas CCL14+	C15orf48
ZFPM2	4.00009e-19	1.03825	0.121	0.05	1.46407e-14	Vas CCL14+	ZFPM2
MANEAL	4.19413e-19	-1.81754	0.043	0.167	1.53509e-14	Vas CCL14+	MANEAL
LIPH	4.45374e-19	-1.98466	0.06	0.188	1.63011e-14	Vas CCL14+	LIPH
SLC31A1	4.49142e-19	-1.11314	0.138	0.297	1.6439e-14	Vas CCL14+	SLC31A1
CAT	4.5163e-19	-1.37634	0.326	0.459	1.65301e-14	Vas CCL14+	CAT
TNFAIP3	4.64404e-19	0.998233	0.263	0.155	1.69976e-14	Vas CCL14+	TNFAIP3
BDKRB2	4.81337e-19	0.989457	0.153	0.07	1.76174e-14	Vas CCL14+	BDKRB2
PEMT	4.82794e-19	-0.923881	0.262	0.423	1.76707e-14	Vas CCL14+	PEMT
PTPRH	4.89318e-19	-2.03164	0.043	0.166	1.79095e-14	Vas CCL14+	PTPRH
HNF1B	4.94579e-19	-1.39457	0.074	0.213	1.81021e-14	Vas CCL14+	HNF1B
SNX31	5.15111e-19	3.1636	0.015	0.001	1.88536e-14	Vas CCL14+	SNX31
HSBP1L1	5.22772e-19	-1.00586	0.136	0.293	1.9134e-14	Vas CCL14+	HSBP1L1
GLS2	5.23002e-19	-3.53824	0.011	0.115	1.91424e-14	Vas CCL14+	GLS2
IL17RB	5.42619e-19	-2.71688	0.017	0.127	1.98604e-14	Vas CCL14+	IL17RB
OIT3	5.62895e-19	-3.93392	0.009	0.113	2.06025e-14	Vas CCL14+	OIT3
SMIM24	5.7333e-19	-1.52417	0.086	0.225	2.09845e-14	Vas CCL14+	SMIM24
GRB14	5.77107e-19	-2.51717	0.011	0.116	2.11227e-14	Vas CCL14+	GRB14
RPL38	5.82e-19	0.227008	0.991	0.95	2.13018e-14	Vas CCL14+	RPL38
CBLN1	6.01849e-19	1.50173	0.052	0.014	2.20283e-14	Vas CCL14+	CBLN1
PTGR1	6.0428e-19	-1.15819	0.201	0.353	2.21173e-14	Vas CCL14+	PTGR1
SH2D4A	6.11218e-19	-1.60746	0.043	0.168	2.23712e-14	Vas CCL14+	SH2D4A
ATP2A3	6.70244e-19	0.763809	0.373	0.252	2.45316e-14	Vas CCL14+	ATP2A3
AFAP1	6.72347e-19	0.794867	0.29	0.176	2.46086e-14	Vas CCL14+	AFAP1
LINC02428	7.4455e-19	-6.25177	0	0.096	2.72513e-14	Vas CCL14+	LINC02428
RIPK4	7.61391e-19	-1.51185	0.047	0.173	2.78677e-14	Vas CCL14+	RIPK4
PGM5-AS1	7.65643e-19	2.62313	0.021	0.003	2.80233e-14	Vas CCL14+	PGM5-AS1
GJB3	7.87022e-19	-1.65469	0.05	0.177	2.88058e-14	Vas CCL14+	GJB3
ZNF580	8.69349e-19	0.676147	0.377	0.253	3.1819e-14	Vas CCL14+	ZNF580
PXDN	8.84338e-19	0.732681	0.409	0.288	3.23677e-14	Vas CCL14+	PXDN
GJA1	8.91876e-19	0.369784	0.624	0.461	3.26435e-14	Vas CCL14+	GJA1
BATF3	9.01819e-19	1.33793	0.16	0.076	3.30075e-14	Vas CCL14+	BATF3
RPS6KA2	9.231e-19	0.742439	0.286	0.172	3.37864e-14	Vas CCL14+	RPS6KA2
[truncated: 336,541+ more rows]
