# Supplementary material for: Macrophage-rich niches regulate T cell dynamics at the liver invasive margin during gallbladder cancer progression
Source: J Clin Invest. 2026 Mar 2;136(5):e193672. doi: 10.1172/JCI193672 (PMC12948426; doi:10.1172/JCI193672)
Supplement: Supplemental table 4 [file jci-136-193672-s041.xlsx]

## Sheet: immu.niche.vs.other
Table S4. Differentially expressed genes between the Immune niche and other Immune-associated niches
Gene_symbol	p_val	avg_log2FC	pct.1	pct.2	p_val_adj
PAGE5	0	5.00041	0.155	0.004	0
FABP6	4.09e-255	4.80493	0.106	0.002	1.5e-250
FDCSP	0	3.40074	0.449	0.127	0
CXCL10	0	3.19905	0.581	0.096	0
CCL18	0	3.00252	0.249	0.028	0
AFAP1-AS1	1.15e-219	2.93631	0.118	0.008	4.21e-215
CXCL11	0	2.86	0.246	0.026	0
DSC3	4.38e-192	2.75735	0.132	0.016	1.6e-187
CXCL13	0	2.6579	0.258	0.033	0
CXCL9	0	2.63066	0.594	0.126	0
NPB	0	2.57276	0.295	0.039	0
IDO1	0	2.42934	0.355	0.05	0
HULC	0	2.4143	0.263	0.044	0
ORM1	0	2.39306	0.619	0.232	0
LEAP2	0	2.36152	0.349	0.075	0
INHBE	2.1e-285	2.27358	0.19	0.021	7.69e-281
SPIB	0	2.26598	0.309	0.056	0
RTL1	1.86e-160	2.18772	0.131	0.02	6.81e-156
CYP3A4	0	2.08185	0.36	0.075	0
PLA2G2D	3.53e-229	2.00544	0.202	0.034	1.29e-224
KRT6A	1.06e-88	1.97742	0.175	0.062	3.87e-84
CHI3L1	0	1.97662	0.441	0.122	0
CST6	2.2e-239	1.95813	0.335	0.098	8.06e-235
AC103702.2	1.5e-121	1.93663	0.132	0.028	5.51e-117
APOC2	0	1.93271	0.732	0.288	0
HPR	4.97e-263	1.93238	0.235	0.041	1.82e-258
ADAMDEC1	2.39e-259	1.9315	0.218	0.035	8.75e-255
KRT5	3.43e-90	1.92112	0.123	0.033	1.25e-85
IFI30	0	1.87386	0.943	0.519	0
AL355312.4	9.7e-148	1.8481	0.226	0.068	3.55e-143
PLA2G7	1.16e-256	1.83762	0.211	0.032	4.24e-252
TNNC2	4.5e-73	1.81512	0.187	0.08	1.65e-68
ANGPTL8	5.74e-273	1.81329	0.247	0.043	2.1e-268
SNCG	2.03e-244	1.80807	0.479	0.193	7.42e-240
MIR205HG	9.72e-93	1.77338	0.149	0.046	3.56e-88
LAG3	0	1.76593	0.351	0.073	0
GBP5	0	1.76079	0.442	0.091	0
FCN3	2.6e-300	1.75426	0.3	0.059	9.5e-296
SMLR1	6.31e-138	1.75361	0.128	0.023	2.31e-133
AC022613.1	1.18e-238	1.74918	0.211	0.036	4.31e-234
KRT81	3.49e-78	1.7447	0.149	0.051	1.28e-73
IL4I1	1.95e-280	1.74434	0.279	0.055	7.14e-276
CALHM6	0	1.73998	0.531	0.15	0
S100A8	0	1.7332	0.329	0.069	0
LBP	0	1.72972	0.426	0.098	0
LEMD1	1.06e-86	1.70574	0.107	0.026	3.88e-82
TCL1A	1.14e-64	1.70219	0.104	0.031	4.16e-60
LINC01943	1.27e-139	1.67378	0.112	0.016	4.66e-135
FBXO2	1.38e-266	1.66865	0.313	0.076	5.04e-262
LECT2	2.91e-214	1.64834	0.196	0.034	1.06e-209
FABP3	1.53e-125	1.64756	0.127	0.025	5.59e-121
FOXJ1	3.12e-88	1.64736	0.12	0.032	1.14e-83
SERPINA7	0	1.64365	0.303	0.055	0
USP30-AS1	7.04e-126	1.63462	0.125	0.024	2.58e-121
CTLA4	1.05e-151	1.63311	0.132	0.022	3.83e-147
CREB3L3	8.31e-270	1.62956	0.251	0.045	3.04e-265
APOA2	0	1.62757	0.683	0.324	0
LAMP3	6.37e-196	1.62348	0.202	0.041	2.33e-191
RPL22L1	0	1.61561	0.805	0.375	0
UBD	0	1.59803	0.691	0.224	0
HMGA2	1.2e-145	1.57796	0.158	0.034	4.39e-141
SULT1E1	9.79e-68	1.57736	0.136	0.048	3.58e-63
PTTG1	0	1.56879	0.358	0.078	0
AC090204.1	3.25e-123	1.56249	0.136	0.029	1.19e-118
PRAP1	0	1.55741	0.462	0.125	0
INHBC	2.38e-110	1.55405	0.106	0.02	8.72e-106
AC129507.4	5.17e-52	1.54809	0.116	0.044	1.89e-47
CENPA	4.65e-111	1.54099	0.114	0.023	1.7e-106
APOC1	0	1.53797	0.986	0.624	0
ACP5	0	1.52861	0.554	0.169	0
GINS2	3.64e-164	1.52844	0.178	0.038	1.33e-159
CDC20	4.89e-303	1.51763	0.341	0.078	1.79e-298
CD274	4.61e-210	1.51648	0.192	0.034	1.69e-205
SULT2A1	2.51e-291	1.5105	0.344	0.08	9.2e-287
C8G	0	1.50708	0.44	0.109	0
UBE2T	3.69e-226	1.50085	0.234	0.048	1.35e-221
GZMB	1.71e-293	1.49581	0.287	0.055	6.25e-289
MMP9	2.3e-175	1.49527	0.254	0.071	8.41e-171
KIF18B	1.59e-107	1.49404	0.121	0.026	5.84e-103
FCGR3B	9e-170	1.48175	0.189	0.041	3.29e-165
APOE	0	1.47058	0.998	0.821	0
PLK1	8.14e-220	1.46889	0.252	0.057	2.98e-215
ASGR1	0	1.46788	0.394	0.1	0
ANLN	7.79e-182	1.46755	0.205	0.046	2.85e-177
PBK	6.91e-141	1.45907	0.143	0.028	2.53e-136
SLC25A47	3.54e-295	1.45331	0.335	0.074	1.29e-290
WNT10A	2.17e-161	1.44718	0.195	0.047	7.95e-157
C15orf48	0	1.4407	0.594	0.197	0
CEBPA	1.76e-304	1.44055	0.442	0.131	6.46e-300
LAMC2	7.81e-265	1.43991	0.578	0.24	2.86e-260
PCLAF	1.21e-251	1.43538	0.257	0.052	4.44e-247
SKA1	2.13e-118	1.43495	0.12	0.023	7.79e-114
DEPDC1	1.42e-127	1.43045	0.111	0.018	5.2e-123
MIR155HG	8.77e-185	1.42937	0.166	0.028	3.21e-180
CEP55	2.05e-127	1.42913	0.123	0.023	7.5e-123
SERPINB5	1.51e-170	1.4255	0.227	0.06	5.53e-166
MELTF	2.19e-272	1.422	0.468	0.157	8e-268
PDCD1	1.48e-111	1.42153	0.126	0.027	5.42e-107
ICOS	1.03e-127	1.42028	0.104	0.016	3.76e-123
MASP2	5.41e-288	1.41408	0.308	0.064	1.98e-283
ORM2	0	1.41396	0.575	0.187	0
UBE2C	0	1.41145	0.469	0.122	0
PKMYT1	1.99e-159	1.41134	0.179	0.039	7.3e-155
APOA5	1.83e-286	1.41028	0.327	0.073	6.7e-282
C4BPA	0	1.40723	0.548	0.159	0
FOXM1	4.75e-246	1.40509	0.273	0.06	1.74e-241
MYEOV	5.46e-254	1.40005	0.363	0.102	2e-249
SLAMF7	1.49e-194	1.39541	0.281	0.079	5.44e-190
TPX2	0	1.39512	0.4	0.102	0
HOXB6	1.31e-82	1.39271	0.154	0.052	4.78e-78
CCL4L2	1.52e-284	1.39225	0.354	0.088	5.56e-280
KIF2C	4.97e-173	1.38969	0.181	0.037	1.82e-168
PYCARD	0	1.38572	0.756	0.323	0
EREG	1.81e-245	1.38298	0.314	0.08	6.61e-241
AURKA	3.57e-175	1.38246	0.185	0.038	1.31e-170
BIRC5	0	1.37502	0.439	0.117	0
LAMB3	0	1.36422	0.716	0.299	0
MTTP	1.96e-168	1.36146	0.188	0.04	7.16e-164
CPN2	4.22e-125	1.35795	0.128	0.025	1.55e-120
E2F1	3.3e-199	1.35588	0.235	0.054	1.21e-194
LIPC	4.21e-172	1.35548	0.178	0.035	1.54e-167
VGLL1	2.3e-57	1.3525	0.127	0.048	8.41e-53
UHRF1	1.97e-180	1.35157	0.207	0.047	7.2e-176
MT1X	0	1.35064	0.725	0.334	0
SLC27A2	4.22e-141	1.34229	0.179	0.044	1.54e-136
TAP1	0	1.34161	0.889	0.428	0
HP	7.23e-299	1.33514	0.708	0.367	2.65e-294
DKK1	3.94e-100	1.32743	0.356	0.187	1.44e-95
COL17A1	1.33e-77	1.32442	0.109	0.029	4.87e-73
CSTA	1.39e-266	1.32212	0.356	0.095	5.08e-262
RBP5	1.07e-207	1.3199	0.332	0.102	3.91e-203
RRM2	0	1.31742	0.456	0.125	0
CYP8B1	6.75e-210	1.31656	0.228	0.047	2.47e-205
TK1	0	1.30792	0.431	0.121	0
CCNB1	2.53e-259	1.30515	0.295	0.067	9.27e-255
SPC25	1.36e-104	1.30337	0.118	0.026	4.96e-100
GBP1	0	1.30242	0.624	0.217	0
PCOLCE2	5.83e-118	1.29755	0.112	0.02	2.13e-113
MT1G	0	1.29605	0.653	0.259	0
ETV7	3.26e-156	1.29573	0.228	0.064	1.19e-151
KIF20A	6e-100	1.29566	0.113	0.025	2.2e-95
C8B	0	1.29465	0.406	0.093	0
TRIP13	1.34e-135	1.29065	0.148	0.031	4.89e-131
CFHR5	4.68e-120	1.29013	0.138	0.03	1.71e-115
SNX10	0	1.28889	0.418	0.112	0
DGAT2	3.42e-207	1.28821	0.254	0.061	1.25e-202
APOB	0	1.28591	0.563	0.202	0
ITIH2	0	1.28497	0.479	0.125	0
CDK1	1.51e-216	1.28236	0.249	0.056	5.52e-212
ABCB4	1.17e-171	1.27431	0.186	0.039	4.27e-167
CCND1	2.5e-160	1.27244	0.725	0.395	9.14e-156
CKS2	0	1.27014	0.551	0.159	0
ASF1B	1.69e-174	1.2665	0.209	0.049	6.19e-170
MMP24	8.89e-85	1.26024	0.142	0.044	3.25e-80
C8A	7.19e-254	1.25998	0.332	0.084	2.63e-249
ALPL	5.62e-204	1.25874	0.259	0.064	2.06e-199
CHEK1	5.97e-109	1.25858	0.124	0.027	2.18e-104
CDT1	1.39e-185	1.25737	0.231	0.056	5.08e-181
MT1H	3.34e-180	1.25722	0.254	0.068	1.22e-175
CRHBP	1.19e-115	1.25075	0.133	0.03	4.37e-111
PIPOX	1.3e-227	1.24908	0.255	0.055	4.76e-223
CDCA3	2.09e-131	1.24835	0.14	0.029	7.64e-127
IL2RB	1.08e-204	1.24782	0.267	0.068	3.95e-200
NPW	1.08e-180	1.24699	0.232	0.057	3.94e-176
G0S2	0	1.24517	0.551	0.164	0
OTOA	3.44e-88	1.24427	0.108	0.025	1.26e-83
IL21R	7.87e-180	1.24402	0.206	0.046	2.88e-175
ACSM5	4.53e-134	1.24376	0.16	0.037	1.66e-129
KIF4A	9.85e-107	1.2437	0.119	0.026	3.6e-102
PSMB9	0	1.24246	0.902	0.467	0
AL354953.1	2e-106	1.23984	0.158	0.044	7.33e-102
UPK1B	3.42e-56	1.23974	0.157	0.067	1.25e-51
SLAMF8	3.36e-277	1.23753	0.397	0.113	1.23e-272
BCL2A1	1.24e-261	1.23739	0.289	0.063	4.53e-257
P3H2	6.8e-163	1.23711	0.247	0.071	2.49e-158
ALDH1L1	2.16e-261	1.23436	0.315	0.073	7.91e-257
ITGB6	8.41e-137	1.23005	0.453	0.228	3.08e-132
CXCL5	1.62e-124	1.22746	0.285	0.111	5.94e-120
TNFRSF12A	0	1.22602	0.87	0.491	0
CYP2J2	1.18e-83	1.22452	0.126	0.036	4.33e-79
NCAPG	1.3e-133	1.21903	0.146	0.031	4.75e-129
FGGY	8.15e-173	1.21769	0.329	0.116	2.98e-168
ARNTL2	2.93e-217	1.21676	0.304	0.083	1.07e-212
EEF1AKMT4	1.51e-171	1.21675	0.223	0.056	5.54e-167
SLC2A6	5.36e-173	1.20569	0.214	0.051	1.96e-168
ZWINT	2.53e-167	1.20546	0.213	0.053	9.28e-163
CDCA5	1.14e-175	1.2054	0.212	0.05	4.18e-171
PADI2	6.51e-106	1.20416	0.147	0.039	2.38e-101
THRSP	2.06e-110	1.20399	0.132	0.03	7.56e-106
LTB	8.75e-179	1.20339	0.521	0.243	3.2e-174
APOM	8.87e-207	1.20103	0.304	0.084	3.25e-202
CYP2E1	0	1.19856	0.615	0.239	0
SHCBP1	1.39e-122	1.19555	0.138	0.03	5.1e-118
ADAM8	7.74e-296	1.18171	0.42	0.118	2.83e-291
SERPINA10	1.64e-234	1.18124	0.274	0.061	6.02e-230
HMMR	2.33e-93	1.18059	0.119	0.029	8.54e-89
VPREB3	6.33e-61	1.17992	0.134	0.049	2.32e-56
MKI67	4.25e-261	1.17835	0.357	0.095	1.56e-256
IL32	0	1.17814	0.977	0.651	0
MBL2	1.58e-141	1.17731	0.17	0.039	5.77e-137
AURKB	4.4e-177	1.17644	0.208	0.048	1.61e-172
CCL4	2.25e-259	1.17491	0.424	0.134	8.22e-255
NUSAP1	2.44e-180	1.17476	0.231	0.057	8.95e-176
CP	0	1.17444	0.586	0.211	0
GBP4	0	1.17409	0.561	0.189	0
ADH1A	1.71e-256	1.17337	0.335	0.084	6.26e-252
ORC6	9.98e-91	1.17324	0.111	0.026	3.65e-86
OASL	7.73e-155	1.17254	0.247	0.073	2.83e-150
LILRB4	3.5e-226	1.17085	0.344	0.1	1.28e-221
PRC1	1.78e-162	1.17071	0.206	0.05	6.53e-158
GJB3	7.8e-141	1.17025	0.258	0.086	2.85e-136
DUSP10	1.99e-151	1.16821	0.226	0.063	7.29e-147
KLHL35	1.51e-65	1.16667	0.136	0.049	5.53e-61
SCIMP	3.12e-170	1.16376	0.184	0.038	1.14e-165
IGFL2	2.36e-108	1.16365	0.132	0.031	8.63e-104
BUB1	5.53e-112	1.16329	0.123	0.026	2.02e-107
CD52	6.12e-173	1.16113	0.668	0.362	2.24e-168
IL12RB1	1.1e-157	1.15815	0.195	0.046	4.04e-153
MUC16	1.09e-79	1.15807	0.158	0.055	4e-75
UBASH3B	8.85e-199	1.15664	0.263	0.067	3.24e-194
CDA	8.78e-157	1.15233	0.263	0.082	3.21e-152
NAT8	2.34e-97	1.15187	0.127	0.032	8.57e-93
GRB14	7.62e-97	1.1512	0.107	0.023	2.79e-92
CFHR1	0	1.15098	0.472	0.132	0
CCR7	3.69e-134	1.15094	0.204	0.058	1.35e-129
TROAP	5.48e-117	1.14841	0.128	0.027	2e-112
MICB	6.29e-125	1.14808	0.15	0.035	2.3e-120
CARMIL2	9.23e-86	1.14595	0.12	0.032	3.38e-81
MYBL2	5.52e-229	1.14346	0.299	0.076	2.02e-224
KIF11	2.26e-124	1.13942	0.146	0.033	8.27e-120
C4BPB	1.18e-245	1.13716	0.378	0.112	4.32e-241
EGFR	9.55e-117	1.13615	0.451	0.227	3.5e-112
AL161431.1	3.43e-88	1.13607	0.161	0.052	1.25e-83
GZMK	2.02e-150	1.13412	0.288	0.098	7.4e-146
CXCR3	1.92e-132	1.13332	0.187	0.05	7.02e-128
OLR1	1.77e-115	1.13142	0.181	0.053	6.47e-111
ITGB4	3.13e-147	1.13126	0.686	0.431	1.14e-142
TYMS	5.03e-284	1.13005	0.418	0.121	1.84e-279
SUSD3	3.77e-116	1.12714	0.183	0.053	1.38e-111
CCL15	2.41e-134	1.12696	0.224	0.069	8.8e-130
CCNA2	2.51e-151	1.12532	0.204	0.053	9.2e-147
CDKN2A	8.03e-204	1.12404	0.334	0.103	2.94e-199
UGT2B4	9.07e-248	1.12317	0.3	0.069	3.32e-243
STAT1	0	1.11935	0.879	0.469	0
CD38	1.79e-155	1.11836	0.203	0.051	6.55e-151
AQP9	6.31e-234	1.11689	0.288	0.067	2.31e-229
SIRPG	3.26e-84	1.11561	0.109	0.027	1.19e-79
SLCO1B1	1.37e-153	1.1142	0.198	0.048	5.02e-149
VCAM1	4.99e-212	1.1141	0.498	0.204	1.83e-207
APOC4	1.23e-277	1.11307	0.351	0.085	4.49e-273
LAMA3	6.77e-174	1.11142	0.374	0.139	2.48e-169
MASP1	3.24e-152	1.10897	0.243	0.072	1.19e-147
TMEM265	2.02e-208	1.10851	0.52	0.218	7.38e-204
ANGPTL3	8.26e-248	1.10786	0.322	0.078	3.02e-243
ASCL2	2.32e-91	1.10672	0.117	0.029	8.5e-87
HMGA1	1.63e-257	1.10656	0.85	0.487	5.98e-253
ELFN1-AS1	2.71e-51	1.10643	0.101	0.035	9.9e-47
CD300LF	3.28e-131	1.10606	0.167	0.041	1.2e-126
CENPW	9.56e-166	1.10597	0.198	0.046	3.5e-161
F2	0	1.10568	0.509	0.145	0
NCEH1	1.14e-233	1.10559	0.404	0.134	4.18e-229
P2RX5	6.16e-96	1.10429	0.136	0.036	2.25e-91
GLTPD2	2.23e-112	1.10339	0.141	0.033	8.15e-108
FEN1	1.4e-179	1.10332	0.224	0.054	5.13e-175
CD5L	5.25e-124	1.10332	0.158	0.038	1.92e-119
CENPH	5.14e-85	1.10198	0.108	0.026	1.88e-80
SIGLEC7	3.97e-91	1.10071	0.12	0.03	1.45e-86
LETM2	2.09e-70	1.09882	0.109	0.032	7.64e-66
ACTR3C	1.91e-49	1.09705	0.105	0.037	6.97e-45
CCNB2	8.9e-188	1.09701	0.237	0.058	3.26e-183
CFHR2	0	1.09698	0.434	0.113	0
MREG	2.69e-93	1.09624	0.129	0.034	9.86e-89
MS4A1	6.9e-73	1.09545	0.187	0.075	2.52e-68
MCM2	2.46e-198	1.09532	0.272	0.072	9.01e-194
CDC6	3.72e-118	1.09461	0.179	0.051	1.36e-113
CENPU	1.02e-95	1.09397	0.134	0.036	3.74e-91
TNC	6.22e-308	1.09376	0.45	0.13	2.28e-303
PANX2	1.09e-75	1.09283	0.107	0.029	3.99e-71
CYP2D6	2.9e-258	1.08808	0.381	0.108	1.06e-253
GGH	0	1.0866	0.429	0.116	0
APCS	5.28e-202	1.07875	0.523	0.234	1.93e-197
ADH4	5.37e-294	1.0785	0.397	0.102	1.97e-289
ATOX1	0	1.07765	0.888	0.534	0
SERPINA3	3.88e-204	1.07736	0.886	0.686	1.42e-199
KRT17	1e-169	1.07712	0.573	0.295	3.68e-165
RHOF	0	1.0718	0.547	0.187	0
CENPM	3.05e-190	1.06889	0.27	0.074	1.12e-185
SLC31A2	3.3e-139	1.06714	0.192	0.05	1.21e-134
S100A2	1.36e-130	1.06465	0.354	0.15	4.99e-126
CLEC12A	7.87e-95	1.06462	0.112	0.025	2.88e-90
CLIC3	2.24e-148	1.06425	0.279	0.094	8.21e-144
NFE2L3	3.25e-179	1.06239	0.28	0.082	1.19e-174
FGA	5.56e-293	1.06146	0.679	0.321	2.03e-288
NCAPG2	3.43e-98	1.06144	0.139	0.037	1.26e-93
SEMA7A	3.81e-217	1.05767	0.313	0.086	1.39e-212
TACSTD2	3.04e-232	1.057	0.555	0.232	1.11e-227
MELK	5.25e-158	1.05664	0.189	0.043	1.92e-153
MAD2L1	1.97e-196	1.05653	0.279	0.076	7.22e-192
CENPN	4.11e-113	1.05598	0.146	0.036	1.51e-108
ANKRD22	2.68e-135	1.05533	0.217	0.065	9.79e-131
CCL16	8.54e-84	1.05519	0.109	0.027	3.13e-79
CDKN3	1.55e-127	1.05358	0.165	0.041	5.67e-123
CAMK2N2	2.75e-59	1.05353	0.111	0.037	1.01e-54
STAP2	1.92e-238	1.0534	0.47	0.17	7.04e-234
TREM2	1.14e-167	1.05205	0.325	0.114	4.19e-163
ITPKA	8.91e-41	1.05098	0.106	0.043	3.26e-36
IGSF6	1.11e-216	1.05032	0.321	0.091	4.07e-212
ASGR2	1.76e-241	1.04967	0.423	0.139	6.44e-237
HSD3B7	5.03e-218	1.04864	0.433	0.159	1.84e-213
GALNT14	2.3e-137	1.04703	0.279	0.099	8.41e-133
RHOH	2.6e-134	1.04503	0.216	0.063	9.51e-130
FCGR3A	3.18e-297	1.04489	0.776	0.389	1.16e-292
ISG20	3.56e-237	1.04246	0.577	0.251	1.3e-232
SYT12	1.75e-72	1.04088	0.127	0.04	6.42e-68
PLAAT4	0	1.03967	0.907	0.503	0
UBE2S	0	1.03887	0.635	0.239	0
OAS1	1.1e-186	1.03847	0.39	0.144	4.04e-182
SIGLEC10	1.36e-162	1.03602	0.248	0.071	4.99e-158
MIA	2.25e-125	1.03594	0.175	0.047	8.22e-121
ASPM	2.08e-105	1.03486	0.121	0.027	7.62e-101
HLA-DOB	8.55e-106	1.03357	0.162	0.046	3.13e-101
PPP1R14B	2.57e-276	1.03345	0.939	0.6	9.4e-272
MT1E	1.34e-299	1.03136	0.903	0.558	4.89e-295
TONSL	7.1e-110	1.0313	0.171	0.049	2.6e-105
GOLT1A	1.69e-154	1.02977	0.221	0.06	6.2e-150
IL2RA	6.33e-140	1.02797	0.153	0.032	2.32e-135
ITGA3	2.16e-195	1.02795	0.8	0.512	7.89e-191
SLC2A1	1.08e-256	1.02609	0.602	0.25	3.95e-252
AC004687.1	3.33e-137	1.02577	0.277	0.097	1.22e-132
SMOC1	5.92e-101	1.02413	0.179	0.057	2.17e-96
ISG15	2.04e-257	1.02381	0.871	0.511	7.46e-253
SAPCD2	8.45e-86	1.02332	0.115	0.03	3.09e-81
FAM83A	3.13e-119	1.0229	0.218	0.072	1.14e-114
CENPF	4.29e-122	1.02121	0.172	0.046	1.57e-117
UNC13D	1.71e-259	1.02012	0.471	0.159	6.24e-255
CD180	1.04e-105	1.01807	0.151	0.041	3.82e-101
C19orf33	6.54e-161	1.01671	0.807	0.508	2.39e-156
WARS	0	1.01618	0.846	0.454	0
SPP2	3.34e-172	1.0161	0.227	0.056	1.22e-167
RAD51AP1	9.35e-81	1.01562	0.107	0.027	3.42e-76
MUC12	6.04e-74	1.01548	0.14	0.047	2.21e-69
CLDN4	2.18e-268	1.0148	0.787	0.413	7.97e-264
CD247	4.67e-148	1.01402	0.281	0.093	1.71e-143
ACSM2B	7.34e-148	1.01323	0.192	0.047	2.69e-143
CDH3	1.49e-116	1.01301	0.211	0.068	5.45e-112
CCL20	1.41e-161	1.01256	0.226	0.061	5.15e-157
APOC3	1.18e-288	1.01237	0.696	0.345	4.3e-284
MMP11	1.51e-200	1.0118	0.518	0.221	5.54e-196
FGL1	2.57e-295	1.00906	0.588	0.222	9.4e-291
FCN1	1.77e-109	1.00845	0.157	0.042	6.47e-105
SLCO1B3	9.17e-97	1.00426	0.131	0.034	3.36e-92
DSC2	1.39e-202	1.00385	0.352	0.114	5.09e-198
ITIH1	0	1.00251	0.496	0.134	0
RBP4	0	1.00183	0.634	0.255	0
MYH10	0.000478699	-1.00042	0.273	0.215	1
PTGDS	1.24e-76	-1.00078	0.597	0.651	4.54e-72
MFGE8	2.76e-27	-1.0073	0.683	0.592	1.01e-22
MMP28	0.0040818	-1.00758	0.159	0.172	1
PLPP1	0.00164584	-1.00802	0.477	0.413	1
CEP290	0.013331	-1.00803	0.113	0.093	1
GASK1B	0.612396	-1.00987	0.373	0.311	1
KDM6B	3.06e-13	-1.00991	0.248	0.169	1.12e-08
GPX3	4.98e-24	-1.01114	0.725	0.654	1.82e-19
STEAP4	0.972206	-1.01151	0.15	0.141	1
SH3PXD2A	0.0566196	-1.0127	0.344	0.279	1
JUN	0.0403961	-1.01342	0.651	0.508	1
RNF152	0.0921378	-1.01473	0.153	0.132	1
THBD	7.99e-10	-1.01608	0.261	0.183	2.93e-05
PER2	0.460965	-1.01744	0.1	0.092	1
NR2F2	3.83e-18	-1.01939	0.546	0.49	1.4e-13
AKAP9	0.0542618	-1.02059	0.409	0.356	1
INHBA	0.686688	-1.02063	0.449	0.368	1
SERPINE2	0.581446	-1.02113	0.498	0.39	1
CYYR1	0.468677	-1.02177	0.103	0.093	1
ECM2	0.0966112	-1.02184	0.144	0.123	1
PRICKLE1	0.497902	-1.02281	0.148	0.143	1
RAB3D	0.374968	-1.02316	0.115	0.104	1
TMEM246	0.150586	-1.02316	0.105	0.11	1
NKD2	0.145122	-1.02446	0.108	0.113	1
LAMB2	7.7e-47	-1.02604	0.728	0.628	2.82e-42
FOSL2	0.0579455	-1.02658	0.506	0.416	1
HTRA3	2.06e-15	-1.02712	0.568	0.531	7.54e-11
ACVR2A	0.344656	-1.028	0.128	0.115	1
FAM133B	0.0225763	-1.0289	0.216	0.179	1
TMEM8B	0.227276	-1.03103	0.135	0.136	1
CLEC14A	0.121948	-1.03119	0.189	0.161	1
MTUS1	0.0597256	-1.0347	0.3	0.277	1
BCAM	0.01051	-1.03886	0.194	0.199	1
PRICKLE2	0.266786	-1.03933	0.106	0.094	1
PDE1A	0.0385269	-1.04017	0.11	0.092	1
SOX18	0.480701	-1.04048	0.323	0.283	1
MT-ND3	0	-1.04137	0.996	0.991	0
BMP4	0.0152942	-1.04296	0.099	0.111	1
RASL12	0.457894	-1.04335	0.106	0.097	1
CYGB	7.1e-08	-1.04449	0.364	0.354	0.00259766
MIR22HG	7.74e-06	-1.04521	0.14	0.103	0.283457
KANK2	0.0138003	-1.04632	0.312	0.294	1
RAB3IL1	0.0548332	-1.04717	0.173	0.175	1
PLVAP	1.2e-18	-1.04731	0.552	0.507	4.37e-14
CSPP1	0.0509824	-1.04795	0.1	0.085	1
KCNK5	0.000103405	-1.04903	0.199	0.211	1
PIK3R1	0.57336	-1.04939	0.215	0.199	1
CD24	8.5e-14	-1.05118	0.867	0.692	3.11e-09
FZD8	0.102863	-1.05118	0.134	0.116	1
ABI3BP	1.13e-09	-1.05149	0.385	0.385	4.14e-05
NLGN2	0.327394	-1.05318	0.138	0.124	1
ASPN	0.260788	-1.05335	0.481	0.391	1
CSPG4	0.46398	-1.05415	0.119	0.118	1
BDP1	0.00455721	-1.05491	0.152	0.123	1
ARMCX2	0.397375	-1.05598	0.156	0.139	1
FXYD1	0.617965	-1.05916	0.286	0.255	1
PLAT	0.000429667	-1.06376	0.438	0.396	1
APOLD1	0.00431765	-1.06488	0.151	0.122	1
BAZ2B	0.447409	-1.06838	0.189	0.168	1
MPHOSPH8	0.345341	-1.06901	0.25	0.216	1
DTWD1	0.442676	-1.06966	0.151	0.136	1
ITGA11	6.26e-09	-1.07252	0.16	0.112	0.00022896
LTBP1	2.92e-06	-1.07386	0.47	0.421	0.106889
HIC1	0.381031	-1.07395	0.349	0.299	1
IGFBP4	6.48e-229	-1.07567	0.986	0.93	2.37e-224
ZC3H6	0.00331624	-1.07991	0.107	0.085	1
SEPTIN4	0.469547	-1.08151	0.137	0.124	1
STEAP2	0.327039	-1.08382	0.187	0.18	1
TBX3	0.194482	-1.08594	0.102	0.09	1
CKB	5.7e-06	-1.08684	0.308	0.312	0.208779
THSD4	0.459527	-1.08752	0.16	0.144	1
MT-ND2	3.54e-239	-1.08852	0.99	0.972	1.3e-234
NBL1	7.39e-137	-1.08887	0.796	0.769	2.71e-132
INAFM1	1.38e-07	-1.08984	0.417	0.389	0.00504498
ZNF331	0.0222307	-1.09408	0.137	0.114	1
FSTL1	5.51e-60	-1.09615	0.871	0.758	2.02e-55
PCOLCE	5.56e-24	-1.09852	0.614	0.556	2.03e-19
GEM	0.527066	-1.10586	0.355	0.293	1
TMEM204	8.17e-06	-1.10781	0.42	0.381	0.299098
AASS	0.518306	-1.10791	0.104	0.095	1
CAVIN1	1.4e-67	-1.11018	0.761	0.694	5.12e-63
OLFML3	0.0240592	-1.11119	0.362	0.326	1
TAGLN	6.28e-210	-1.11157	0.942	0.925	2.3e-205
NDN	0.0291883	-1.11184	0.259	0.247	1
PLEKHA4	0.177128	-1.11507	0.158	0.138	1
PRRX1	0.102051	-1.11679	0.239	0.226	1
KCNE4	0.0342392	-1.11768	0.171	0.143	1
CBX7	0.0368164	-1.11863	0.156	0.161	1
LIF	2.84e-05	-1.11873	0.216	0.164	1
MYADM	0.740819	-1.12233	0.386	0.321	1
ERG	0.0756077	-1.12413	0.119	0.101	1
C1orf21	0.61475	-1.12422	0.233	0.213	1
MYOM1	0.0717391	-1.12467	0.187	0.184	1
LPP	0.000148663	-1.12517	0.456	0.402	1
CSRNP1	0.0317381	-1.12706	0.32	0.256	1
MYL9	5.53e-280	-1.12723	0.957	0.952	2.02e-275
THRA	0.019689	-1.1288	0.184	0.189	1
KRT23	0.00722737	-1.129	0.096	0.108	1
SLC16A2	0.409761	-1.12973	0.163	0.157	1
IGFBP6	1.65e-12	-1.12996	0.532	0.483	6.04e-08
SEMA6B	0.874356	-1.1326	0.123	0.117	1
SMTN	0.256915	-1.13285	0.377	0.326	1
RNF217	0.332915	-1.13292	0.131	0.117	1
LAMA2	0.295387	-1.13324	0.269	0.244	1
FZD4	0.0128538	-1.13683	0.154	0.126	1
GNG11	5.08e-15	-1.13858	0.551	0.495	1.86e-10
GFPT2	7.47e-06	-1.13891	0.167	0.123	0.273358
SLC25A25	0.785331	-1.13949	0.21	0.187	1
DPEP1	0.00128696	-1.14061	0.115	0.132	1
ASAP3	0.588561	-1.14456	0.105	0.103	1
GPC3	0.382421	-1.1446	0.196	0.184	1
CTSF	1.07e-07	-1.14622	0.408	0.38	0.00392474
CD34	0.49048	-1.14654	0.241	0.219	1
AGR3	5e-14	-1.14814	0.073	0.12	1.83e-09
SYT13	0.000224731	-1.1509	0.143	0.16	1
TRPS1	0.791009	-1.15117	0.138	0.132	1
UACA	0.203624	-1.15362	0.396	0.341	1
SOCS3	0.576074	-1.15421	0.62	0.475	1
DKK3	8.66e-14	-1.15666	0.465	0.444	3.17e-09
TNS2	0.0151132	-1.16114	0.327	0.296	1
PCSK5	0.576328	-1.16293	0.136	0.124	1
RHOJ	0.778873	-1.16354	0.133	0.123	1
DIPK2B	0.740228	-1.16493	0.117	0.112	1
TSHZ3	0.372398	-1.16559	0.101	0.103	1
DEPTOR	0.0782082	-1.17591	0.105	0.089	1
C2CD4B	0.000419614	-1.17646	0.127	0.145	1
TBX2	1.78e-06	-1.17695	0.261	0.272	0.065021
FGD5	0.667435	-1.17713	0.109	0.106	1
TRPV6	5.24e-09	-1.17742	0.093	0.129	0.000191915
SERPINF1	3.38e-103	-1.17763	0.879	0.775	1.24e-98
TMEM119	0.00287915	-1.17783	0.254	0.25	1
SCARA3	0.000418041	-1.17814	0.206	0.216	1
DPYSL3	0.000133758	-1.18085	0.449	0.392	1
GAS6	2.44e-68	-1.18173	0.696	0.64	8.94e-64
MT-ATP8	0.0015362	-1.18277	0.229	0.23	1
CACNA1H	0.00221639	-1.18414	0.107	0.122	1
SYNGR1	0.00628717	-1.18452	0.145	0.156	1
PLLP	4.75e-05	-1.1848	0.148	0.166	1
MSRB3	0.812449	-1.19307	0.174	0.159	1
SPNS2	0.00325709	-1.19331	0.127	0.139	1
FNDC1	0.186664	-1.19379	0.42	0.329	1
MATN2	5.14e-05	-1.19933	0.259	0.262	1
RERG	0.214241	-1.20255	0.105	0.108	1
ZEB1	0.750763	-1.20601	0.237	0.208	1
ACTA2	5.01e-189	-1.20706	0.903	0.879	1.83e-184
JAM3	0.145413	-1.20763	0.207	0.198	1
FMOD	4.23e-39	-1.2078	0.558	0.545	1.55e-34
DIO2	0.0238052	-1.20798	0.104	0.114	1
PLSCR4	8.32e-05	-1.2089	0.303	0.296	1
DUSP1	1.58e-60	-1.20963	0.897	0.764	5.78e-56
GAS7	0.646679	-1.21035	0.206	0.19	1
KAT6B	0.0929343	-1.21119	0.131	0.113	1
EVA1C	0.16276	-1.21164	0.122	0.125	1
TSPAN11	0.0081472	-1.21618	0.113	0.091	1
ZSCAN18	0.0034752	-1.21683	0.174	0.183	1
PLXDC1	4.96e-07	-1.21767	0.209	0.231	0.0181695
STXBP6	0.00107686	-1.21802	0.088	0.105	1
ANKRD12	0.0337078	-1.21833	0.312	0.287	1
AHI1	0.263433	-1.22163	0.126	0.112	1
EMP1	7.3e-05	-1.22284	0.561	0.479	1
VSTM4	0.250867	-1.2235	0.122	0.122	1
ETV1	2.73e-06	-1.2239	0.115	0.142	0.0999783
SPOCK1	0.121209	-1.2239	0.122	0.126	1
PPP1R14A	5.28e-07	-1.22503	0.431	0.395	0.0193303
TSPAN12	5.54e-07	-1.22851	0.113	0.142	0.0202774
SOCS2	0.02195	-1.22986	0.133	0.11	1
DEPDC1B	8.43e-05	-1.23106	0.086	0.107	1
COL8A1	0.0661254	-1.23144	0.373	0.292	1
PALM	0.0924249	-1.23219	0.196	0.189	1
SH3D19	3.16e-06	-1.23402	0.349	0.337	0.115508
GPC6	0.951997	-1.23753	0.209	0.189	1
SPART	0.569078	-1.24012	0.239	0.218	1
EFEMP1	1.92e-33	-1.24035	0.701	0.627	7.01e-29
MMP23B	0.00771032	-1.24069	0.334	0.304	1
FZD1	0.00148673	-1.24191	0.204	0.211	1
TNRC6C	0.883892	-1.24275	0.141	0.13	1
KCNK6	0.0112402	-1.24617	0.158	0.13	1
ZCCHC24	4.17e-06	-1.24785	0.365	0.341	0.152497
PMP22	4.27e-08	-1.25195	0.506	0.435	0.00156452
ITIH5	0.386532	-1.25478	0.169	0.162	1
FEZ1	0.383684	-1.25485	0.114	0.113	1
TIMP3	5.07e-152	-1.25531	0.769	0.773	1.86e-147
CREB3L1	3.82e-08	-1.25844	0.222	0.244	0.00139745
BDKRB2	0.268201	-1.26855	0.1	0.102	1
LEPR	0.354163	-1.27076	0.233	0.213	1
FIBIN	0.0123232	-1.27156	0.156	0.127	1
SLC19A2	0.123321	-1.27641	0.1	0.106	1
ONECUT2	1.18e-07	-1.28407	0.278	0.283	0.004317
ABCA9	0.420535	-1.28828	0.101	0.1	1
MYLK	1.07e-09	-1.28829	0.502	0.447	3.9e-05
DNM1	0.00184186	-1.28977	0.185	0.193	1
ZFHX3	0.0106177	-1.29147	0.205	0.205	1
ADIRF	2.61e-23	-1.29366	0.582	0.528	9.55e-19
MAP1B	0.99122	-1.29542	0.308	0.262	1
NDUFA4L2	4.18e-14	-1.29692	0.182	0.229	1.53e-09
MLPH	1.29e-13	-1.29883	0.216	0.255	4.74e-09
PID1	0.167541	-1.30121	0.107	0.11	1
AKAP12	1.29e-08	-1.30166	0.257	0.275	0.000472881
LIMS2	7.08e-06	-1.30517	0.323	0.313	0.259052
GAS1	0.581685	-1.30545	0.158	0.149	1
MAP1A	0.0569852	-1.30586	0.103	0.11	1
RPS6KA2	0.000478268	-1.31991	0.18	0.194	1
SPRY2	0.195549	-1.31999	0.136	0.136	1
CDH11	1.9e-15	-1.32255	0.453	0.44	6.96e-11
CTSK	1.24e-22	-1.3238	0.483	0.464	4.53e-18
KCNQ1	2.05e-07	-1.32753	0.138	0.166	0.00749607
AOC3	0.00616883	-1.32856	0.208	0.207	1
ANXA13	1.97e-08	-1.32933	0.21	0.233	0.000722424
MIR100HG	0.00233604	-1.33236	0.195	0.201	1
ZNF704	1.88e-05	-1.33271	0.149	0.171	0.68729
TPPP3	7.99e-06	-1.33727	0.149	0.173	0.292326
ZNF503	0.190468	-1.33787	0.126	0.127	1
TNS1	5.27e-29	-1.33945	0.485	0.483	1.93e-24
TSPYL2	0.0666856	-1.34867	0.157	0.159	1
FRY	0.0186318	-1.35129	0.116	0.125	1
TLE2	1.16e-08	-1.35279	0.114	0.148	0.000423761
CD36	0.697345	-1.35389	0.152	0.142	1
ARID5B	0.652618	-1.35821	0.229	0.201	1
THBS1	4.28e-92	-1.36076	0.831	0.782	1.57e-87
LTBP4	9.24e-73	-1.36077	0.663	0.613	3.38e-68
LOX	0.0314897	-1.36242	0.303	0.278	1
GSN	4.39e-185	-1.36338	0.858	0.785	1.61e-180
SSC5D	4.25e-05	-1.37211	0.177	0.193	1
HS6ST1	8.85e-07	-1.37402	0.239	0.249	0.032388
VWA5A	1.14e-08	-1.37465	0.13	0.163	0.000415851
CCN3	0.434046	-1.37557	0.105	0.105	1
ADCY4	0.195707	-1.37669	0.098	0.101	1
EPB41L4A	1.18e-07	-1.37699	0.094	0.124	0.00431916
CNRIP1	0.00997316	-1.37766	0.11	0.12	1
TTC28	0.000381973	-1.38154	0.086	0.104	1
VWF	2.45e-39	-1.38706	0.497	0.51	8.99e-35
PDPN	3.24e-14	-1.38732	0.2	0.246	1.19e-09
KIF12	1.93e-08	-1.39323	0.131	0.162	0.000708084
GALNT4	3.17e-06	-1.39431	0.194	0.211	0.115846
TCF4	2.51e-19	-1.39578	0.407	0.409	9.19e-15
IGLC2	1.93e-83	-1.39684	0.749	0.765	7.05e-79
HSPB2	0.00532168	-1.39825	0.117	0.128	1
SOD3	1.45e-63	-1.40093	0.54	0.557	5.32e-59
CAPN12	0.0284885	-1.40555	0.168	0.167	1
SLCO2A1	1.32e-06	-1.40801	0.162	0.187	0.0481399
CLDN11	7.46e-09	-1.41227	0.254	0.27	0.000273186
RECK	0.803068	-1.41613	0.135	0.126	1
STON1	0.0119676	-1.41616	0.089	0.1	1
CPED1	9.59e-05	-1.41865	0.139	0.157	1
SRPX	4.55e-09	-1.4218	0.265	0.281	0.000166431
NOSTRIN	2.85e-06	-1.42486	0.11	0.135	0.104345
ADAMTS4	1.44e-19	-1.42996	0.42	0.269	5.26e-15
CA9	6.29e-08	-1.43014	0.077	0.107	0.00230124
TAFA5	0.00161941	-1.43048	0.097	0.113	1
KLF9	6.44e-08	-1.43276	0.276	0.285	0.00235853
KCNMB1	0.0185329	-1.43324	0.09	0.1	1
ABCC9	0.205262	-1.43464	0.11	0.112	1
BTG2	1.73e-17	-1.43564	0.4	0.4	6.32e-13
AGR2	1.56e-31	-1.43564	0.48	0.491	5.71e-27
AQP5	5.6e-10	-1.43684	0.089	0.128	2.05e-05
TENT5A	0.000151979	-1.43684	0.175	0.189	1
LYPD6B	2.69e-11	-1.43711	0.106	0.146	9.84e-07
SLC12A2	1.35e-15	-1.43929	0.329	0.34	4.92e-11
SNHG14	7.03e-11	-1.44167	0.252	0.276	2.57e-06
ANXA4	3.84e-28	-1.44529	0.784	0.635	1.4e-23
DACT1	7.42e-07	-1.4483	0.126	0.153	0.0271585
MUC5AC	4.38e-17	-1.45389	0.173	0.107	1.6e-12
LUM	1.45e-257	-1.45998	0.912	0.896	5.32e-253
ARL14	0.0390517	-1.46058	0.154	0.129	1
FXYD6	3.01e-24	-1.46953	0.365	0.388	1.1e-19
ZFP36	5.28e-77	-1.47015	0.8	0.719	1.93e-72
AQP1	2.4e-73	-1.47251	0.497	0.537	8.79e-69
C11orf96	6.46e-116	-1.47275	0.838	0.772	2.37e-111
SAMD11	6.05e-05	-1.4732	0.125	0.144	1
PLN	1.14e-11	-1.47809	0.145	0.189	4.17e-07
PDK4	4.66e-08	-1.47946	0.25	0.264	0.00170663
CARMN	5.05e-09	-1.47984	0.148	0.181	0.000185016
SVEP1	0.102363	-1.481	0.172	0.168	1
VSTM2L	3.95e-19	-1.48739	0.106	0.166	1.44e-14
NFIB	3.32e-27	-1.48774	0.418	0.429	1.22e-22
COLCA1	5.71e-07	-1.48779	0.073	0.1	0.0209108
SLC14A1	5.44e-08	-1.49436	0.089	0.12	0.0019905
BAIAP2L2	3.43e-09	-1.49636	0.135	0.168	0.000125605
PPP1R12B	0.00099232	-1.49814	0.218	0.22	1
EMCN	0.167237	-1.4994	0.126	0.126	1
MATN3	4.72e-05	-1.49977	0.177	0.194	1
DNM3OS	0.000493466	-1.50005	0.127	0.143	1
MMP2	4.56e-233	-1.50231	0.75	0.799	1.67e-228
CLDN5	4.23e-27	-1.50794	0.37	0.398	1.55e-22
STC2	0.927212	-1.51512	0.101	0.096	1
KCNE3	5.96e-06	-1.51591	0.18	0.195	0.217991
PTGIS	3.23e-55	-1.51803	0.461	0.503	1.18e-50
PODNL1	5.48e-07	-1.52487	0.093	0.121	0.02005
ACKR3	0.0401024	-1.52936	0.193	0.189	1
UGT2A3	2.08e-05	-1.53091	0.123	0.142	0.759885
SSPN	8.53e-07	-1.53325	0.173	0.197	0.031209
TCF21	3.23e-09	-1.54124	0.139	0.173	0.000118191
MALAT1	0	-1.54346	0.928	0.947	0
KLK10	1.85e-22	-1.54928	0.071	0.135	6.77e-18
FLRT2	0.0135249	-1.55344	0.144	0.149	1
CRYAB	7.81e-12	-1.55397	0.218	0.251	2.86e-07
OLFM4	4.91e-17	-1.55427	0.394	0.257	1.8e-12
SLIT2	2.24e-05	-1.56047	0.159	0.176	0.818357
FLNC	5.73e-21	-1.57458	0.248	0.301	2.1e-16
MRVI1	8.39e-12	-1.57953	0.147	0.189	3.07e-07
PAMR1	2.51e-19	-1.58028	0.179	0.236	9.17e-15
PLD1	5.5e-13	-1.58334	0.174	0.213	2.01e-08
DDR2	2.14e-11	-1.58484	0.21	0.241	7.83e-07
SORBS1	0.000159301	-1.5897	0.207	0.215	1
FUT2	6.88e-14	-1.59271	0.072	0.116	2.52e-09
ID4	0.00118749	-1.59276	0.185	0.191	1
SLC15A1	1.03e-12	-1.60418	0.085	0.128	3.77e-08
TNXB	1.81e-21	-1.61038	0.381	0.394	6.62e-17
PDZRN3	3.3e-06	-1.61056	0.092	0.117	0.120718
CPXM2	0.443223	-1.61091	0.17	0.149	1
MMP19	0.198169	-1.62228	0.143	0.123	1
IGLC3	7.3e-23	-1.62239	0.429	0.457	2.67e-18
FHIT	3.9e-09	-1.63222	0.076	0.109	0.000142727
FHL1	1.07e-10	-1.63611	0.247	0.266	3.93e-06
MEIS2	1.73e-09	-1.64129	0.098	0.134	6.32e-05
JAM2	8.91e-06	-1.64446	0.104	0.127	0.326071
MEG3	1.07e-19	-1.65285	0.335	0.358	3.91e-15
MUC3A	9.44e-21	-1.65603	0.193	0.248	3.46e-16
RAI2	1.88e-12	-1.65948	0.065	0.105	6.86e-08
MAGI2-AS3	0.0245117	-1.66268	0.131	0.136	1
CLMP	9.32e-07	-1.67363	0.092	0.118	0.0341037
NFIA	7.38e-25	-1.67552	0.279	0.328	2.7e-20
TPM2	1.41e-205	-1.6762	0.828	0.81	5.16e-201
SLC22A17	4.93e-14	-1.68262	0.111	0.159	1.8e-09
RCAN2	1.24e-12	-1.68933	0.102	0.146	4.55e-08
CEACAM6	1.92e-35	-1.69558	0.249	0.335	7.03e-31
CCN2	2.87e-151	-1.70139	0.882	0.86	1.05e-146
FRZB	1.09e-31	-1.70174	0.187	0.269	4.01e-27
MGP	0	-1.70389	0.948	0.964	0
MTRNR2L12	0.00124125	-1.71319	0.107	0.122	1
NR2F1	3.71e-40	-1.71323	0.273	0.351	1.36e-35
RAPGEF3	3.25e-10	-1.71336	0.072	0.107	1.19e-05
CLIP3	2.86e-09	-1.71445	0.123	0.156	0.000104573
EPHA3	4.94e-14	-1.72385	0.15	0.195	1.81e-09
CYBRD1	1.77e-84	-1.72592	0.461	0.525	6.5e-80
GLT8D2	1.23e-10	-1.73612	0.094	0.133	4.49e-06
PSD	1.72e-19	-1.74154	0.089	0.148	6.29e-15
NFIX	1.92e-21	-1.74437	0.257	0.305	7.01e-17
DCN	0	-1.74591	0.951	0.942	0
TPSB2	1.01e-183	-1.75472	0.369	0.598	3.69e-179
MN1	1.32e-05	-1.75629	0.082	0.104	0.4828
SFRP2	7.98e-171	-1.76189	0.49	0.684	2.92e-166
CFTR	4.9e-40	-1.7621	0.214	0.301	1.79e-35
C7	1.54e-208	-1.76588	0.587	0.727	5.64e-204
MME	1.76e-14	-1.76688	0.057	0.101	6.44e-10
NEXN	0.506803	-1.77415	0.112	0.109	1
ADAMTS1	3.67e-18	-1.77558	0.345	0.363	1.34e-13
KLF4	0.000169646	-1.77599	0.209	0.216	1
SPRY1	4.1e-28	-1.77825	0.235	0.301	1.5e-23
ELN	6.35e-75	-1.78775	0.461	0.516	2.32e-70
ANK2	0.000363365	-1.79091	0.084	0.101	1
FGFR1	1.68e-25	-1.79529	0.248	0.304	6.14e-21
PLAC9	1.07e-41	-1.79686	0.346	0.401	3.91e-37
LHFPL6	2.54e-47	-1.79888	0.375	0.428	9.28e-43
MEIS1	1.09e-11	-1.7992	0.104	0.146	4e-07
CYS1	6.19e-18	-1.80433	0.053	0.103	2.27e-13
TPSAB1	2e-43	-1.80669	0.099	0.204	7.31e-39
MRGPRF	1.49e-19	-1.80849	0.116	0.175	5.46e-15
ITGBL1	8.09e-27	-1.81054	0.344	0.376	2.96e-22
CCN1	8.52e-31	-1.81317	0.606	0.543	3.12e-26
TFF1	0.410555	-1.81559	0.339	0.29	1
FXYD2	1.99e-85	-1.81579	0.498	0.559	7.28e-81
CDKN1C	2.06e-25	-1.82374	0.228	0.29	7.54e-21
COL14A1	1.09e-74	-1.82977	0.448	0.509	3.99e-70
ADGRD1	2.23e-09	-1.83239	0.117	0.151	8.15e-05
AL627171.2	1.13e-11	-1.83654	0.27	0.292	4.15e-07
PDGFRA	6.09e-49	-1.83716	0.305	0.39	2.23e-44
SPON1	1.86e-64	-1.84007	0.291	0.404	6.8e-60
EPS8L3	5.33e-20	-1.84166	0.103	0.161	1.95e-15
PODN	4.58e-96	-1.84273	0.421	0.514	1.68e-91
TSHZ2	3.19e-12	-1.84413	0.123	0.165	1.17e-07
MFAP4	1.62e-178	-1.84431	0.522	0.639	5.94e-174
FBLN5	6.24e-71	-1.84988	0.4	0.482	2.28e-66
CPE	6.49e-38	-1.8553	0.246	0.328	2.38e-33
LCN2	1.22e-70	-1.85577	0.582	0.563	4.47e-66
HAND2	5.75e-26	-1.86164	0.138	0.21	2.1e-21
EDIL3	1.03e-24	-1.86961	0.147	0.219	3.77e-20
PCDH18	1.89e-13	-1.87342	0.103	0.148	6.92e-09
IYD	2.31e-15	-1.87782	0.062	0.107	8.45e-11
COMP	1.41e-56	-1.8954	0.47	0.504	5.16e-52
RBMS3	1.73e-11	-1.9031	0.123	0.162	6.33e-07
COLEC12	1.03e-11	-1.91511	0.083	0.122	3.76e-07
CRISPLD2	4.65e-65	-1.9289	0.463	0.513	1.7e-60
NFATC4	4.53e-26	-1.93378	0.137	0.21	1.66e-21
ABCA8	2.34e-11	-1.93407	0.13	0.167	8.57e-07
TM4SF4	1.42e-26	-1.94436	0.642	0.542	5.21e-22
KCNJ15	2.32e-30	-1.94997	0.109	0.187	8.48e-26
FOXF1	1.25e-25	-1.9576	0.131	0.202	4.58e-21
PDGFD	1.47e-36	-1.95821	0.141	0.234	5.38e-32
PBX1	1.01e-38	-1.96368	0.158	0.253	3.68e-34
GPBAR1	2.12e-36	-1.96418	0.178	0.265	7.76e-32
FGF7	5.07e-52	-1.96769	0.243	0.346	1.86e-47
CA2	2.11e-14	-1.97424	0.22	0.248	7.73e-10
ADRA2A	2.81e-34	-1.98357	0.119	0.204	1.03e-29
SYNPO2	2.14e-34	-1.99414	0.26	0.328	7.82e-30
TGFBR3	1.52e-18	-1.99563	0.113	0.169	5.58e-14
EGR1	3.52e-135	-2.0007	0.64	0.66	1.29e-130
MUSTN1	1.11e-20	-2.00713	0.093	0.153	4.07e-16
CLDN2	6.2e-12	-2.01183	0.213	0.239	2.27e-07
SMIM24	6.59e-24	-2.02009	0.187	0.244	2.41e-19
NEGR1	6.94e-17	-2.02481	0.075	0.126	2.54e-12
FGF19	5.05e-26	-2.0308	0.057	0.124	1.85e-21
LMOD1	2.16e-35	-2.03086	0.148	0.237	7.91e-31
CCL14	9.31e-47	-2.036	0.218	0.316	3.41e-42
RUNX1T1	1.61e-13	-2.04763	0.079	0.123	5.89e-09
GABRP	3.93e-38	-2.04893	0.229	0.304	1.44e-33
B3GNT7	3.9e-23	-2.05321	0.097	0.16	1.43e-18
SFRP5	4.88e-34	-2.05394	0.065	0.145	1.79e-29
ITGA7	8.35e-20	-2.07115	0.075	0.131	3.06e-15
LINC02532	1.4e-18	-2.08288	0.073	0.126	5.11e-14
SFRP4	2.05e-46	-2.08503	0.264	0.35	7.52e-42
SPARCL1	3.08e-298	-2.09697	0.5	0.711	1.13e-293
SNED1	3.63e-28	-2.09929	0.108	0.183	1.33e-23
DIO3OS	5.92e-21	-2.09954	0.085	0.145	2.17e-16
GATA2	7.6e-15	-2.10466	0.063	0.107	2.78e-10
CCDC80	6.25e-181	-2.10729	0.7	0.716	2.29e-176
CH25H	0.000976667	-2.1074	0.103	0.117	1
FABP4	1.27e-18	-2.1078	0.09	0.145	4.66e-14
SYNM	2.04e-08	-2.11428	0.092	0.123	0.000746405
PGM5	2.16e-14	-2.11953	0.068	0.112	7.9e-10
CPA3	1.16e-44	-2.12821	0.093	0.197	4.26e-40
HAND2-AS1	6.53e-29	-2.13644	0.086	0.162	2.39e-24
ZG16B	9.34e-16	-2.13936	0.07	0.118	3.42e-11
NTRK2	5.24e-22	-2.14062	0.105	0.167	1.92e-17
DPT	7.4e-41	-2.15379	0.15	0.247	2.71e-36
FOS	1.79e-264	-2.16842	0.772	0.804	6.54e-260
RGS5	6.85e-164	-2.1823	0.395	0.562	2.51e-159
GFRA1	1.22e-07	-2.187	0.091	0.118	0.00446653
CNN1	2.74e-77	-2.19675	0.282	0.411	1e-72
WFDC1	3.45e-24	-2.19772	0.096	0.162	1.26e-19
MIR99AHG	1.72e-14	-2.20971	0.058	0.101	6.29e-10
CRLF1	6.3e-06	-2.21077	0.094	0.115	0.230477
SMOC2	5.25e-70	-2.24633	0.266	0.383	1.92e-65
APCDD1	6e-56	-2.25127	0.096	0.216	2.2e-51
CAVIN2	7.91e-46	-2.26954	0.147	0.249	2.9e-41
KIT	1.01e-23	-2.28549	0.047	0.106	3.7e-19
SFRP1	1.91e-23	-2.28769	0.089	0.152	6.98e-19
LSAMP	2.1e-20	-2.2929	0.062	0.117	7.7e-16
APOD	4.31e-300	-2.31593	0.34	0.649	1.58e-295
HSPB6	2.39e-113	-2.32002	0.333	0.476	8.75e-109
BOC	3.16e-51	-2.34726	0.145	0.255	1.16e-46
IGLC1	4.51e-108	-2.3538	0.545	0.62	1.65e-103
ZBTB20	3.45e-21	-2.35913	0.061	0.117	1.26e-16
HIGD1B	1.81e-28	-2.37098	0.047	0.113	6.64e-24
SLC4A4	1.82e-34	-2.40563	0.105	0.187	6.65e-30
PTCH1	3.2e-36	-2.42968	0.082	0.168	1.17e-31
MFSD4A	2.01e-30	-2.43649	0.042	0.109	7.36e-26
CFD	1.53e-57	-2.45126	0.442	0.474	5.6e-53
EGR3	2.25e-10	-2.47152	0.075	0.11	8.24e-06
KIAA1324	1.09e-22	-2.48817	0.051	0.107	3.99e-18
SLC5A1	8.38e-38	-2.49511	0.051	0.132	3.07e-33
TMEM100	1.26e-29	-2.50273	0.038	0.103	4.63e-25
MFAP5	6.62e-48	-2.5471	0.145	0.252	2.42e-43
NR4A2	1.15e-11	-2.56141	0.116	0.153	4.2e-07
ACE2	2.64e-46	-2.56307	0.056	0.152	9.67e-42
IGHA1	0	-2.57654	0.742	0.846	0
DES	1.57e-231	-2.60902	0.302	0.577	5.76e-227
MYH11	2.08e-217	-2.66256	0.304	0.558	7.6e-213
HBA2	0.0132266	-2.67521	0.097	0.106	1
SLIT3	4.26e-63	-2.68008	0.164	0.287	1.56e-58
NR4A1	1.73e-158	-2.68283	0.445	0.579	6.34e-154
ACKR1	5.91e-82	-2.71652	0.126	0.277	2.16e-77
PRELP	1.12e-197	-2.72542	0.457	0.61	4.1e-193
KLK11	2.65e-45	-2.73874	0.051	0.143	9.72e-41
VSIG2	1.4e-45	-2.75586	0.049	0.142	5.14e-41
JCHAIN	5.78e-163	-2.78916	0.437	0.59	2.11e-158
FBLN1	0	-2.79828	0.627	0.84	0
ACTG2	5.22e-165	-2.82704	0.283	0.495	1.91e-160
ADAM33	9.91e-51	-2.84554	0.047	0.147	3.63e-46
CHST4	1.19e-49	-2.89495	0.042	0.138	4.36e-45
TFF2	1.59e-46	-2.98403	0.243	0.343	5.83e-42
SLC3A1	7.54e-56	-3.00601	0.07	0.18	2.76e-51
IGF1	3.17e-82	-3.1077	0.178	0.32	1.16e-77
OMD	4.23e-30	-3.13063	0.037	0.102	1.55e-25
MMP1	3.27e-38	-3.19949	0.076	0.162	1.2e-33
FOSB	1.63e-76	-3.20746	0.184	0.322	5.95e-72
SCARA5	4.87e-27	-3.2418	0.04	0.1	1.78e-22
DUOXA2	2.54e-67	-3.25442	0.098	0.228	9.29e-63
OGN	5.72e-96	-3.45845	0.08	0.243	2.09e-91
CHRDL1	5.37e-45	-3.69802	0.049	0.138	1.97e-40
ERN2	5.9e-72	-3.70506	0.024	0.143	2.16e-67
MUC5B	6.54e-246	-3.73864	0.333	0.566	2.4e-241
DUOX2	2.53e-100	-3.73977	0.098	0.266	9.24e-96
PIGR	6.16e-161	-3.78593	0.393	0.528	2.25e-156
FCGBP	9.57e-176	-3.79761	0.32	0.513	3.5e-171
MUC6	5.71e-155	-3.81118	0.201	0.411	2.09e-150
IGHA2	1.6e-250	-3.91281	0.306	0.556	5.86e-246
C16orf89	3.75e-63	-3.93213	0.026	0.133	1.37e-58
FAM3D	5.4e-104	-4.12405	0.035	0.198	1.98e-99
TFF3	3.42e-243	-4.22156	0.25	0.507	1.25e-238
PI16	7.66e-175	-4.9271	0.062	0.306	2.8e-170
SCGB3A1	5.82e-260	-5.3571	0.141	0.447	2.13e-255
CRISP3	1.11e-92	-5.94767	0.013	0.151	4.08e-88
REG1A	2.59e-140	-6.64231	0.017	0.213	9.47e-136
