# Supplementary material for: Macrophage-rich niches regulate T cell dynamics at the liver invasive margin during gallbladder cancer progression
Source: J Clin Invest. 2026 Mar 2;136(5):e193672. doi: 10.1172/JCI193672 (PMC12948426; doi:10.1172/JCI193672)
Supplement: Supplemental table 5 [file jci-136-193672-s042.xlsx]

## Sheet: Sheet1
Table S5. Pathway enrichment of the CXCL9+ Immune niche
Description	GeneRatio	BgRatio	p.adjust	Enriched_geneID	Count
lymphocyte chemotaxis	11/325	64/18870	6.70139e-07	CXCL10/CCL18/CXCL11/CXCL13/PADI2/ADAM8/CCL4/CCL15/CCL16/HSD3B7/CCL20	11
acute inflammatory response	13/325	107/18870	1.986e-06	ORM1/PLA2G2D/LBP/CREB3L3/ORM2/HP/ADAM8/MBL2/CCR7/F2/APCS/SERPINA3/FCGR3A	13
cytokine-cytokine receptor interaction	22/140	265/5245	9.11114e-05	CXCL10/CCL18/CXCL11/CXCL13/CXCL9/INHBE/INHBC/CCL4L2/IL2RB/IL21R/CXCL5/TNFRSF12A/LTB/CCL4/IL12RB1/CCR7/EGFR/CXCR3/CCL15/CCL16/IL2RA/CCL20	22
chemokine signaling pathway	14/140	189/5245	0.00946527	CXCL10/CCL18/CXCL11/CXCL13/CXCL9/CCL4L2/CXCL5/CCL4/CCR7/CXCR3/CCL15/STAT1/CCL16/CCL20	14
