# Supplementary material for: Macrophage-rich niches regulate T cell dynamics at the liver invasive margin during gallbladder cancer progression
Source: J Clin Invest. 2026 Mar 2;136(5):e193672. doi: 10.1172/JCI193672 (PMC12948426; doi:10.1172/JCI193672)
Supplement: Supplemental table 6 [file jci-136-193672-s043.xlsx]

## Sheet: Sheet1
Table S6. Public liver cancer 10x Visium spatial transcriptomics datasets
sample_id	patient_id	study_id	disease*	is.boundary	boundary_tissue	tech_batch	database_id	sample_id_raw	treatment	PMID	included
S01_CRC_01_TPT	S01_CRC_01	S01	CRC	yes	colon	visium	GSE225857	GSM7058756	naive	37327339	no
S01_CRC_02_TPT	S01_CRC_02	S01	CRC	yes	colon	visium	GSE225857	GSM7058757	naive	37327339	no
S01_CRC_03_TPT	S01_CRC_03	S01	CRC	yes	colon	visium	GSE225857	GSM7058758	naive	37327339	no
S01_CRC_04_TPT	S01_CRC_04	S01	CRC	yes	colon	visium	GSE225857	GSM7058759	naive	37327339	no
S01_CRC_05_TLM	S01_CRC_05	S01	CRC	yes	liver	visium	GSE225857	GSM7058760	naive	37327339	yes
S01_CRC_06_TLM	S01_CRC_06	S01	CRC	yes	liver	visium	GSE225857	GSM7058761	naive	37327339	yes
S02_CRC_01_TPT	S02_CRC_01	S02	CRC	yes	colon	visium	NA	ST-colon1	naive	34417225	no
S02_CRC_02_TPT	S02_CRC_02	S02	CRC	yes	colon	visium	NA	ST-colon2	naive	34417225	no
S02_CRC_03_TPT	S02_CRC_03	S02	CRC	yes	colon	visium	NA	ST-colon3	chemo	34417225	no
S02_CRC_04_TPT	S02_CRC_04	S02	CRC	yes	colon	visium	NA	ST-colon4	chemo	34417225	no
S02_CRC_01_TLM	S02_CRC_01	S02	CRC	yes	liver	visium	NA	ST-liver1	naive	34417225	yes
S02_CRC_02_TLM	S02_CRC_02	S02	CRC	yes	liver	visium	NA	ST-liver2	naive	34417225	yes
S02_CRC_03_TLM	S02_CRC_03	S02	CRC	yes	liver	visium	NA	ST-liver3	chemo	34417225	no
S02_CRC_04_TLM	S02_CRC_04	S02	CRC	yes	liver	visium	NA	ST-liver4	chemo	34417225	no
S03_HCC_01_L	S03_HCC_01	S03	HCC	no	NA	visium	NA	HCC-1N	naive	34919432	no
S03_HCC_01_TL	S03_HCC_01	S03	HCC	yes	liver	visium	NA	HCC-1L	naive	34919432	yes
S03_HCC_01_T	S03_HCC_01	S03	HCC	no	NA	visium	NA	HCC-1T	naive	34919432	no
S03_CHC_01_L	S03_CHC_01	S03	CHC	no	NA	visium	NA	cHC-1N	naive	34919432	no
S03_CHC_01_TL	S03_CHC_01	S03	CHC	yes	liver	visium	NA	cHC-1L	naive	34919432	yes
S03_CHC_01_T	S03_CHC_01	S03	CHC	no	NA	visium	NA	cHC-1T	naive	34919432	no
S03_HCC_02_L	S03_HCC_02	S03	HCC	no	NA	visium	NA	HCC-2N	naive	34919432	no
S03_HCC_02_TL	S03_HCC_02	S03	HCC	yes	liver	visium	NA	HCC-2L	naive	34919432	yes
S03_HCC_02_T	S03_HCC_02	S03	HCC	no	NA	visium	NA	HCC-2T	naive	34919432	no
S03_HCC_02_P	S03_HCC_02	S03	HCC	no	NA	visium	NA	HCC-2P	naive	34919432	no
S03_HCC_03_L	S03_HCC_03	S03	HCC	no	NA	visium	NA	HCC-3N	naive	34919432	no
S03_HCC_03_TL	S03_HCC_03	S03	HCC	yes	liver	visium	NA	HCC-3L	naive	34919432	yes
S03_HCC_03_T	S03_HCC_03	S03	HCC	no	NA	visium	NA	HCC-3T	naive	34919432	no
S03_HCC_04_L	S03_HCC_04	S03	HCC	no	NA	visium	NA	HCC-4N	naive	34919432	no
S03_HCC_04_TL	S03_HCC_04	S03	HCC	yes	liver	visium	NA	HCC-4L	naive	34919432	yes
S03_HCC_04_T	S03_HCC_04	S03	HCC	no	NA	visium	NA	HCC-4T	naive	34919432	no
S03_ICC_01_TL	S03_ICC_01	S03	ICC	yes	liver	visium	NA	ICC-1L	naive	34919432	yes
S03_HCC_05_TL_1	S03_HCC_05	S03	HCC	yes	liver	visium	NA	HCC-5A	naive	34919432	yes
S03_HCC_05_TL_2	S03_HCC_05	S03	HCC	yes	liver	visium	NA	HCC-5B	naive	34919432	yes
S03_HCC_05_TL_3	S03_HCC_05	S03	HCC	yes	liver	visium	NA	HCC-5C	naive	34919432	yes
S03_HCC_05_TL_4	S03_HCC_05	S03	HCC	yes	liver	visium	NA	HCC-5D	naive	34919432	yes
S04_HCC_01_T	S04_HCC_01	S04	HCC	no	NA	visium	GSE203612	GSM6177612	naive	35931863	no
S06_HCC_01_T	S06_HCC_01	S06	HCC	no	NA	visium	GSE238264	GSM7661255	TKI+ICB	37723590	no
S06_HCC_02_T	S06_HCC_02	S06	HCC	no	NA	visium	GSE238264	GSM7661256	TKI+ICB	37723590	no
S06_HCC_03_T	S06_HCC_03	S06	HCC	no	NA	visium	GSE238264	GSM7661257	TKI+ICB	37723590	no
S06_HCC_04_T	S06_HCC_04	S06	HCC	no	NA	visium	GSE238264	GSM7661258	TKI+ICB	37723590	no
S06_HCC_05_T	S06_HCC_05	S06	HCC	no	NA	visium	GSE238264	GSM7661259	TKI+ICB	37723590	no
S06_HCC_06_T	S06_HCC_06	S06	HCC	no	NA	visium	GSE238264	GSM7661260	TKI+ICB	37723590	no
S06_HCC_07_T	S06_HCC_07	S06	HCC	no	NA	visium	GSE238264	GSM7661261	TKI+ICB	37723590	no
S07_CRC_01_TLM	S07_CRC_01	S07	CRC	yes	liver	visium	GSE206552	GSM6256810	chemo	37157887	no
S07_CRC_02_TLM	S07_CRC_02	S07	CRC	yes	liver	visium	GSE206552	GSM6256811	chemo	37157887	no
S07_CRC_03_TLM	S07_CRC_03	S07	CRC	yes	liver	visium	GSE206552	GSM6256812	chemo	37157887	no
S07_CRC_04_TLM	S07_CRC_04	S07	CRC	yes	liver	visium	GSE206552	GSM6256813	chemo	37157887	no
S14_HCC_01_T	S14_HCC_01	S14	HCC	no	NA	visium	GSE245908	GSM7850822	naive	38350444	no
S14_HCC_02_T	S14_HCC_02	S14	HCC	no	NA	visium	GSE245908	GSM7850823	naive	38350444	no
S15_HCC_01_T	S15_HCC_01	S15	HCC	no	NA	visium	GSE224411	GSM7021870	naive	37080163	no
S16_PCA_01_TLM	S16_PCA_01	S16	PCA	no	NA	visium	GSE278936	GSM8558024	naive	39550375	no
S17_CRC_01_TLM	S17_CRC_01	S17	CRC	yes	liver	visium	GSE217414	GSM6716963	chemo	37144485	no
S17_CRC_02_TLM	S17_CRC_02	S17	CRC	yes	liver	visium	GSE217414	GSM6716964	chemo	37144485	no
S17_CRC_03_TLM	S17_CRC_03	S17	CRC	yes	liver	visium	GSE217414	GSM6716965	chemo	37144485	no
S17_CRC_04_TLM	S17_CRC_04	S17	CRC	yes	liver	visium	GSE217414	GSM6716966	chemo	37144485	no
S20_CRC_01_TLM	S20_CRC_01	S20	CRC	yes	liver	visium	GSE254364	GSM8041061	naive	36652202	yes
S20_CRC_02_TLM	S20_CRC_02	S20	CRC	yes	liver	visium	GSE254364	GSM8041062	naive	36652202	yes
S21_CRC_01_T	S21_CRC_01	S21	CRC	no	NA	visium_FFPE	GSE267401	GSM8265211	naive	NA	no
S21_CRC_01_TLM	S21_CRC_01	S21	CRC	no	NA	visium_FFPE	GSE267401	GSM8265212	naive	NA	no
S21_CRC_02_T	S21_CRC_02	S21	CRC	no	NA	visium_FFPE	GSE267401	GSM8265213	naive	NA	no
S21_CRC_02_TLM	S21_CRC_02	S21	CRC	no	NA	visium_FFPE	GSE267401	GSM8265214	naive	NA	no
disease*
CRC: Colorectal cancer
HCC: Hepatocellular carcinoma
ICC: Intrahepatic cholangiocarcinoma
CHC: Combined hepatocellular and cholangiocarcinoma
PCA: Prostate cancer
