# Supplementary material for: Macrophage-rich niches regulate T cell dynamics at the liver invasive margin during gallbladder cancer progression
Source: J Clin Invest. 2026 Mar 2;136(5):e193672. doi: 10.1172/JCI193672 (PMC12948426; doi:10.1172/JCI193672)
Supplement: Supplemental table 7 [file jci-136-193672-s044.xlsx]

## Sheet: CCniche.vs.CTniche
Table S7. Differentially expressed genes between the CXCL9+ C1QB+ Immune niche and the CXCL9+ TRAC+ Immune niche
gene_symbol	p_val	avg_log2FC	pct.1	pct.2	p_val_adj
MIR205HG	2.48961e-94	7.72819	0.277	0.003	9.11222e-90
ELDR	1.55017e-34	7.01777	0.109	0.001	5.67379e-30
MUC4	1.48356e-70	6.55217	0.222	0.007	5.42997e-66
AC129507.4	4.05171e-71	6.44338	0.215	0.002	1.48297e-66
TNNC2	2.9368e-112	6.30203	0.339	0.013	1.0749e-107
CSN3	1.60084e-34	6.27961	0.109	0.001	5.85925e-30
AQP5	1.20547e-48	6.08599	0.161	0.007	4.41215e-44
KRT6A	1.46983e-57	5.66479	0.275	0.06	5.37974e-53
KRT14	1.35948e-33	5.64951	0.111	0.004	4.97584e-29
KRT81	8.61597e-61	5.52993	0.248	0.036	3.15353e-56
CST1	8.59979e-289	4.87758	0.798	0.174	3.14761e-284
TFF2	2.32624e-116	4.70237	0.408	0.053	8.51429e-112
AL121761.1	1.13128e-23	4.38947	0.114	0.021	4.14059e-19
KRT5	5.67128e-32	4.2319	0.186	0.05	2.07574e-27
GJB5	6.69998e-29	4.07439	0.112	0.01	2.45226e-24
CST6	3.68908e-138	3.97409	0.525	0.115	1.35024e-133
MSLN	1.58857e-61	3.95881	0.287	0.061	5.81431e-57
COL11A1	2.56886e-78	3.8257	0.305	0.041	9.40228e-74
SFRP2	1.17543e-233	3.72375	0.752	0.189	4.30219e-229
DIO2	1.6175e-40	3.57843	0.173	0.024	5.9202e-36
TRIM54	2.7324e-142	3.53656	0.571	0.148	1.00009e-137
DES	9.99139e-99	3.47168	0.455	0.125	3.65695e-94
MATN3	1.70118e-50	3.43113	0.271	0.07	6.22648e-46
NEGR1	4.09169e-22	3.40172	0.118	0.025	1.4976e-17
AP005233.2	4.86242e-23	3.39343	0.123	0.027	1.7797e-18
PLN	1.85141e-49	3.36661	0.233	0.044	6.77634e-45
NPTX1	6.18745e-29	3.27226	0.14	0.024	2.26467e-24
L1CAM	6.40026e-59	3.25398	0.275	0.054	2.34256e-54
CST2	6.1237e-125	3.24264	0.499	0.109	2.24133e-120
KLHL35	8.38673e-48	3.23983	0.221	0.039	3.06963e-43
GREM1	8.17007e-183	3.22813	0.689	0.214	2.99033e-178
ELFN1-AS1	1.55229e-36	3.1402	0.166	0.026	5.68154e-32
FAM83A	2.88064e-77	3.13391	0.347	0.07	1.05434e-72
MUC16	1.1556e-55	3.09516	0.256	0.046	4.22963e-51
TFF1	2.197e-116	3.06855	0.512	0.141	8.04123e-112
CST4	1.30475e-33	3.0579	0.138	0.016	4.77552e-29
MYEOV	1.87867e-118	2.986	0.544	0.154	6.87613e-114
KRT16	1.19824e-36	2.98172	0.172	0.029	4.38569e-32
MUC5B	1.44669e-94	2.97083	0.484	0.161	5.29503e-90
BMP8A	9.79855e-29	2.89572	0.161	0.038	3.58637e-24
LAMP5	3.36866e-61	2.86962	0.338	0.097	1.23296e-56
KLK10	7.28311e-20	2.85106	0.111	0.025	2.66569e-15
THBS4	8.65643e-29	2.83176	0.185	0.053	3.16834e-24
MFAP5	1.90605e-39	2.75159	0.223	0.056	6.97633e-35
MUC12	7.87706e-39	2.74029	0.216	0.053	2.88308e-34
MMP11	2.94005e-166	2.73113	0.729	0.277	1.07609e-161
TRIM29	2.89195e-39	2.6806	0.213	0.049	1.05848e-34
VCX	2.79355e-24	2.64055	0.138	0.032	1.02247e-19
MUC5AC	9.83125e-55	2.63585	0.273	0.058	3.59834e-50
FDCSP	1.69046e-58	2.63095	0.539	0.346	6.18725e-54
PROM2	1.59922e-52	2.61889	0.292	0.078	5.85329e-48
HTRA3	1.72754e-196	2.61861	0.787	0.317	6.32296e-192
FCGBP	6.96396e-67	2.60322	0.442	0.18	2.54888e-62
PCSK1N	2.00761e-80	2.60195	0.532	0.244	7.34804e-76
S100P	1.54792e-73	2.59043	0.529	0.248	5.66556e-69
IGFL2	1.86171e-26	2.56248	0.192	0.064	6.81405e-22
SDR16C5	2.17822e-16	2.55971	0.105	0.029	7.9725e-12
AC103702.2	1.11557e-38	2.55927	0.207	0.046	4.08311e-34
MELTF	4.07627e-129	2.55742	0.648	0.26	1.49196e-124
ITPKA	6.37185e-28	2.55443	0.163	0.04	2.33216e-23
PSCA	2.6216e-18	2.53642	0.129	0.04	9.5953e-14
SPOCK1	1.5526e-31	2.53405	0.187	0.048	5.68268e-27
EDIL3	1.78284e-33	2.48594	0.218	0.065	6.52538e-29
COL10A1	2.92009e-84	2.47878	0.46	0.147	1.06878e-79
LAMA3	1.40419e-75	2.45068	0.515	0.212	5.13948e-71
LYPD3	4.6493e-20	2.44174	0.138	0.041	1.70169e-15
SULF1	7.50758e-229	2.44136	0.863	0.379	2.74785e-224
PODXL2	6.96933e-37	2.43148	0.25	0.082	2.55084e-32
KLK6	1.90901e-22	2.42613	0.131	0.031	6.98717e-18
PI3	2.53708e-51	2.42227	0.313	0.095	9.28595e-47
HLA-G	4.94064e-19	2.4121	0.113	0.027	1.80833e-14
TPSB2	2.86825e-89	2.41056	0.522	0.192	1.04981e-84
MXRA5	1.11276e-105	2.39137	0.591	0.246	4.0728e-101
COL12A1	3.66695e-90	2.35898	0.524	0.203	1.34214e-85
IL11	2.89393e-10	2.34335	0.109	0.048	1.05921e-05
PSD	1.48432e-15	2.33741	0.127	0.046	5.43275e-11
CATSPER1	4.25855e-18	2.33545	0.131	0.041	1.55867e-13
SERPINB5	6.26669e-48	2.32912	0.327	0.112	2.29367e-43
ETV4	2.5811e-35	2.32284	0.236	0.073	9.44708e-31
COMP	6.40712e-129	2.32228	0.66	0.251	2.34507e-124
KRT80	1.90608e-35	2.28992	0.225	0.065	6.97644e-31
GJB3	2.52615e-58	2.24507	0.374	0.124	9.24597e-54
PDGFRL	4.43055e-12	2.22266	0.1	0.036	1.62162e-07
WNT5A	2.23755e-26	2.1858	0.187	0.058	8.18967e-22
KRBOX1	3.2587e-16	2.1845	0.111	0.033	1.19272e-11
COL17A1	1.27401e-21	2.17948	0.159	0.051	4.66299e-17
CCND1	4.77875e-39	2.16593	0.785	0.657	1.74907e-34
WFDC2	2.41792e-89	2.1618	0.596	0.279	8.84983e-85
SFN	4.99991e-155	2.14883	0.768	0.365	1.83002e-150
AL161431.1	2.98159e-30	2.14133	0.231	0.08	1.09129e-25
EGFR	5.18917e-22	2.12805	0.507	0.388	1.89929e-17
PITX1	1.2312e-50	2.12381	0.332	0.107	4.50631e-46
PDLIM4	3.27517e-94	2.12329	0.585	0.26	1.19875e-89
TPSAB1	8.05914e-16	2.10957	0.14	0.053	2.94972e-11
TRPV6	5.54259e-20	2.1073	0.138	0.041	2.02864e-15
ADORA2B	4.31977e-18	2.10351	0.139	0.047	1.58108e-13
CYP24A1	2.39555e-20	2.09897	0.141	0.041	8.76795e-16
TNFAIP6	1.20261e-31	2.08781	0.251	0.094	4.40167e-27
PODNL1	5.16611e-16	2.08717	0.132	0.047	1.89085e-11
SLC39A4	1.06392e-79	2.07991	0.552	0.254	3.89404e-75
PKP3	1.78104e-100	2.07131	0.583	0.215	6.51879e-96
MXRA8	6.98948e-178	2.06269	0.888	0.557	2.55822e-173
LAMB3	1.66357e-165	2.05866	0.877	0.53	6.08883e-161
CLIC3	1.69077e-37	2.05329	0.367	0.179	6.18839e-33
AC105446.1	1.43597e-26	2.05308	0.2	0.067	5.25581e-22
TNNT1	3.35855e-63	2.04706	0.408	0.136	1.22926e-58
SFTA2	1.95165e-80	2.04516	0.541	0.242	7.14322e-76
FOSL1	3.5209e-36	2.04279	0.315	0.133	1.28868e-31
OSM	5.15518e-20	2.0312	0.16	0.055	1.88685e-15
GJA1	1.50815e-74	2.01288	0.615	0.367	5.51999e-70
CGB3	1.7273e-29	6.6593	0.095	0.002	6.32209e-25
C19orf33	7.19133e-191	1.9897	0.954	0.639	2.6321e-186
HIST1H1C	9.3387e-25	1.98574	0.327	0.19	3.41806e-20
CTHRC1	1.8272e-132	1.98318	0.757	0.408	6.68774e-128
CLTRN	1.66563e-21	1.98135	0.18	0.067	6.09636e-17
TMEM125	1.25688e-27	1.9663	0.197	0.061	4.60031e-23
EPPK1	3.29617e-17	1.95953	0.134	0.044	1.20643e-12
WNT7A	1.89676e-14	1.95891	0.115	0.039	6.94232e-10
POSTN	2.07018e-143	1.9529	0.866	0.544	7.57708e-139
IGFBP5	1.47567e-176	1.95122	0.908	0.599	5.40111e-172
NBL1	1.48986e-235	1.94818	0.95	0.619	5.45303e-231
KRT7	9.10478e-186	1.94424	0.918	0.653	3.33244e-181
FERMT1	2.9764e-26	1.94338	0.229	0.088	1.08939e-21
SPON1	1.64819e-39	1.94288	0.379	0.191	6.03254e-35
BARX1	4.07488e-31	6.65807	0.096	0.001	1.49145e-26
FAM83D	1.8326e-16	1.93784	0.147	0.056	6.70749e-12
MFAP2	3.79923e-87	1.93359	0.604	0.295	1.39056e-82
MYH11	1.89957e-46	1.93237	0.405	0.189	6.95261e-42
RTL1	1.97766e-14	1.92969	0.172	0.084	7.23844e-10
CNN1	2.94301e-50	1.92919	0.389	0.16	1.07717e-45
NOX4	2.33831e-15	1.91054	0.125	0.044	8.55843e-11
KRT19	2.14689e-197	1.89696	0.984	0.803	7.85785e-193
CRABP2	3.85209e-45	1.88264	0.354	0.139	1.40991e-40
PLPP2	4.09623e-131	1.88201	0.75	0.374	1.49926e-126
HOXB-AS3	4.71115e-15	1.87555	0.118	0.039	1.72433e-10
GALNT14	4.05329e-55	1.86735	0.394	0.146	1.48355e-50
IL20RB	5.09769e-14	1.8549	0.131	0.052	1.8658e-09
RARRES1	3.85351e-73	1.84797	0.677	0.47	1.41042e-68
AL355312.4	6.60464e-45	1.83483	0.326	0.11	2.41737e-40
PRRX1	2.32433e-32	1.83348	0.318	0.148	8.50726e-28
MISP	2.67853e-71	1.82731	0.496	0.193	9.8037e-67
TNFRSF19	1.40372e-15	1.81875	0.12	0.039	5.13775e-11
FOXQ1	1.36539e-26	1.81465	0.239	0.095	4.99747e-22
HMGA1	6.56694e-195	1.81304	0.959	0.725	2.40357e-190
B3GNT7	6.75164e-13	1.81197	0.132	0.056	2.47117e-08
COL7A1	2.71836e-46	1.80578	0.394	0.172	9.94946e-42
CEACAM6	3.70227e-08	1.7902	0.276	0.217	0.00135507
RSAD2	5.0505e-26	1.78945	0.28	0.131	1.84853e-21
AC091729.3	9.34622e-18	1.78811	0.177	0.075	3.42081e-13
OLR1	9.88866e-29	1.78662	0.253	0.098	3.61935e-24
G6PD	1.52897e-96	1.78462	0.722	0.459	5.59618e-92
ADAMTS14	5.81975e-17	1.77586	0.176	0.076	2.13009e-12
EPN3	1.50925e-16	1.7745	0.153	0.06	5.52402e-12
CPA3	9.2454e-14	1.77288	0.129	0.051	3.38391e-09
RAB27B	3.23589e-33	1.76763	0.284	0.112	1.18437e-28
CDCA8	1.79489e-16	1.76516	0.184	0.084	6.56948e-12
LOX	3.69481e-42	1.76126	0.398	0.194	1.35234e-37
SUGCT	4.13461e-18	1.75166	0.186	0.081	1.51331e-13
C6orf132	5.86667e-24	1.75079	0.214	0.084	2.14726e-19
GPR87	8.92653e-21	1.74643	0.146	0.043	3.2672e-16
ST6GALNAC1	3.86573e-10	1.74398	0.132	0.066	1.4149e-05
CDC20	6.69052e-46	1.74042	0.442	0.224	2.4488e-41
CBR3	3.14122e-13	1.74032	0.149	0.067	1.14972e-08
AGR2	4.58661e-69	1.74001	0.605	0.337	1.67874e-64
ATAD3C	2.17764e-13	1.72251	0.14	0.061	7.97037e-09
TMEM265	1.47243e-62	1.72243	0.619	0.406	5.38924e-58
TK1	2.55585e-64	1.71769	0.548	0.297	9.35468e-60
PRAME	1.97203e-20	1.7164	0.17	0.06	7.21783e-16
PYCR1	8.56162e-65	1.71636	0.556	0.297	3.13364e-60
GRIN2D	6.14991e-11	1.71478	0.113	0.048	2.25093e-06
MIA	7.31453e-26	1.71443	0.241	0.099	2.67719e-21
LINC01116	9.80601e-17	1.70309	0.15	0.056	3.5891e-12
E2F1	9.02063e-34	1.70275	0.318	0.14	3.30164e-29
MLLT11	7.55615e-25	1.70045	0.24	0.101	2.76563e-20
PRRG2	5.76379e-19	1.69988	0.167	0.063	2.10961e-14
ANTXR1	1.07674e-80	1.69367	0.673	0.426	3.94098e-76
MROH6	1.6145e-28	1.69357	0.251	0.099	5.90923e-24
CACNG4	3.2182e-14	1.69301	0.13	0.05	1.17789e-09
ANO1	2.80443e-58	1.68679	0.518	0.257	1.02645e-53
BIRC5	2.83075e-61	1.68641	0.554	0.307	1.03608e-56
FOXJ1	4.69574e-18	1.68512	0.168	0.066	1.71869e-13
FLNC	3.06622e-31	1.68127	0.327	0.158	1.12227e-26
S100A6	0	1.67753	1	0.999	0
TMEM54	2.02625e-109	1.67524	0.773	0.487	7.41628e-105
LYPD1	4.81001e-17	1.67276	0.169	0.069	1.76051e-12
DSC3	1.18667e-21	1.67214	0.187	0.069	4.34332e-17
STRA6	8.53167e-31	1.66805	0.298	0.131	3.12268e-26
ISLR	4.35153e-154	1.66688	0.904	0.625	1.5927e-149
NREP	3.22471e-45	1.66185	0.459	0.247	1.18028e-40
KRT17	1.12525e-157	1.66063	0.797	0.315	4.11854e-153
LAMC2	1.34667e-105	1.65627	0.75	0.38	4.92895e-101
TRIP13	4.71539e-22	1.6532	0.205	0.081	1.72588e-17
CDC6	3.66567e-24	1.65181	0.243	0.105	1.34167e-19
CTSE	1.53642e-37	1.64904	0.361	0.172	5.62344e-33
MMP12	1.73095e-09	1.64419	0.114	0.052	6.33545e-05
PMAIP1	4.99611e-35	1.64107	0.324	0.138	1.82863e-30
ACTR3C	1.31788e-12	1.63568	0.141	0.063	4.82357e-08
DUOX2	2.12322e-13	1.62904	0.134	0.055	7.7712e-09
SEMA3E	4.96982e-33	1.62537	0.3	0.122	1.819e-28
IER3	2.07614e-108	1.62509	0.895	0.755	7.59887e-104
HIST2H2AA4	7.27453e-08	1.62088	0.109	0.055	0.00266255
TPX2	7.90193e-54	1.6206	0.51	0.273	2.89219e-49
DUXAP8	1.04237e-12	1.61856	0.132	0.055	3.81518e-08
AC007952.4	2.68219e-29	1.61567	0.405	0.249	9.81709e-25
INHBA	2.85671e-77	1.61109	0.594	0.283	1.04559e-72
MYL9	1.52399e-209	1.60643	0.995	0.913	5.57794e-205
MDK	1.73842e-220	1.59568	0.969	0.825	6.36279e-216
SKA1	8.16423e-13	1.59412	0.158	0.075	2.98819e-08
TTC39A	4.12919e-35	1.59078	0.312	0.127	1.51132e-30
KCNMB1	1.63905e-10	1.58778	0.121	0.055	5.99908e-06
PRSS22	2.35616e-27	1.58499	0.266	0.112	8.62377e-23
CDH11	2.71101e-62	1.58428	0.574	0.314	9.92258e-58
KIFC1	1.17579e-07	1.58208	0.119	0.065	0.00430349
TNFRSF12A	1.58755e-185	1.57978	0.958	0.768	5.8106e-181
PLA2G2F	7.39825e-14	5.89222	0.041	0	2.70783e-09
SLC38A5	3.44244e-14	1.5753	0.199	0.106	1.25997e-09
PLAT	4.71268e-66	1.57327	0.565	0.291	1.72489e-61
RAB25	3.20565e-39	1.56538	0.358	0.155	1.1733e-34
DGKG	6.46802e-13	1.56525	0.13	0.053	2.36736e-08
HOPX	3.7809e-58	1.56079	0.558	0.315	1.38385e-53
NQO1	5.8259e-76	1.55536	0.741	0.527	2.13234e-71
UBE2S	2.63412e-96	1.55366	0.75	0.501	9.64115e-92
MMP24	7.97548e-18	1.55223	0.192	0.084	2.9191e-13
MMP14	6.69225e-118	1.54712	0.811	0.534	2.44943e-113
GAL3ST4	2.82724e-37	1.54534	0.376	0.178	1.0348e-32
OLFML2B	4.1898e-30	1.54528	0.385	0.217	1.53351e-25
IFI27	5.86785e-200	1.54371	0.983	0.882	2.14769e-195
PNLIP	7.18602e-09	5.54123	0.028	0.001	0.000263015
RAD54L	3.44519e-07	1.54247	0.106	0.056	0.0126097
HOXB9	2.8939e-11	1.53142	0.114	0.047	1.0592e-06
TSPAN2	8.28139e-10	1.52692	0.118	0.055	3.03107e-05
PDPN	2.21975e-20	1.52398	0.258	0.134	8.12452e-16
NETO2	3.47859e-26	1.52276	0.252	0.104	1.2732e-21
CENPA	1.88093e-14	1.52095	0.155	0.067	6.88438e-10
AC114930.1	1.17477e-11	5.49573	0.033	0	4.29976e-07
AHNAK2	1.05203e-29	1.51957	0.431	0.253	3.85055e-25
NEDD4L	7.6245e-38	1.51675	0.401	0.206	2.79064e-33
FBXO32	3.16972e-35	1.51528	0.409	0.223	1.16015e-30
GAGE1	2.85664e-07	5.437	0.019	0	0.0104556
STC2	5.46499e-11	1.51288	0.134	0.064	2.00024e-06
VGLL1	2.64666e-20	1.51244	0.18	0.067	9.68703e-16
WNT10A	9.12936e-19	1.512	0.251	0.131	3.34144e-14
LEMD1	8.51765e-14	1.51048	0.146	0.062	3.11755e-09
CCL8	1.19796e-10	1.50441	0.125	0.056	4.38466e-06
VSTM2L	3.48403e-08	1.50413	0.134	0.074	0.00127519
ITGA3	4.35619e-165	1.50346	0.949	0.629	1.59441e-160
ABO	1.10656e-13	1.49697	0.129	0.05	4.05011e-09
MUCL3	2.88718e-15	5.35877	0.049	0.001	1.05674e-10
ATP2C2	1.11112e-08	1.49615	0.107	0.051	0.000406683
CRYBA2	3.21395e-29	5.35333	0.095	0.002	1.17634e-24
EPHB6	9.66845e-18	1.49499	0.251	0.138	3.53875e-13
PPP1R14B	1.22881e-146	1.49485	0.972	0.901	4.49757e-142
PRSS8	1.82897e-56	1.49482	0.568	0.32	6.69422e-52
ACTG2	3.69526e-40	1.49308	0.377	0.174	1.3525e-35
SLC16A3	1.62055e-135	1.49292	0.879	0.574	5.93138e-131
CTAG2	2.36548e-12	1.49253	0.127	0.053	8.65788e-08
SMIM22	4.94996e-109	1.48969	0.784	0.493	1.81173e-104
NRSN2	3.62433e-20	1.48961	0.283	0.159	1.32654e-15
SEMA3C	8.3057e-57	1.48846	0.586	0.35	3.03997e-52
CGB5	1.8046e-07	5.31735	0.02	0	0.00660501
ZNF185	9.84999e-23	1.48411	0.263	0.124	3.60519e-18
NTM	1.12352e-16	1.48369	0.2	0.095	4.11218e-12
TINAGL1	1.40203e-77	1.47832	0.77	0.58	5.13158e-73
FAM27C	8.82157e-15	1.47763	0.176	0.081	3.22878e-10
SORT1	1.86959e-33	1.47564	0.385	0.205	6.84289e-29
MUC3A	1.25049e-21	1.47385	0.255	0.121	4.57692e-17
AC245041.2	2.91385e-11	1.47122	0.112	0.045	1.0665e-06
RTL8B	6.29829e-10	1.46993	0.157	0.087	2.30524e-05
WNT7B	8.84172e-15	1.46908	0.194	0.097	3.23616e-10
AP1M2	2.37982e-33	1.46828	0.307	0.125	8.71038e-29
SPECC1	6.64382e-24	1.46682	0.262	0.119	2.4317e-19
CREB3L1	1.52495e-22	1.46612	0.287	0.146	5.58145e-18
CLTCL1	1.37081e-09	1.4661	0.1	0.042	5.01729e-05
TACSTD2	3.10714e-75	1.46577	0.68	0.411	1.13725e-70
HBEGF	3.39269e-20	1.46283	0.255	0.128	1.24176e-15
SLC16A5	7.2443e-20	1.46224	0.241	0.117	2.65149e-15
PTK7	1.23859e-49	1.46159	0.492	0.258	4.53336e-45
LMOD1	1.90965e-15	1.46081	0.194	0.095	6.98951e-11
C5orf17	7.38364e-11	5.28718	0.031	0	2.70248e-06
NDUFS6	1.59956e-150	1.45916	0.918	0.815	5.85454e-146
OLFML2A	1.72178e-09	1.45394	0.105	0.047	6.3019e-05
CLPS	4.52282e-07	5.0488	0.019	0	0.016554
TGFB2	3.86082e-11	1.45335	0.12	0.051	1.4131e-06
INAVA	9.77336e-42	1.45079	0.442	0.225	3.57715e-37
AC018816.1	8.42486e-12	1.44942	0.146	0.069	3.08358e-07
MYBL2	1.89193e-34	1.44608	0.387	0.198	6.92465e-30
AC008514.1	1.14963e-08	5.02699	0.024	0	0.000420776
SLC39A6	1.18482e-48	1.44573	0.532	0.316	4.33658e-44
ISG15	1.46312e-151	1.44382	0.949	0.783	5.35517e-147
UBE2C	1.84528e-51	1.44332	0.567	0.356	6.75391e-47
ETV1	9.31957e-15	1.43988	0.156	0.067	3.41106e-10
MAPK8IP2	1.72985e-18	1.4398	0.183	0.073	6.33143e-14
TONSL	8.63526e-15	1.43939	0.218	0.116	3.16059e-10
IRAK1	2.35209e-147	1.43904	0.884	0.706	8.60888e-143
TPM2	7.38493e-144	1.43772	0.922	0.72	2.70296e-139
NPSR1	1.18184e-07	5.02116	0.023	0.001	0.00432564
SLC35E4	1.0966e-10	1.43471	0.12	0.053	4.01368e-06
GSTP1	8.49006e-235	1.4342	0.994	0.968	3.10745e-230
SCIN	5.56775e-15	1.4313	0.144	0.056	2.03785e-10
SLC6A8	1.94583e-32	1.43085	0.365	0.179	7.12195e-28
CCT6A	6.86447e-74	1.43079	0.856	0.718	2.51246e-69
HIST1H2BD	7.68138e-11	1.42703	0.203	0.12	2.81146e-06
CLDN4	3.22486e-154	1.42672	0.903	0.654	1.18033e-149
EVPL	3.56062e-27	1.426	0.254	0.101	1.30322e-22
TMEM139	3.85654e-12	1.42563	0.174	0.09	1.41153e-07
GALNT5	6.97389e-14	1.42537	0.154	0.067	2.55251e-09
MYBPC1	1.97438e-11	4.86408	0.035	0.001	7.22643e-07
DUOXA2	9.00884e-11	1.42037	0.131	0.061	3.29733e-06
LRFN4	7.57148e-27	1.42021	0.326	0.163	2.77124e-22
DCBLD2	8.31849e-45	1.41863	0.552	0.352	3.04465e-40
SLC2A1	7.6565e-78	1.4164	0.729	0.455	2.80236e-73
RAB34	2.01837e-77	1.41515	0.739	0.527	7.38743e-73
WDR34	1.15671e-49	1.41343	0.576	0.371	4.23366e-45
DSC2	5.8461e-41	1.4132	0.451	0.237	2.13973e-36
BCL2L15	2.46257e-11	1.41083	0.12	0.051	9.01325e-07
TFAP2A	9.25476e-11	1.40547	0.127	0.058	3.38733e-06
ABCB9	1.06797e-12	1.39673	0.148	0.067	3.90888e-08
P3H4	2.77012e-59	1.39549	0.608	0.37	1.01389e-54
PHLDA2	4.32246e-94	1.39477	0.77	0.496	1.58206e-89
CDA	2.24549e-21	1.39465	0.325	0.191	8.21871e-17
FOXL1	7.73895e-08	1.39454	0.142	0.082	0.00283253
HOXB7	8.43195e-18	1.39431	0.196	0.085	3.08618e-13
GRP	1.17324e-09	4.57875	0.031	0.001	4.29419e-05
MFSD2B	4.75158e-08	4.52622	0.024	0.001	0.00173913
SYNE4	1.33879e-15	1.39375	0.181	0.082	4.90011e-11
B9D1	6.30781e-18	1.39372	0.247	0.131	2.30872e-13
RRAD	7.05518e-24	1.3913	0.335	0.183	2.58227e-19
NXN	2.35241e-29	1.39061	0.392	0.226	8.61005e-25
PLCD3	1.40497e-14	1.39045	0.225	0.123	5.14233e-10
AXL	3.30751e-81	1.38967	0.768	0.519	1.21058e-76
AC068587.4	6.84459e-07	1.38879	0.103	0.055	0.0250519
SLFN13	1.58262e-16	1.38832	0.212	0.104	5.79253e-12
CDT1	6.60719e-20	1.38483	0.29	0.163	2.4183e-15
HMMR	1.32968e-10	1.38439	0.154	0.08	4.86674e-06
RAC3	4.44995e-07	1.38228	0.129	0.076	0.0162873
ITGB4	2.32651e-143	1.38215	0.872	0.472	8.51526e-139
NCAPG2	2.08777e-11	1.38095	0.176	0.095	7.64145e-07
CHRDL2	1.08876e-09	1.37995	0.346	0.283	3.98496e-05
SSPN	2.80403e-14	1.37817	0.219	0.12	1.0263e-09
GULP1	4.22462e-15	1.37637	0.185	0.087	1.54625e-10
CENPM	1.52307e-27	1.37613	0.347	0.183	5.5746e-23
CKMT1A	3.93255e-13	4.3249	0.046	0.003	1.43935e-08
MTCL1	1.00686e-17	1.37588	0.238	0.122	3.68522e-13
B3GALNT1	5.48259e-21	1.37518	0.271	0.138	2.00668e-16
COL1A2	8.84064e-162	1.37371	1	0.978	3.23576e-157
CD109	4.56121e-14	1.37364	0.217	0.119	1.66945e-09
ZNF703	6.48784e-26	1.37264	0.366	0.213	2.37462e-21
ACOT11	1.43686e-11	1.37166	0.104	0.038	5.25903e-07
SLC7A11	4.08022e-18	1.37144	0.221	0.105	1.4934e-13
CAV1	2.5601e-38	1.3694	0.644	0.456	9.37022e-34
KLF5	1.00027e-40	1.36325	0.475	0.259	3.6611e-36
SYT13	1.38674e-12	1.36305	0.183	0.096	5.0756e-08
B4GALNT1	3.08863e-14	1.36297	0.194	0.098	1.13047e-09
KIF4A	4.32255e-11	1.36179	0.154	0.078	1.5821e-06
AURKB	1.45302e-16	1.359	0.26	0.149	5.31822e-12
CHPF	1.78126e-115	1.35824	0.887	0.709	6.51959e-111
CERCAM	2.85197e-62	1.35185	0.624	0.372	1.04385e-57
GABRP	1.31507e-25	1.35168	0.303	0.145	4.81327e-21
CHCHD2	1.29152e-144	1.35074	0.985	0.959	4.7271e-140
KDF1	1.69861e-10	1.3485	0.132	0.062	6.21708e-06
MLF1	3.58198e-21	1.34803	0.268	0.133	1.31104e-16
RAB31	1.37824e-51	1.34359	0.621	0.414	5.04451e-47
ECT2	1.23216e-30	1.34329	0.367	0.19	4.50982e-26
PRSS3	3.09423e-34	1.34216	0.387	0.193	1.13252e-29
CDS1	7.7201e-16	1.34209	0.186	0.084	2.82563e-11
MRVI1	1.4735e-09	1.34168	0.181	0.109	5.39317e-05
SPHK1	1.13147e-54	1.33691	0.595	0.361	4.1413e-50
AL132857.1	7.41858e-07	4.18712	0.02	0.001	0.0271527
AL035661.1	1.06435e-08	1.33003	0.109	0.052	0.000389561
TMPRSS13	6.82487e-09	1.32921	0.126	0.064	0.000249797
RNASEH2A	7.50737e-09	1.32897	0.145	0.08	0.000274777
METTL2A	2.22409e-11	1.32291	0.189	0.106	8.14038e-07
FOXM1	1.47595e-24	1.32133	0.344	0.192	5.40213e-20
EEF1AKMT4	4.62197e-24	1.321	0.292	0.143	1.69169e-19
PLK1	1.22155e-18	1.32077	0.31	0.185	4.47099e-14
C15orf48	5.22452e-66	1.31686	0.699	0.473	1.91223e-61
MUC1	2.03454e-143	1.31343	0.86	0.504	7.44662e-139
VARS2	6.95848e-19	1.31206	0.432	0.317	2.54687e-14
NELFE	1.35812e-88	1.31076	0.807	0.609	4.97085e-84
FOXS1	9.73548e-15	1.3082	0.228	0.125	3.56328e-10
IGF2BP3	4.26428e-17	1.30626	0.219	0.107	1.56077e-12
MKI67	1.56235e-37	1.30589	0.45	0.25	5.71834e-33
NAT14	6.91571e-21	1.3044	0.304	0.172	2.53122e-16
RPL39L	2.6527e-19	1.30336	0.325	0.201	9.70915e-15
LINC00511	4.74825e-16	1.30187	0.212	0.104	1.73791e-11
VCAN	8.7491e-77	1.30034	0.821	0.606	3.20226e-72
TREM2	1.18806e-37	1.29568	0.42	0.217	4.34841e-33
CKB	3.38668e-23	1.29543	0.376	0.229	1.23956e-18
PRSS2	9.48168e-14	4.05036	0.05	0.004	3.47039e-09
LGALS1	2.07249e-254	1.29397	0.998	0.972	7.58552e-250
PHKA1	2.12316e-08	1.29225	0.112	0.055	0.000777099
CLTB	2.35592e-91	1.29158	0.842	0.691	8.62292e-87
NMUR2	4.16986e-16	1.2914	0.161	0.064	1.52621e-11
BRCA1	2.44031e-09	1.29111	0.151	0.082	8.93176e-05
DKK3	9.2468e-41	1.29103	0.552	0.366	3.38442e-36
CUEDC1	3.68052e-33	1.28881	0.46	0.281	1.34711e-28
GALNT7	3.41864e-26	1.2884	0.346	0.186	1.25126e-21
COL8A1	3.47285e-33	1.28714	0.459	0.274	1.2711e-28
FLNA	1.28394e-180	1.2855	0.997	0.976	4.69936e-176
GPHA2	4.12696e-16	4.02036	0.068	0.009	1.51051e-11
DMKN	1.93913e-25	1.28499	0.37	0.213	7.09741e-21
ARNTL2	1.32463e-23	1.28072	0.372	0.226	4.84829e-19
CCNF	1.98978e-08	1.27982	0.17	0.104	0.000728281
AL354953.1	4.52403e-16	1.27896	0.208	0.101	1.65584e-11
ST14	4.88925e-67	1.2775	0.743	0.547	1.78951e-62
FAM83H	7.85105e-46	1.2771	0.525	0.293	2.87356e-41
CSPG4	1.13891e-09	1.2769	0.152	0.081	4.16851e-05
PFKFB4	2.64499e-08	1.27649	0.122	0.063	0.000968093
MANEAL	6.12703e-17	1.27432	0.248	0.132	2.24255e-12
SPINT1	3.79443e-85	1.27044	0.763	0.525	1.3888e-80
RHOC	1.13263e-228	1.27006	0.992	0.911	4.14553e-224
SMIM3	1.09262e-16	1.26858	0.283	0.169	3.9991e-12
COCH	5.24678e-08	1.26794	0.114	0.058	0.00192038
APOL4	5.88858e-08	1.26738	0.125	0.067	0.00215528
IFI6	4.38575e-147	1.26617	0.947	0.816	1.60523e-142
HES4	3.7959e-85	1.26581	0.77	0.531	1.38934e-80
SPAG5	3.90324e-14	1.26524	0.246	0.143	1.42862e-09
TUBB3	2.22459e-40	1.26497	0.522	0.302	8.14222e-36
FMOD	2.4657e-50	1.26384	0.65	0.451	9.02472e-46
PDLIM7	9.19677e-85	1.26303	0.8	0.578	3.36611e-80
MGP	3.05399e-143	1.2581	0.99	0.9	1.11779e-138
ACE	1.10211e-18	1.25625	0.3	0.173	4.03384e-14
TRIM16	8.59189e-21	1.25587	0.307	0.171	3.14472e-16
NKX3-2	3.20409e-07	3.96706	0.026	0.003	0.0117273
FHL2	4.03679e-42	1.2552	0.558	0.356	1.47751e-37
TEAD3	8.5775e-14	1.25426	0.273	0.175	3.13945e-09
RRM2	3.44824e-40	1.25372	0.547	0.351	1.26209e-35
MBOAT2	1.0307e-19	1.25141	0.304	0.175	3.77247e-15
ADM2	5.04253e-08	1.24931	0.113	0.057	0.00184562
B4GALNT3	4.36255e-09	1.24883	0.126	0.063	0.000159674
STX1A	2.09788e-08	1.24851	0.183	0.115	0.000767844
TNFRSF6B	1.78404e-32	1.24805	0.543	0.365	6.52976e-28
FUT3	8.7668e-11	1.24763	0.113	0.047	3.20874e-06
SRPX2	1.22265e-34	1.24677	0.46	0.271	4.47501e-30
PICSAR	4.11502e-08	3.89283	0.028	0.002	0.00150614
CORIN	6.70527e-08	3.87226	0.03	0.004	0.0024542
TANC2	5.34278e-15	1.24372	0.239	0.132	1.95551e-10
GNA15	2.08032e-15	1.24256	0.267	0.157	7.61416e-11
GPC4	8.82349e-17	1.24207	0.284	0.169	3.22949e-12
PBK	2.98345e-16	1.24168	0.193	0.087	1.09197e-11
TYRP1	2.17547e-17	3.86191	0.066	0.006	7.96244e-13
TMEM158	6.43705e-13	1.24048	0.206	0.113	2.35602e-08
SLC52A2	2.81224e-59	1.23938	0.646	0.429	1.02931e-54
LINC02802	8.70668e-24	1.23916	0.359	0.213	3.18673e-19
KCNK5	3.0298e-18	1.23904	0.257	0.133	1.10894e-13
MOSPD1	1.75966e-12	1.23767	0.203	0.112	6.44052e-08
DUSP4	1.15634e-45	1.23752	0.529	0.298	4.23232e-41
SYT5	3.89207e-15	3.82399	0.054	0.004	1.42454e-10
C11orf80	1.18336e-06	1.23741	0.193	0.136	0.0433123
RAB23	7.84314e-10	1.23537	0.197	0.121	2.87067e-05
LINC02345	3.76904e-10	3.8035	0.042	0.006	1.37951e-05
KBTBD12	3.04458e-09	3.73902	0.03	0.001	0.000111435
C4orf48	3.51771e-166	1.23322	0.965	0.86	1.28752e-161
TRIM16L	8.65974e-16	1.23273	0.172	0.073	3.16955e-11
SNAI2	2.98981e-15	1.23199	0.294	0.183	1.0943e-10
EPHB2	4.94249e-25	1.23162	0.369	0.209	1.809e-20
RUNX1	2.33083e-68	1.23143	0.737	0.516	8.53108e-64
CAVIN3	1.75072e-57	1.23127	0.657	0.44	6.40782e-53
CACNG6	5.33251e-11	3.72523	0.041	0.004	1.95175e-06
NPY1R	4.21865e-07	1.23036	0.146	0.09	0.0154407
OSCP1	3.76304e-08	1.23022	0.107	0.053	0.00137731
CTSK	2.37006e-45	1.22514	0.582	0.369	8.67467e-41
KIF2C	1.43767e-10	1.2249	0.219	0.137	5.26202e-06
CDC42EP2	1.58652e-12	1.22337	0.248	0.152	5.80681e-08
ZNF469	1.42946e-08	1.22335	0.159	0.093	0.000523198
METRN	1.69591e-51	1.22309	0.678	0.519	6.20722e-47
BUB1B	1.33634e-06	1.22299	0.106	0.058	0.0489115
AGRN	9.8956e-54	1.22161	0.641	0.422	3.62189e-49
MAD2L1	5.29715e-21	1.22158	0.343	0.206	1.93881e-16
DTYMK	6.69688e-40	1.21941	0.534	0.348	2.45113e-35
VANGL1	6.59371e-10	1.21794	0.197	0.118	2.41336e-05
C7orf50	2.04479e-74	1.21689	0.772	0.621	7.48412e-70
GPSM2	8.66121e-08	1.21388	0.106	0.053	0.00317009
BSPRY	1.79965e-09	1.21364	0.136	0.069	6.5869e-05
TP53I3	1.01424e-31	1.21273	0.455	0.276	3.71223e-27
AC106045.1	1.68738e-15	3.62686	0.062	0.007	6.17598e-11
PYGB	1.31897e-89	1.20845	0.834	0.57	4.82755e-85
EDNRA	2.11785e-12	1.208	0.239	0.146	7.75154e-08
AC027601.6	4.06963e-13	1.20777	0.223	0.127	1.48953e-08
DDIT4	1.18427e-101	1.20506	0.857	0.697	4.33456e-97
SMAGP	3.28034e-19	1.20369	0.303	0.175	1.20064e-14
KRT6B	1.33067e-06	1.20356	0.113	0.064	0.048704
SHCBP1	7.90615e-12	1.20348	0.177	0.092	2.89373e-07
LINC01436	2.81324e-15	3.59963	0.058	0.005	1.02967e-10
TRIB3	6.80011e-39	1.20304	0.563	0.376	2.48891e-34
SCGB3A1	4.57646e-11	1.20302	0.178	0.098	1.67503e-06
GRB7	3.82339e-25	1.20272	0.352	0.189	1.3994e-20
TINAG	5.7693e-10	1.20256	0.103	0.042	2.11162e-05
UPP1	2.05275e-61	1.20169	0.703	0.49	7.51328e-57
DKK1	4.2336e-38	1.20165	0.459	0.237	1.54954e-33
GJC1	1.44956e-08	1.20006	0.167	0.101	0.000530554
SHISA4	9.20177e-15	1.19952	0.251	0.143	3.36794e-10
PMEPA1	1.39041e-117	1.19894	0.918	0.666	5.08904e-113
TAFA5	1.62648e-07	1.19519	0.123	0.067	0.0059531
SPOCK3	2.16269e-18	3.52107	0.083	0.013	7.91566e-14
APCDD1	4.03833e-08	1.19508	0.123	0.065	0.00147807
PFN2	3.31253e-56	1.19477	0.618	0.365	1.21242e-51
SLC7A5	1.43724e-29	1.19475	0.457	0.286	5.26046e-25
GSTO2	1.67512e-21	1.19215	0.287	0.145	6.13112e-17
CDCP1	1.99586e-35	1.19194	0.426	0.216	7.30504e-31
PAQR4	1.82075e-17	1.19068	0.321	0.197	6.66414e-13
ANLN	3.85399e-18	1.19047	0.263	0.139	1.4106e-13
GIPC1	5.67233e-62	1.1904	0.729	0.544	2.07613e-57
ACTL8	4.62926e-13	3.50392	0.046	0.003	1.69435e-08
MRPS17	3.46407e-16	1.18984	0.437	0.335	1.26788e-11
GAL3ST1	1.19577e-14	1.18888	0.191	0.091	4.37665e-10
CYB561	4.22374e-45	1.18868	0.568	0.353	1.54593e-40
CCDC167	7.16671e-44	1.18855	0.642	0.472	2.62309e-39
LRRC61	6.06685e-19	1.18852	0.342	0.217	2.22053e-14
HES6	6.75668e-07	1.18507	0.125	0.072	0.0247301
PDE5A	9.56023e-09	1.18455	0.143	0.078	0.000349914
ESRP1	1.13134e-33	1.18316	0.405	0.203	4.14083e-29
UHRF1	1.8733e-13	1.18181	0.255	0.153	6.85647e-09
CLCF1	2.56945e-13	1.18178	0.268	0.166	9.40446e-09
PKM	5.63166e-209	1.18142	0.987	0.927	2.06124e-204
GJB2	4.03385e-09	1.18028	0.255	0.178	0.000147643
PCLAF	6.13588e-20	1.17993	0.32	0.186	2.24579e-15
AURKA	1.38559e-11	1.17927	0.227	0.137	5.07141e-07
OLFML3	2.12188e-28	1.17759	0.441	0.272	7.76629e-24
ODAM	1.65897e-21	3.45558	0.091	0.011	6.07201e-17
AVPR2	9.02207e-17	3.4446	0.072	0.01	3.30217e-12
RAB11FIP5	3.23411e-10	1.17737	0.244	0.163	1.18372e-05
CELSR1	1.98347e-18	1.17489	0.273	0.145	7.25969e-14
MIR4435-2HG	4.36048e-27	1.17168	0.466	0.308	1.59598e-22
RHBDD3	1.72931e-21	1.1699	0.369	0.229	6.32944e-17
UCA1	2.18316e-23	1.16876	0.325	0.175	7.99059e-19
HSBP1L1	3.11872e-20	1.16744	0.397	0.271	1.14148e-15
A4GALT	1.02671e-08	1.16602	0.195	0.124	0.000375785
THBS1	2.06411e-98	1.16589	0.912	0.738	7.55486e-94
PTPRU	9.62224e-09	1.16515	0.233	0.161	0.000352184
PCYT1B	2.70355e-08	3.40735	0.028	0.002	0.000989526
CD55	4.78974e-43	1.16345	0.591	0.399	1.75309e-38
CPT1C	1.19909e-07	1.16076	0.14	0.081	0.0043888
TOP2A	7.98375e-27	1.15781	0.45	0.289	2.92213e-22
VARS	1.08753e-51	1.15691	0.67	0.478	3.98046e-47
LY6D	1.69554e-14	3.40018	0.069	0.012	6.20584e-10
PKMYT1	1.31774e-11	1.15685	0.221	0.13	4.82305e-07
FGF19	6.12676e-21	3.39653	0.095	0.014	2.24246e-16
CENPU	3.25296e-07	1.15627	0.162	0.102	0.0119062
SOCS6	2.88253e-12	1.15561	0.284	0.185	1.05503e-07
MAPK8IP1	2.62071e-08	1.15404	0.116	0.058	0.000959206
B4GALT2	3.50374e-33	1.15399	0.529	0.361	1.28241e-28
MYO10	9.14031e-27	1.15357	0.435	0.28	3.34544e-22
CARMN	2.08235e-09	1.15238	0.183	0.108	7.62162e-05
YBX2	1.66948e-10	3.38334	0.037	0.003	6.11046e-06
QPCT	1.06849e-11	1.15222	0.226	0.137	3.91078e-07
SEC61G	3.35675e-90	1.15104	0.938	0.849	1.2286e-85
LAGE3	5.86542e-43	1.14991	0.588	0.408	2.1468e-38
APOD	2.77085e-46	1.14932	0.459	0.203	1.01416e-41
FBXW9	1.02182e-11	1.1478	0.212	0.122	3.73997e-07
AC080037.2	3.32841e-10	3.36593	0.041	0.005	1.21823e-05
TCF19	1.96637e-14	1.14711	0.277	0.172	7.19711e-10
KIF20A	1.9053e-07	1.1456	0.14	0.081	0.00697358
PPL	9.63892e-11	1.14481	0.218	0.135	3.52794e-06
ANXA3	3.11107e-48	1.14474	0.592	0.337	1.13868e-43
PALLD	5.23207e-62	1.1445	0.74	0.547	1.91499e-57
RECQL4	1.35685e-09	1.14431	0.192	0.117	4.96621e-05
COL15A1	1.03511e-39	1.14348	0.526	0.314	3.7886e-35
LINC00707	7.43912e-07	3.31558	0.028	0.004	0.0272279
AREG	1.4918e-45	1.14275	0.551	0.291	5.46014e-41
CDCA5	1.42736e-12	1.14032	0.257	0.16	5.22428e-08
ASAP2	3.32887e-19	1.13999	0.357	0.221	1.2184e-14
TRIO	3.7729e-25	1.13985	0.453	0.309	1.38092e-20
SPC25	4.07022e-08	1.13936	0.147	0.084	0.00148974
P3H2	1.23924e-19	1.13911	0.309	0.175	4.53574e-15
HSPA4L	1.15761e-09	1.13814	0.146	0.076	4.23696e-05
BBS7	1.71299e-09	1.13723	0.204	0.126	6.2697e-05
RHOV	4.32874e-20	1.1358	0.242	0.11	1.58436e-15
PLAUR	5.3753e-45	1.13489	0.607	0.395	1.96741e-40
SPINT2	3.25016e-161	1.13433	0.958	0.86	1.18959e-156
EFCAB1	5.1066e-12	3.24745	0.053	0.008	1.86907e-07
ARL14	5.29925e-16	1.13358	0.205	0.095	1.93958e-11
JPT1	4.25445e-132	1.13328	0.917	0.821	1.55717e-127
LARP6	2.52882e-19	1.13285	0.33	0.196	9.25573e-15
KIAA1522	1.02719e-35	1.13142	0.48	0.271	3.75961e-31
MCM4	1.69767e-20	1.1311	0.37	0.232	6.21366e-16
CDC42BPG	6.1287e-07	1.1308	0.142	0.086	0.0224316
TBC1D16	3.85461e-14	1.12911	0.324	0.22	1.41082e-09
CCNB2	1.56638e-15	1.12906	0.29	0.177	5.73311e-11
CGREF1	1.14528e-10	1.12858	0.167	0.089	4.19185e-06
WDR46	9.16758e-41	1.12809	0.621	0.464	3.35542e-36
ARL2	1.34784e-76	1.12799	0.812	0.661	4.93321e-72
CAMK2N2	8.18651e-09	1.12631	0.142	0.076	0.000299634
KRT8	1.80268e-157	1.12494	0.991	0.899	6.59799e-153
MITF	9.78848e-13	1.12317	0.224	0.129	3.58268e-08
PIMREG	2.98966e-08	1.1231	0.118	0.059	0.00109425
HSPA1B	6.32057e-34	1.12297	0.471	0.274	2.31339e-29
LETM2	4.63512e-08	1.1226	0.138	0.077	0.0016965
TAGLN	8.79514e-123	1.12145	0.985	0.892	3.21911e-118
GPR35	4.74582e-13	1.1212	0.224	0.127	1.73702e-08
HOXB13	1.00604e-14	3.20778	0.068	0.011	3.68222e-10
SCGB1A1	5.19577e-07	3.20714	0.026	0.003	0.019017
TPGS2	3.32661e-40	1.12084	0.585	0.412	1.21757e-35
ITGB6	7.9029e-84	1.11976	0.628	0.253	2.89254e-79
LINC02577	2.03908e-16	3.15543	0.068	0.008	7.46324e-12
CGB7	2.31495e-08	3.15414	0.038	0.007	0.000847293
PPT2	7.88996e-08	1.11914	0.186	0.121	0.0028878
LTBP1	7.01822e-34	1.11825	0.55	0.377	2.56874e-29
FOXL2	1.1434e-06	3.14882	0.028	0.004	0.0418495
C8orf33	1.26531e-32	1.11681	0.527	0.365	4.63116e-28
CTU2	9.17769e-07	1.11668	0.181	0.123	0.0335913
PCGF2	3.06276e-22	1.11643	0.406	0.262	1.121e-17
GINS2	4.10407e-12	1.11535	0.221	0.128	1.50213e-07
B3GNT3	1.16995e-31	1.11371	0.386	0.19	4.28212e-27
SAC3D1	3.36783e-15	1.113	0.325	0.214	1.23266e-10
ANKRD22	8.25349e-19	1.1121	0.277	0.149	3.02086e-14
HOXA11	4.08606e-07	3.12971	0.028	0.004	0.0149554
AGAP2-AS1	3.88577e-09	1.11029	0.163	0.092	0.000142223
C1orf122	5.46464e-60	1.10963	0.739	0.588	2.00011e-55
CCHCR1	5.86518e-10	1.10927	0.283	0.206	2.14671e-05
SCNN1A	9.01464e-31	1.10897	0.41	0.222	3.29945e-26
PTK6	6.98017e-08	1.10734	0.136	0.075	0.00255481
CRB3	6.05576e-14	1.10727	0.253	0.147	2.21647e-09
HIST3H2A	2.4358e-09	1.10708	0.175	0.101	8.91527e-05
CCNA2	7.71532e-11	1.10698	0.244	0.158	2.82388e-06
EPB41L1	7.08457e-11	1.10644	0.229	0.145	2.59302e-06
RHOBTB3	8.96302e-13	1.10575	0.313	0.22	3.28056e-08
HOXA11-AS	5.91875e-11	3.11483	0.041	0.004	2.16632e-06
TMPRSS4	3.35631e-34	1.10418	0.363	0.161	1.22844e-29
RNF39	2.07766e-12	3.09713	0.055	0.008	7.60446e-08
PANX2	2.37258e-08	1.10365	0.136	0.074	0.000868388
ZNF532	1.0985e-13	1.10275	0.336	0.234	4.02061e-09
ROMO1	2.10039e-184	1.10026	0.973	0.936	7.68763e-180
OLFM4	8.29091e-13	1.10023	0.448	0.331	3.03456e-08
MMGT1	1.18674e-16	1.09908	0.325	0.205	4.3436e-12
ARHGEF16	6.28502e-16	1.09861	0.251	0.137	2.30038e-11
ADAP1	1.88405e-21	1.09856	0.386	0.243	6.89581e-17
SPARCL1	3.78242e-58	1.09761	0.632	0.348	1.38441e-53
EIF4EBP1	3.62006e-71	1.09725	0.801	0.668	1.32498e-66
GCNT3	2.62002e-20	1.09657	0.289	0.15	9.58954e-16
PIGA	1.14744e-07	1.09636	0.15	0.089	0.00419974
FRMD6	1.00325e-18	1.09633	0.432	0.312	3.67199e-14
PSMD2	6.91576e-102	1.09605	0.864	0.717	2.53124e-97
PLEC	2.53544e-156	1.09486	0.986	0.867	9.27995e-152
DNALI1	4.54107e-08	1.09477	0.179	0.112	0.00166208
PGD	9.46972e-30	1.09422	0.7	0.615	3.46601e-25
ADGRF4	5.05371e-13	3.02801	0.061	0.01	1.84971e-08
TIMP3	2.04884e-52	1.0934	0.839	0.689	7.49897e-48
CIB2	4.76941e-09	1.09253	0.163	0.092	0.000174565
DCHS2	1.74386e-07	2.99922	0.029	0.004	0.00638271
PDGFC	5.1365e-28	1.0925	0.421	0.246	1.88001e-23
PRTFDC1	1.19932e-07	1.09156	0.148	0.086	0.00438963
CLIC1	5.18102e-175	1.08951	0.974	0.93	1.89631e-170
KIF11	1.79727e-08	1.0895	0.178	0.109	0.000657817
AATF	8.79215e-27	1.08916	0.542	0.399	3.21801e-22
PHLDA3	1.48848e-41	1.08829	0.619	0.429	5.44798e-37
MESP1	3.09706e-11	1.08641	0.194	0.107	1.13355e-06
LMNA	3.08264e-87	1.08606	0.913	0.771	1.12828e-82
ARHGEF5	2.24383e-11	1.08383	0.215	0.127	8.21265e-07
CYTOR	3.49186e-62	1.0835	0.758	0.6	1.27806e-57
PCDH1	1.49376e-27	1.08344	0.453	0.281	5.4673e-23
NAA10	6.34763e-69	1.08304	0.792	0.632	2.3233e-64
EPHA2	4.99208e-22	1.08101	0.454	0.326	1.82715e-17
CDK1	4.06881e-15	1.08099	0.302	0.189	1.48923e-10
CD276	4.58602e-44	1.08078	0.641	0.448	1.67853e-39
RALA	2.33129e-33	1.07967	0.593	0.431	8.53274e-29
CAPG	1.12998e-130	1.07927	0.926	0.776	4.13585e-126
ANKRD9	9.51447e-18	1.07837	0.367	0.244	3.48239e-13
DSG2	6.63179e-63	1.07801	0.699	0.413	2.4273e-58
KIF3C	2.85967e-12	1.07573	0.207	0.114	1.04667e-07
C2orf27A	3.57827e-08	1.07545	0.174	0.107	0.00130968
MMP3	4.33398e-10	2.78263	0.039	0.004	1.58628e-05
KPNA2	1.34686e-49	1.07211	0.668	0.476	4.92963e-45
LAMA4	1.07658e-25	1.072	0.49	0.339	3.9404e-21
CHST3	3.334e-12	1.07103	0.23	0.132	1.22028e-07
PRC1	2.35364e-13	1.07002	0.255	0.15	8.61454e-09
CT83	3.13026e-11	2.76205	0.046	0.006	1.14571e-06
TMEM30B	1.13063e-19	1.06924	0.317	0.18	4.13822e-15
DBN1	8.79653e-24	1.06842	0.46	0.314	3.21962e-19
DCBLD1	1.57789e-07	1.06729	0.206	0.139	0.00577523
RFC2	5.11647e-21	1.06651	0.43	0.297	1.87268e-16
FAP	5.16691e-21	1.06599	0.405	0.266	1.89114e-16
MARVELD1	7.11646e-35	1.06567	0.56	0.385	2.60469e-30
JUP	3.42744e-88	1.06527	0.855	0.643	1.25448e-83
MAGEA3	6.0017e-08	2.74941	0.029	0.003	0.00219668
BRSK2	7.15992e-13	2.74305	0.065	0.013	2.6206e-08
PLAU	4.85881e-59	1.06462	0.696	0.453	1.77837e-54
TWSG1	1.90304e-20	1.06437	0.417	0.286	6.96531e-16
ETV7	7.10054e-12	1.06334	0.272	0.178	2.59887e-07
WFS1	2.93783e-17	1.063	0.389	0.267	1.07528e-12
PDZK1IP1	3.3791e-46	1.06259	0.702	0.541	1.23679e-41
SIM2	8.47944e-11	2.73007	0.052	0.01	3.10356e-06
PLAAT5	4.11631e-07	2.71376	0.028	0.004	0.0150661
C5orf22	2.94732e-08	1.06238	0.22	0.15	0.00107875
C3orf52	8.19773e-07	1.06204	0.116	0.064	0.0300045
CXCL11	6.9596e-08	1.06203	0.277	0.211	0.00254728
SH3PXD2B	1.68202e-09	1.06165	0.213	0.135	6.15637e-05
GSTM3	4.41311e-29	1.06117	0.511	0.35	1.61524e-24
VGF	1.78425e-09	2.70547	0.042	0.007	6.53052e-05
PRSS1	1.2162e-07	2.69164	0.034	0.006	0.00445142
FANCI	3.13388e-13	1.06044	0.261	0.158	1.14703e-08
LDOC1	4.06587e-09	1.06019	0.183	0.111	0.000148815
MAP9	1.95678e-09	1.05951	0.192	0.116	7.162e-05
BHLHE41	1.33412e-19	1.05842	0.358	0.221	4.88302e-15
ANXA2	1.63039e-198	1.05816	0.998	0.985	5.96741e-194
CRYBB2	2.30055e-15	2.67644	0.087	0.02	8.42024e-11
RNF8	2.16059e-09	1.05717	0.257	0.18	7.90797e-05
TUBB	4.59804e-189	1.05656	0.994	0.97	1.68293e-184
STMN3	1.16068e-23	1.05622	0.502	0.379	4.24819e-19
BMP1	2.62588e-39	1.05474	0.635	0.465	9.61098e-35
TIMP2	1.48625e-129	1.05425	0.977	0.893	5.43981e-125
COL1A1	2.32114e-102	1.05409	1	0.976	8.49561e-98
NFKBIL1	1.77684e-10	1.05362	0.258	0.172	6.50342e-06
PAFAH1B3	4.28952e-31	1.05119	0.504	0.326	1.57001e-26
FXYD3	5.90374e-46	1.05095	0.605	0.383	2.16083e-41
HOXA10-AS	5.68281e-12	2.63679	0.049	0.006	2.07997e-07
MYOF	1.00019e-31	1.05059	0.518	0.341	3.66078e-27
PIR	3.49309e-16	1.04997	0.274	0.153	1.2785e-11
ATAD3A	5.53451e-20	1.04987	0.376	0.24	2.02568e-15
ANXA1	2.99931e-107	1.04933	0.947	0.822	1.09778e-102
BIK	7.5931e-18	1.04806	0.34	0.211	2.77915e-13
SPARC	1.67789e-147	1.04797	0.999	0.979	6.14126e-143
CCDC9B	3.78342e-12	1.04615	0.257	0.158	1.38477e-07
IFI35	3.22398e-57	1.04471	0.733	0.58	1.18001e-52
LGALS3BP	1.82221e-160	1.04441	0.965	0.912	6.66948e-156
ZWINT	5.29488e-14	1.04244	0.262	0.156	1.93798e-09
RASAL2	3.68248e-10	1.04214	0.227	0.143	1.34783e-05
RAB36	1.57837e-07	1.04042	0.156	0.094	0.005777
AP1S3	3.74574e-08	1.04001	0.188	0.119	0.00137098
MDFI	4.25382e-09	1.03874	0.205	0.129	0.000155694
MAGEA10	1.1801e-10	2.62529	0.064	0.016	4.31928e-06
TUBG1	1.03106e-25	1.0377	0.487	0.338	3.77379e-21
PSMG3	1.0502e-37	1.03759	0.626	0.476	3.84385e-33
SIX2	3.00866e-09	2.62224	0.053	0.013	0.00011012
ITGA11	7.01654e-09	1.03677	0.195	0.121	0.000256812
LRP11	5.00555e-15	1.03637	0.301	0.186	1.83208e-10
SPINK5	1.84057e-07	2.60396	0.033	0.006	0.00673667
WARS	4.43035e-86	1.03582	0.896	0.788	1.62155e-81
MOCOS	2.50167e-08	1.03533	0.176	0.107	0.000915638
UBE2E3	3.30406e-30	1.03508	0.627	0.484	1.20932e-25
SLC22A3	1.10697e-09	1.03505	0.264	0.183	4.05164e-05
COL5A2	4.78651e-76	1.03488	0.867	0.669	1.75191e-71
AC008771.1	4.86489e-08	1.03476	0.138	0.075	0.0017806
ALYREF	2.85454e-29	1.03365	0.531	0.37	1.04479e-24
TGFB1I1	3.30564e-26	1.03119	0.519	0.385	1.2099e-21
RIN2	2.90597e-18	1.03103	0.381	0.254	1.06361e-13
TMEM238	7.26223e-32	1.03077	0.585	0.432	2.65805e-27
CALB2	1.20735e-15	2.5717	0.095	0.024	4.41903e-11
MRC2	5.15502e-60	1.03036	0.747	0.553	1.88679e-55
TRIM47	1.54737e-54	1.02979	0.712	0.548	5.66354e-50
RNF157	9.71406e-08	1.02897	0.159	0.095	0.00355544
RUVBL2	4.33752e-40	1.0288	0.638	0.463	1.58758e-35
S100A11	5.08219e-233	1.02727	1	0.991	1.86013e-228
ELF3	3.39177e-29	1.02591	0.7	0.609	1.24142e-24
CDK14	2.40644e-17	1.02573	0.366	0.244	8.8078e-13
PSMD3	2.34399e-64	1.02509	0.789	0.649	8.57923e-60
KIF18B	5.43359e-07	1.02495	0.148	0.089	0.0198875
IRS1	2.51818e-07	1.02466	0.26	0.197	0.00921678
RDM1	1.00005e-06	2.55645	0.031	0.006	0.0366027
DDR1	5.93884e-67	1.0233	0.739	0.48	2.17368e-62
FKBP7	6.57567e-08	1.02324	0.2	0.131	0.00240676
COA7	5.91132e-09	1.02271	0.177	0.103	0.00021636
MAL2	5.06902e-66	1.0219	0.713	0.43	1.85531e-61
RHOD	4.58931e-22	1.02122	0.584	0.451	1.67974e-17
VDR	4.91885e-13	1.01973	0.256	0.152	1.80035e-08
S100A14	8.02912e-33	1.0175	0.63	0.493	2.93874e-28
UQCC2	1.80352e-45	1.01564	0.738	0.617	6.60106e-41
NME1	7.97777e-108	1.01497	0.889	0.759	2.91994e-103
UCN2	7.19679e-08	2.52657	0.041	0.009	0.0026341
VCX3A	4.86258e-08	2.52516	0.042	0.01	0.00177975
HSPB7	9.8445e-14	2.52398	0.084	0.021	3.60319e-09
S100A16	4.75834e-124	1.01487	0.961	0.819	1.7416e-119
HID1	1.3759e-14	1.01464	0.305	0.193	5.03592e-10
SEZ6L2	6.45646e-24	1.01458	0.412	0.244	2.36313e-19
NMB	6.36732e-11	1.01454	0.281	0.192	2.3305e-06
IDO1	5.22776e-09	1.01454	0.383	0.324	0.000191341
ALDOA	1.52763e-18	1.01433	0.438	0.316	5.5913e-14
HOXB5	9.69172e-10	1.00945	0.18	0.103	3.54727e-05
WFDC3	2.2177e-16	2.5177	0.083	0.016	8.11701e-12
TIMM17B	7.42878e-56	1.00943	0.74	0.581	2.71901e-51
LAD1	5.11146e-54	1.00831	0.703	0.487	1.87084e-49
ABCF2	3.63454e-28	1.00822	0.511	0.357	1.33028e-23
COX6B2	9.70863e-16	2.51672	0.09	0.021	3.55346e-11
AC025154.2	1.09445e-07	2.51371	0.033	0.005	0.00400579
CNTD1	2.06126e-09	2.51168	0.055	0.014	7.54442e-05
MAPK12	9.26048e-16	1.00765	0.287	0.169	3.38943e-11
PDXK	3.92668e-68	1.00751	0.802	0.663	1.43721e-63
ASPHD1	1.27784e-18	1.00697	0.296	0.161	4.67703e-14
BRCC3	6.84969e-11	1.0043	0.257	0.169	2.50706e-06
ERVMER34-1	3.43353e-12	2.49441	0.057	0.01	1.25671e-07
PLXDC2	1.13032e-30	1.00204	0.534	0.365	4.13707e-26
CENPX	9.53492e-70	1.00051	0.81	0.692	3.48988e-65
SUV39H1	7.93177e-07	1.00042	0.183	0.123	0.0290311
AC134312.5	1.38722e-10	2.47896	0.064	0.016	5.07738e-06
F2RL2	1.22091e-15	2.47555	0.092	0.022	4.46867e-11
SHISA2	1.17874e-07	2.46529	0.044	0.011	0.00431429
CABP4	5.58898e-07	2.44112	0.041	0.011	0.0204562
C19orf57	2.54759e-10	2.43749	0.052	0.01	9.32443e-06
TMPRSS11E	1.46813e-08	2.43337	0.047	0.011	0.00053735
CKMT1B	5.7399e-10	2.42587	0.064	0.018	2.10086e-05
CPLX2	3.50151e-15	2.42489	0.098	0.027	1.28159e-10
HOXA10	1.44087e-13	2.40391	0.086	0.023	5.27372e-09
AF127577.3	8.68963e-07	2.37097	0.041	0.011	0.0318049
OSR2	2.21589e-09	2.36744	0.065	0.02	8.11039e-05
LINC01833	3.82426e-07	2.36426	0.038	0.009	0.0139972
GPR143	8.06573e-10	2.35965	0.063	0.018	2.95214e-05
KCNS1	6.80325e-10	2.35707	0.056	0.013	2.49006e-05
GPRIN1	1.03592e-12	2.348	0.07	0.016	3.79158e-08
EPHX3	5.64557e-10	2.32007	0.071	0.022	2.06634e-05
CFAP65	1.37766e-08	2.30737	0.042	0.008	0.000504236
TENT5B	1.24394e-06	2.30611	0.042	0.013	0.0455296
FIBCD1	4.22633e-14	2.29938	0.094	0.027	1.54688e-09
AC002456.1	3.9525e-07	2.29276	0.041	0.01	0.0144666
SLC30A2	8.45589e-09	2.27828	0.041	0.007	0.000309494
OVOL2	2.78328e-12	2.23488	0.084	0.024	1.01871e-07
GJB4	1.36094e-11	2.18885	0.08	0.024	4.98117e-07
COX7B2	1.00037e-09	2.14195	0.05	0.01	3.66144e-05
HCAR1	3.66255e-07	2.13321	0.047	0.014	0.0134053
MAGEA4	1.03268e-10	2.13187	0.063	0.016	3.7797e-06
PCLO	1.79575e-07	2.10678	0.041	0.01	0.00657262
CDK5R2	3.08701e-10	2.09809	0.055	0.012	1.12988e-05
EPHA10	1.80183e-07	2.07977	0.048	0.014	0.00659487
PLPP4	3.57633e-09	2.05759	0.075	0.027	0.000130897
MNX1-AS1	1.23998e-15	2.03119	0.099	0.026	4.53845e-11
LINC02582	2.71502e-08	2.01444	0.098	0.047	0.000993725
XK	1.17179e-06	1.99107	0.045	0.014	0.0428887
LY6K	5.8592e-07	1.98822	0.037	0.009	0.0214453
PRRX2	7.00864e-07	1.98347	0.074	0.033	0.0256523
ARL9	1.77391e-07	1.96024	0.048	0.014	0.00649271
UPK3B	1.289e-06	1.92332	0.042	0.013	0.0471787
LYPD6	5.97651e-07	1.91447	0.057	0.021	0.0218746
SPOCD1	6.66141e-09	1.91385	0.069	0.024	0.000243814
PLA2G10	2.568e-08	1.90627	0.07	0.026	0.000939913
OTUB2	1.36523e-13	1.90487	0.097	0.03	4.99688e-09
SULT2B1	3.49439e-10	1.86483	0.076	0.024	1.27898e-05
NRIP3	3.5636e-08	1.86091	0.055	0.016	0.00130431
PAK6	6.75778e-07	1.83578	0.051	0.017	0.0247341
ZNF165	1.19569e-06	1.83212	0.046	0.015	0.0437636
AC007009.1	3.1438e-11	1.80221	0.096	0.035	1.15066e-06
AC026471.3	8.93897e-08	1.78771	0.052	0.016	0.00327175
ACE2	3.83768e-09	1.77534	0.079	0.03	0.000140463
GREM2	2.39977e-08	1.7641	0.084	0.036	0.000878339
ZFP92	1.00809e-06	1.7631	0.055	0.02	0.0368971
CEACAM5	1.29188e-08	1.74455	0.071	0.025	0.00047284
NMU	8.43293e-07	1.74	0.044	0.013	0.0308654
IL20RA	1.92623e-11	1.72923	0.094	0.033	7.0502e-07
CLPSL2	4.35701e-07	1.71169	0.031	0.005	0.0159471
ABCA12	9.66603e-08	1.70576	0.052	0.016	0.00353786
PF4V1	2.24428e-07	1.69703	0.06	0.021	0.00821431
EN2	9.3861e-09	1.69435	0.059	0.017	0.000343541
KLC3	2.32441e-12	1.69027	0.096	0.032	8.50756e-08
GAD1	1.92809e-09	1.68699	0.072	0.024	7.05699e-05
NPM2	2.45106e-11	1.66785	0.098	0.036	8.97113e-07
FAM83F	9.27846e-10	1.66117	0.079	0.027	3.39601e-05
RGS20	1.99289e-08	1.63397	0.056	0.016	0.000729417
GSDMC	1.31129e-08	1.62783	0.055	0.016	0.000479946
NECTIN4	4.47712e-07	1.6151	0.076	0.033	0.0163867
CCR10	2.52945e-07	1.61399	0.066	0.026	0.00925805
GABRB3	1.32263e-06	1.60377	0.066	0.028	0.0484095
POU5F1	1.69437e-08	1.59389	0.079	0.031	0.000620156
MAP6	2.92376e-08	1.58819	0.076	0.03	0.00107013
COL22A1	1.13685e-07	1.5811	0.089	0.041	0.004161
AC005256.1	7.22822e-08	1.58103	0.059	0.019	0.0026456
USP43	2.25966e-07	1.57896	0.072	0.03	0.00827058
SLC6A14	5.43509e-10	1.56478	0.078	0.026	1.9893e-05
Z98257.1	1.48109e-07	1.53693	0.069	0.027	0.00542092
SPDEF	1.22595e-07	1.53597	0.061	0.021	0.00448708
GLB1L2	8.16436e-08	1.52754	0.093	0.044	0.00298824
MNX1	1.4333e-09	1.50065	0.075	0.025	5.24601e-05
PITPNM3	1.20557e-06	1.49056	0.081	0.038	0.0441251
TFCP2L1	1.94998e-08	1.48496	0.089	0.038	0.000713712
NKILA	3.72753e-08	1.48308	0.097	0.045	0.00136431
LINC01322	1.23395e-06	1.47703	0.08	0.038	0.0451638
TMEM198	3.22543e-07	1.46709	0.06	0.022	0.0118054
TRIM7	1.3397e-10	1.44304	0.089	0.031	4.90344e-06
SLC24A3	4.42534e-07	1.4378	0.083	0.038	0.0161972
CBX2	4.90977e-08	1.42565	0.098	0.046	0.00179702
MEDAG	7.78544e-07	1.42409	0.082	0.038	0.0284955
PRDM6	1.19013e-06	1.41551	0.073	0.033	0.04356
C1QTNF12	7.96175e-10	1.41379	0.098	0.04	2.91408e-05
PRR36	8.67509e-08	1.41036	0.077	0.032	0.00317517
PHYHIP	1.241e-06	1.39575	0.077	0.036	0.0454218
HOXB8	5.53177e-09	1.36809	0.095	0.04	0.000202468
FUT2	6.84497e-08	1.32165	0.095	0.044	0.00250533
LMTK3	5.50775e-07	1.30981	0.077	0.035	0.0201589
SLC26A9	3.49637e-09	1.3072	0.092	0.037	0.000127971
C5orf46	1.70697e-08	1.29647	0.091	0.039	0.000624768
MAFG-DT	3.26934e-07	1.2857	0.092	0.044	0.0119661
GPR39	9.74754e-07	1.2753	0.093	0.047	0.035677
ALDH3A1	2.66192e-07	1.25084	0.072	0.03	0.00974288
S100A3	7.61688e-07	1.23855	0.099	0.051	0.0278785
C1orf210	8.25244e-08	1.17833	0.092	0.042	0.00302048
ARFGEF3	1.74215e-08	1.15003	0.096	0.042	0.000637646
PGBD5	7.19019e-07	1.14831	0.096	0.048	0.0263168
SH3RF2	5.00888e-07	1.07561	0.098	0.049	0.018333
CYP7B1	5.92788e-21	-1.00226	0.12	0.257	2.16966e-16
CAVIN2	5.04942e-14	-1.00238	0.1	0.201	1.84814e-09
ACKR1	6.81404e-11	-1.00389	0.087	0.17	2.49401e-06
SLC25A20	2.6001e-20	-1.00532	0.175	0.319	9.51664e-16
FLT4	2.96747e-17	-1.00586	0.095	0.208	1.08612e-12
SMAP2	2.98475e-38	-1.00662	0.399	0.601	1.09245e-33
PTK2B	6.55899e-26	-1.00783	0.25	0.422	2.40066e-21
PTGR1	7.09134e-33	-1.00944	0.286	0.492	2.5955e-28
LOXL4	6.84149e-17	-1.00977	0.128	0.248	2.50406e-12
STEAP4	1.13967e-15	-1.0118	0.1	0.207	4.1713e-11
TM4SF4	5.80312e-67	-1.01194	0.505	0.8	2.124e-62
ECHDC2	1.03635e-39	-1.01533	0.338	0.57	3.79315e-35
NHSL1	3.81084e-12	-1.01622	0.086	0.171	1.3948e-07
SMPDL3A	1.8047e-19	-1.01952	0.139	0.271	6.6054e-15
S100A8	8.62216e-15	-1.02091	0.271	0.395	3.1558e-10
LCAT	3.4502e-28	-1.02138	0.18	0.364	1.26281e-23
GRK5	1.36316e-17	-1.02251	0.098	0.214	4.98932e-13
AMY2B	8.37901e-09	-1.02319	0.051	0.109	0.00030668
SLC9B2	5.4472e-14	-1.02896	0.078	0.169	1.99373e-09
SOD2	2.7174e-114	-1.0296	0.895	0.98	9.94596e-110
TMEM37	1.78653e-27	-1.03036	0.253	0.429	6.53888e-23
TRG-AS1	2.8682e-10	-1.03045	0.066	0.136	1.04979e-05
ARHGAP9	6.31473e-23	-1.03099	0.257	0.415	2.31125e-18
FST	1.52996e-19	-1.03107	0.116	0.245	5.59981e-15
KLRK1	5.43803e-21	-1.03231	0.122	0.259	1.99037e-16
GPT	3.57712e-14	-1.03671	0.121	0.225	1.30926e-09
SIRPG	2.888e-13	-1.03907	0.069	0.154	1.05704e-08
INSIG1	2.0678e-31	-1.04052	0.289	0.49	7.56835e-27
EXOC3L4	8.45119e-17	-1.04096	0.112	0.226	3.09322e-12
DHCR24	7.46215e-58	-1.04398	0.61	0.799	2.73122e-53
LTA	2.41843e-10	-1.04398	0.049	0.112	8.85171e-06
SELENBP1	8.84887e-29	-1.04428	0.241	0.43	3.23877e-24
CST7	2.4394e-33	-1.04653	0.237	0.442	8.92846e-29
RORA	1.75382e-20	-1.04696	0.112	0.243	6.41915e-16
ECI2	8.35093e-31	-1.04823	0.249	0.446	3.05652e-26
SLC4A4	1.21774e-09	-1.04829	0.073	0.142	4.45707e-05
SORBS2	1.77298e-17	-1.04959	0.197	0.331	6.48928e-13
SORL1	5.51084e-49	-1.04986	0.299	0.576	2.01702e-44
ARHGAP45	2.2981e-35	-1.04996	0.442	0.627	8.41127e-31
CD96	6.67742e-20	-1.05198	0.104	0.231	2.444e-15
HSD17B2	5.4829e-27	-1.05325	0.297	0.475	2.0068e-22
IRF4	3.17713e-10	-1.05441	0.064	0.132	1.16286e-05
ITM2A	3.60513e-24	-1.05683	0.22	0.382	1.31951e-19
SDS	7.29654e-11	-1.05716	0.235	0.327	2.67061e-06
IKZF3	1.17168e-21	-1.05768	0.223	0.368	4.28848e-17
CHDH	6.65951e-15	-1.05934	0.152	0.263	2.43745e-10
TNRC6B	2.12462e-20	-1.05938	0.131	0.268	7.77632e-16
IL6R	4.8199e-19	-1.06185	0.101	0.222	1.76413e-14
SP140	4.01873e-12	-1.06438	0.091	0.176	1.4709e-07
SHROOM1	3.57189e-22	-1.06537	0.159	0.308	1.30735e-17
CSAD	1.70998e-26	-1.06952	0.124	0.286	6.25869e-22
GZMA	3.68253e-32	-1.07193	0.245	0.442	1.34784e-27
SH2D3C	8.5858e-23	-1.07286	0.123	0.268	3.14249e-18
SLC25A15	1.83547e-09	-1.07296	0.072	0.139	6.718e-05
PCCA	2.84084e-21	-1.07314	0.125	0.266	1.03978e-16
PHYH	1.09787e-34	-1.07366	0.3	0.51	4.0183e-30
GAPT	1.85533e-14	-1.07407	0.042	0.12	6.79068e-10
NPC1L1	4.09469e-17	-1.07489	0.137	0.257	1.4987e-12
UGT2A3	9.84097e-08	-1.07651	0.094	0.157	0.00360189
SRPX	2.16767e-29	-1.07651	0.178	0.365	7.9339e-25
CLECL1	3.21729e-07	-1.07752	0.051	0.101	0.0117756
RNF125	4.68402e-15	-1.07875	0.055	0.143	1.7144e-10
EFHD1	5.54919e-11	-1.07912	0.078	0.155	2.03106e-06
GIMAP1	4.89045e-27	-1.08078	0.194	0.369	1.78996e-22
GSTA1	6.97238e-48	-1.08291	0.287	0.561	2.55196e-43
MT1M	2.43934e-41	-1.08387	0.306	0.542	8.92823e-37
CDHR2	2.42284e-10	-1.08487	0.114	0.194	8.86783e-06
SPNS3	6.72111e-09	-1.08893	0.054	0.113	0.000245999
CD3D	1.2491e-40	-1.08943	0.363	0.578	4.57183e-36
NPR1	1.21108e-09	-1.09424	0.047	0.107	4.43268e-05
VAMP1	6.88587e-14	-1.09529	0.051	0.132	2.5203e-09
TTC38	2.0639e-38	-1.09646	0.307	0.529	7.55407e-34
TMEM131L	1.46836e-18	-1.09817	0.135	0.263	5.37435e-14
PALMD	5.89744e-12	-1.1008	0.073	0.152	2.15852e-07
DERL3	8.63202e-15	-1.10144	0.099	0.201	3.15941e-10
CBX7	1.36596e-19	-1.1017	0.098	0.223	4.99956e-15
CCDC146	2.18958e-14	-1.10284	0.088	0.185	8.01407e-10
TNFRSF25	3.09007e-30	-1.10327	0.203	0.396	1.131e-25
LILRB5	7.95894e-16	-1.10427	0.073	0.169	2.91305e-11
AC008105.3	3.32418e-16	-1.10608	0.077	0.18	1.21668e-11
MT-CO3	6.27367e-157	-1.11072	1	1	2.29623e-152
JAML	4.87979e-33	-1.1142	0.217	0.421	1.78605e-28
CD302	3.23022e-50	-1.11514	0.334	0.599	1.18229e-45
BTK	3.65674e-12	-1.11655	0.06	0.135	1.3384e-07
TST	2.77571e-73	-1.11762	0.577	0.801	1.01594e-68
HGD	5.16462e-31	-1.11803	0.286	0.475	1.8903e-26
ANXA2R	1.74947e-16	-1.12192	0.084	0.189	6.40323e-12
SPNS2	9.22318e-14	-1.12345	0.084	0.176	3.37577e-09
WDFY4	1.85793e-13	-1.1244	0.122	0.22	6.80022e-09
SYBU	3.16322e-10	-1.12493	0.07	0.141	1.15777e-05
MAOB	9.49678e-30	-1.12631	0.216	0.402	3.47592e-25
ABCA5	3.85007e-15	-1.12679	0.066	0.158	1.40916e-10
PSTPIP1	3.80881e-29	-1.12743	0.18	0.359	1.39406e-24
CCL18	1.97376e-23	-1.12744	0.174	0.335	7.22415e-19
DGKA	1.13566e-28	-1.13288	0.235	0.417	4.15664e-24
PAPLN	1.63505e-20	-1.13406	0.163	0.301	5.98444e-16
IGKC	1.14333e-121	-1.13765	0.916	0.987	4.1847e-117
DECR2	1.70059e-25	-1.141	0.195	0.358	6.22433e-21
GYPC	3.23713e-50	-1.14406	0.395	0.631	1.18482e-45
RNASE4	3.391e-53	-1.14915	0.41	0.652	1.24114e-48
PEBP1	9.42421e-140	-1.15052	0.778	0.953	3.44936e-135
PCSK6	1.84859e-27	-1.15082	0.212	0.386	6.76602e-23
COL14A1	9.05809e-40	-1.15134	0.343	0.569	3.31535e-35
SERPING1	5.80671e-156	-1.15327	0.98	0.993	2.12531e-151
PRKCB	2.03397e-22	-1.15379	0.127	0.269	7.44454e-18
S1PR1	5.32044e-26	-1.1547	0.129	0.288	1.94734e-21
MFNG	5.36894e-30	-1.15543	0.167	0.348	1.96509e-25
MT-ATP6	1.89372e-139	-1.15587	0.997	0.999	6.9312e-135
ADRA2A	3.4912e-20	-1.16405	0.066	0.18	1.27781e-15
ZNF101	1.16917e-15	-1.16441	0.092	0.195	4.2793e-11
C1S	3.27745e-226	-1.16592	0.972	0.999	1.19958e-221
S1PR4	1.37288e-27	-1.16608	0.1	0.256	5.02489e-23
AC005306.1	1.93929e-12	-1.16673	0.053	0.127	7.098e-08
TRABD2A	5.35113e-13	-1.16854	0.053	0.131	1.95857e-08
ATF7IP2	8.09623e-22	-1.17093	0.099	0.23	2.9633e-17
BACH2	2.57206e-13	-1.17261	0.033	0.101	9.41401e-09
UBASH3A	1.20907e-11	-1.17628	0.051	0.122	4.4253e-07
MAN1C1	7.6233e-24	-1.18158	0.103	0.244	2.7902e-19
FAM117A	3.40422e-19	-1.1828	0.1	0.221	1.24598e-14
PARP15	7.99088e-14	-1.18374	0.055	0.136	2.92474e-09
CYB5A	8.48341e-83	-1.18776	0.64	0.859	3.10501e-78
CEMIP	7.94845e-08	-1.18797	0.118	0.186	0.00290921
FGD3	6.467e-31	-1.19077	0.194	0.382	2.36699e-26
TRGC2	6.84001e-11	-1.19213	0.068	0.141	2.50351e-06
IGHG2	9.4924e-25	-1.19222	0.156	0.315	3.47431e-20
CD69	4.6842e-18	-1.19286	0.114	0.233	1.71447e-13
GOLT1A	3.39949e-21	-1.19801	0.157	0.295	1.24425e-16
LAT	1.40535e-36	-1.19811	0.212	0.422	5.14373e-32
IL33	4.53738e-28	-1.19819	0.109	0.268	1.66072e-23
ANKS4B	6.33751e-08	-1.20161	0.051	0.103	0.00231959
C1R	4.78871e-215	-1.20312	0.933	0.993	1.75272e-210
SELP	4.6728e-13	-1.20463	0.05	0.125	1.71029e-08
CXCL13	2.84701e-08	-1.20474	0.219	0.302	0.00104203
EOMES	1.25663e-19	-1.20632	0.068	0.178	4.59939e-15
CCDC3	1.53843e-37	-1.20763	0.29	0.505	5.63079e-33
BCL11B	2.49266e-20	-1.20892	0.089	0.212	9.12339e-16
SERPINE2	2.29333e-33	-1.21082	0.415	0.595	8.3938e-29
NADK2	1.27089e-35	-1.2136	0.251	0.459	4.65158e-31
TMEM176A	3.05268e-128	-1.2162	0.717	0.924	1.11731e-123
RASAL3	3.70471e-37	-1.21703	0.25	0.459	1.35596e-32
GNA14	4.53781e-14	-1.21737	0.041	0.115	1.66089e-09
CORO1A	4.87986e-50	-1.21752	0.633	0.806	1.78608e-45
CAMK4	9.78886e-17	-1.21767	0.048	0.138	3.58282e-12
IKZF1	4.22484e-31	-1.21844	0.218	0.402	1.54633e-26
RAC2	8.32795e-40	-1.21912	0.491	0.662	3.04811e-35
UNC5CL	3.24094e-16	-1.22072	0.091	0.195	1.18622e-11
ABHD6	2.6704e-16	-1.22155	0.093	0.199	9.77393e-12
HGF	9.48424e-25	-1.22307	0.145	0.302	3.47133e-20
MT-CYB	2.21181e-145	-1.22533	0.988	0.999	8.09545e-141
OXT	2.54333e-10	-1.22635	0.057	0.124	9.30883e-06
NFASC	5.22762e-22	-1.22891	0.094	0.226	1.91336e-17
EPHX1	9.93109e-61	-1.22945	0.416	0.686	3.63488e-56
MIAT	7.2301e-18	-1.22982	0.059	0.158	2.64629e-13
CBFA2T3	5.9558e-12	-1.23279	0.044	0.111	2.17988e-07
ARHGAP15	3.53037e-26	-1.2346	0.12	0.274	1.29215e-21
AKNA	1.30768e-49	-1.23872	0.307	0.547	4.78622e-45
MT1F	1.98591e-59	-1.24113	0.399	0.663	7.26862e-55
TGFBR3	2.64583e-20	-1.24323	0.062	0.172	9.68399e-16
HAAO	1.36261e-27	-1.24419	0.166	0.332	4.98729e-23
GGH	2.27055e-47	-1.24979	0.318	0.556	8.31044e-43
ITGAL	2.7664e-48	-1.25036	0.277	0.528	1.01253e-43
FAM20A	8.3433e-40	-1.25543	0.177	0.396	3.05373e-35
HNF4A	8.31303e-27	-1.26109	0.177	0.341	3.04265e-22
ITGA9	4.79622e-28	-1.2616	0.132	0.297	1.75546e-23
PIM2	5.54381e-27	-1.26462	0.2	0.365	2.02909e-22
CCDC88C	6.29564e-22	-1.26571	0.114	0.25	2.30427e-17
SERPINA5	9.91093e-38	-1.26759	0.233	0.448	3.6275e-33
BDH1	7.30383e-31	-1.26961	0.164	0.347	2.67328e-26
ACSL1	4.31594e-58	-1.27144	0.363	0.629	1.57968e-53
ATP2A3	1.12533e-51	-1.27633	0.394	0.626	4.11881e-47
CD27	1.91573e-37	-1.27891	0.212	0.42	7.01177e-33
KDM5D	1.10131e-16	-1.28027	0.051	0.143	4.03092e-12
NUDT7	1.55049e-10	-1.28407	0.042	0.104	5.67493e-06
CCR6	2.14619e-15	-1.28748	0.051	0.135	7.85526e-11
EPHX2	4.36889e-45	-1.28834	0.181	0.422	1.59906e-40
CD3G	4.11635e-31	-1.28858	0.157	0.336	1.50662e-26
STARD5	4.99774e-13	-1.29155	0.083	0.169	1.82922e-08
BLNK	1.62807e-21	-1.29409	0.094	0.22	5.9589e-17
CLYBL	3.15311e-16	-1.29553	0.071	0.168	1.15407e-11
LIMD2	2.56699e-47	-1.2961	0.544	0.72	9.39546e-43
HSDL2	4.09852e-28	-1.30268	0.141	0.308	1.5001e-23
CD8B	5.23951e-24	-1.30593	0.131	0.28	1.91771e-19
AC025164.1	7.98041e-13	-1.31406	0.041	0.109	2.92091e-08
CD6	7.37717e-49	-1.31507	0.223	0.476	2.70012e-44
CRYL1	4.2444e-48	-1.31519	0.197	0.449	1.55349e-43
PLCG2	1.07985e-19	-1.31656	0.119	0.244	3.95238e-15
PECR	1.77773e-24	-1.31717	0.143	0.292	6.50667e-20
TSPOAP1-AS1	3.29457e-17	-1.31978	0.048	0.138	1.20585e-12
ACACB	4.17892e-23	-1.32262	0.096	0.23	1.52953e-18
MAP4K1	4.79617e-28	-1.32332	0.17	0.339	1.75545e-23
CD28	8.41325e-18	-1.32471	0.046	0.138	3.07933e-13
CYFIP2	1.47727e-37	-1.33465	0.193	0.401	5.40695e-33
DHTKD1	8.25945e-28	-1.3353	0.145	0.31	3.02304e-23
ABCA8	5.65291e-22	-1.33651	0.073	0.195	2.06902e-17
SELL	1.61455e-33	-1.33913	0.225	0.419	5.90941e-29
PLA2G6	1.40312e-12	-1.33982	0.055	0.13	5.13557e-08
SHMT1	3.4601e-45	-1.35897	0.226	0.462	1.26643e-40
LCK	5.84383e-53	-1.36056	0.282	0.538	2.1389e-48
TRAC	4.01992e-69	-1.3614	0.49	0.739	1.47133e-64
STAT4	2.93141e-16	-1.36156	0.052	0.141	1.07293e-11
RUBCNL	8.45623e-19	-1.36302	0.083	0.195	3.09507e-14
TFPI2	7.2028e-13	-1.36397	0.091	0.179	2.6363e-08
DHODH	1.12767e-33	-1.36705	0.135	0.321	4.12739e-29
H19	1.45776e-74	-1.36714	0.399	0.684	5.33555e-70
MYCT1	1.1918e-11	-1.36791	0.045	0.112	4.36211e-07
IL16	6.23438e-41	-1.36886	0.257	0.476	2.28184e-36
DCXR	6.7047e-107	-1.3702	0.677	0.903	2.45399e-102
CXCR3	3.48196e-28	-1.37082	0.114	0.271	1.27443e-23
MTSS1	1.84547e-38	-1.37178	0.118	0.315	6.7546e-34
F12	1.11043e-62	-1.37334	0.421	0.655	4.0643e-58
GNG7	2.60834e-24	-1.37339	0.06	0.184	9.54679e-20
FGFR2	2.77768e-26	-1.37471	0.109	0.259	1.01666e-21
HLA-DOB	9.26674e-20	-1.3751	0.105	0.227	3.39172e-15
SLAMF1	5.57427e-17	-1.37724	0.071	0.17	2.04024e-12
ATOH8	1.37848e-21	-1.37761	0.059	0.172	5.04537e-17
MT-CO1	1.2323e-158	-1.37812	1	0.999	4.51033e-154
LYNX1	8.08296e-12	-1.37892	0.05	0.119	2.95845e-07
PCK2	1.4695e-58	-1.38109	0.302	0.567	5.37851e-54
LEPR	5.89501e-38	-1.38128	0.14	0.34	2.15763e-33
CYTIP	2.34472e-28	-1.38207	0.154	0.32	8.5819e-24
MPC1	1.44608e-66	-1.39031	0.288	0.579	5.29281e-62
MZB1	3.71548e-32	-1.39051	0.125	0.301	1.3599e-27
FOXA3	1.39547e-24	-1.39441	0.094	0.234	5.10755e-20
NLRC3	3.47616e-22	-1.39776	0.068	0.186	1.27231e-17
ENTPD5	7.46747e-28	-1.3978	0.143	0.305	2.73317e-23
GJB1	9.91895e-45	-1.39987	0.212	0.444	3.63043e-40
GRAP	8.43677e-25	-1.40207	0.109	0.253	3.08794e-20
IQGAP2	6.55454e-48	-1.40677	0.213	0.453	2.39903e-43
CHI3L2	5.35164e-14	-1.41162	0.073	0.16	1.95875e-09
PROS1	1.77824e-75	-1.4117	0.349	0.652	6.50853e-71
TLR10	2.71594e-12	-1.41186	0.055	0.128	9.94061e-08
C2	1.06904e-110	-1.41391	0.511	0.822	3.91278e-106
INMT	1.05115e-55	-1.41669	0.362	0.61	3.84731e-51
PTH1R	7.9197e-21	-1.41917	0.054	0.161	2.89869e-16
PLA2G5	2.18394e-11	-1.42057	0.042	0.106	7.99344e-07
SULT1B1	7.74293e-12	-1.42107	0.056	0.127	2.83399e-07
ALDH2	9.64059e-140	-1.42171	0.627	0.907	3.52855e-135
GRB14	2.39537e-11	-1.4245	0.073	0.146	8.76728e-07
KIF21B	8.23543e-15	-1.42589	0.062	0.148	3.01425e-10
ABCA6	2.0239e-23	-1.42636	0.05	0.163	7.40766e-19
TRAT1	4.05909e-14	-1.4275	0.033	0.104	1.48567e-09
GLYCTK	5.05866e-38	-1.4331	0.183	0.388	1.85152e-33
MARC2	6.42096e-37	-1.43815	0.148	0.345	2.35014e-32
PDZK1	1.01035e-22	-1.43892	0.104	0.235	3.69797e-18
CES1	1.1169e-155	-1.4417	0.46	0.898	4.08798e-151
GOT1	5.75891e-60	-1.44488	0.296	0.57	2.10782e-55
MEI1	5.87925e-12	-1.45022	0.038	0.102	2.15186e-07
NDRG2	3.12213e-67	-1.45043	0.309	0.597	1.14273e-62
SYNE3	3.71842e-14	-1.45522	0.039	0.113	1.36098e-09
KMO	1.40651e-12	-1.45742	0.046	0.115	5.14795e-08
ACAP1	5.12502e-47	-1.45805	0.233	0.47	1.87581e-42
TMEM156	7.14127e-16	-1.45976	0.057	0.146	2.61378e-11
SUSD3	1.15431e-23	-1.46408	0.118	0.257	4.22488e-19
LIFR	1.31007e-26	-1.46584	0.118	0.27	4.79497e-22
ITK	2.07994e-20	-1.47383	0.062	0.171	7.6128e-16
CYP2J2	3.05359e-16	-1.47489	0.08	0.179	1.11765e-11
HBA2	1.92191e-17	-1.47783	0.053	0.147	7.03439e-13
CD3E	1.864e-63	-1.48598	0.287	0.564	6.82244e-59
SH2D1A	4.12057e-27	-1.4862	0.089	0.234	1.50817e-22
PCED1B-AS1	6.41391e-48	-1.48853	0.271	0.498	2.34755e-43
PRKCQ-AS1	1.46039e-14	-1.49382	0.049	0.129	5.34519e-10
ARMH1	2.26369e-15	-1.49578	0.044	0.124	8.28535e-11
ATP8A1	1.59917e-19	-1.49663	0.048	0.146	5.85312e-15
P2RY10	2.67745e-25	-1.50451	0.064	0.192	9.79974e-21
RHOH	7.22003e-29	-1.50579	0.141	0.302	2.6426e-24
SULT1A2	3.44727e-13	-1.50651	0.044	0.115	1.26174e-08
DENND1C	3.30702e-29	-1.50951	0.103	0.259	1.2104e-24
IGFBP2	1.40254e-99	-1.50963	0.524	0.796	5.13344e-95
TNXB	3.09331e-59	-1.5099	0.253	0.529	1.13218e-54
GAMT	1.47745e-92	-1.51264	0.473	0.756	5.40761e-88
CLU	1.01193e-217	-1.52023	0.837	0.99	3.70376e-213
RDH5	5.13168e-14	-1.52069	0.067	0.151	1.87825e-09
CERS4	2.24668e-37	-1.52494	0.102	0.289	8.22309e-33
TMOD1	5.25072e-12	-1.53069	0.044	0.112	1.92182e-07
SLC25A42	6.89413e-25	-1.5437	0.063	0.189	2.52332e-20
SVEP1	5.60216e-40	-1.54422	0.085	0.272	2.05045e-35
PHYHD1	1.62788e-21	-1.55042	0.051	0.159	5.95821e-17
CADM1	8.12138e-35	-1.55416	0.115	0.294	2.97251e-30
TSPAN7	5.0108e-19	-1.55935	0.047	0.143	1.834e-14
P2RX5	1.04472e-17	-1.56035	0.087	0.193	3.82377e-13
CD1C	6.08466e-22	-1.56108	0.048	0.154	2.22704e-17
CD247	7.46027e-47	-1.56133	0.173	0.405	2.73053e-42
PDE2A	1.09756e-15	-1.56369	0.044	0.126	4.01717e-11
RND1	6.8512e-20	-1.56463	0.1	0.218	2.50761e-15
FCER1A	5.09021e-18	-1.56596	0.031	0.113	1.86307e-13
LYVE1	1.21227e-16	-1.57116	0.05	0.138	4.43701e-12
FABP4	2.2982e-13	-1.57151	0.054	0.132	8.41164e-09
PON3	1.6441e-39	-1.58236	0.154	0.355	6.01758e-35
CEBPA	6.21068e-84	-1.584	0.287	0.621	2.27317e-79
CAT	6.01347e-91	-1.58416	0.343	0.674	2.20099e-86
CLEC10A	6.31062e-34	-1.58462	0.094	0.261	2.30975e-29
TRBC1	1.49146e-94	-1.58574	0.435	0.74	5.45888e-90
GZMM	1.03071e-35	-1.58858	0.071	0.237	3.77251e-31
TCF7	3.87451e-35	-1.58942	0.182	0.37	1.41811e-30
GIMAP7	8.80168e-39	-1.58944	0.169	0.369	3.2215e-34
GCKR	7.32501e-32	-1.58987	0.093	0.254	2.68103e-27
STBD1	3.52883e-41	-1.59308	0.156	0.362	1.29159e-36
MATK	1.75177e-24	-1.59406	0.053	0.173	6.41165e-20
THEMIS	3.13147e-21	-1.59616	0.04	0.139	1.14615e-16
ALDH5A1	5.83497e-33	-1.59681	0.103	0.272	2.13566e-28
CGNL1	3.7818e-28	-1.60079	0.081	0.224	1.38418e-23
TMEM150C	1.64162e-14	-1.60305	0.033	0.105	6.00849e-10
WDR72	7.3983e-15	-1.61171	0.038	0.113	2.70785e-10
SAMD3	6.7908e-16	-1.61671	0.032	0.107	2.4855e-11
DGAT2	9.47639e-42	-1.62704	0.156	0.365	3.46845e-37
ZBTB16	2.96279e-18	-1.63179	0.031	0.114	1.08441e-13
CD48	1.36031e-65	-1.63413	0.255	0.538	4.97887e-61
SLAMF6	5.01067e-23	-1.63979	0.059	0.175	1.83395e-18
TESPA1	4.30573e-16	-1.64488	0.044	0.127	1.57594e-11
C11orf21	4.08807e-18	-1.65052	0.033	0.116	1.49628e-13
ZNF831	1.22245e-19	-1.65665	0.034	0.124	4.47427e-15
PANK1	1.44511e-20	-1.65785	0.063	0.172	5.28924e-16
TOX2	4.06509e-08	-1.01569	0.045	0.098	0.00148786
CD37	7.27201e-56	-1.65898	0.364	0.589	2.66163e-51
GPR174	3.15995e-29	-1.66295	0.046	0.176	1.15657e-24
EHHADH	5.48508e-47	-1.66363	0.145	0.368	2.00759e-42
FAXDC2	1.14755e-38	-1.66701	0.114	0.305	4.20014e-34
C11orf54	1.83568e-34	-1.67032	0.116	0.292	6.71877e-30
SLC47A1	2.06337e-19	-1.67111	0.061	0.164	7.55214e-15
ENPEP	1.001e-37	-1.67784	0.093	0.274	3.66376e-33
CTRL	6.03615e-07	-1.02999	0.039	0.084	0.0220929
GATD3A	2.31943e-12	-1.68138	0.057	0.129	8.48936e-08
EDNRB	1.60482e-29	-1.68465	0.095	0.247	5.87381e-25
PDE3B	6.39811e-20	-1.69381	0.046	0.145	2.34177e-15
CHRD	1.41151e-34	-1.69825	0.08	0.246	5.16628e-30
TMC8	4.32983e-52	-1.70779	0.241	0.477	1.58476e-47
BNIP3	5.87007e-57	-1.70982	0.154	0.411	2.1485e-52
TRDC	2.08282e-08	-1.03714	0.027	0.072	0.000762332
METTL7A	8.29079e-138	-1.71164	0.383	0.79	3.03451e-133
LINC01857	3.66137e-16	-1.71219	0.048	0.132	1.3401e-11
ACAT1	7.25943e-126	-1.71491	0.467	0.784	2.65702e-121
TBC1D10C	2.58231e-65	-1.71496	0.25	0.528	9.4515e-61
SULT1C4	3.78315e-10	-1.0418	0.029	0.082	1.38467e-05
ABCG2	3.19274e-07	-1.04269	0.041	0.087	0.0116858
CPNE5	2.52984e-26	-1.71617	0.048	0.168	9.25948e-22
ZAP70	1.15672e-50	-1.72403	0.156	0.391	4.23373e-46
GFRA1	4.89215e-27	-1.73435	0.037	0.153	1.79057e-22
C4BPB	4.48907e-81	-1.73563	0.226	0.553	1.64304e-76
SORD	1.81193e-68	-1.73857	0.224	0.514	6.63183e-64
CHST13	4.61883e-22	-1.74496	0.063	0.176	1.69054e-17
CDH2	1.95824e-44	-1.75341	0.117	0.323	7.16735e-40
KHK	9.44179e-63	-1.75461	0.194	0.466	3.45579e-58
XCL1	7.12781e-08	-1.05347	0.041	0.089	0.00260885
VNN1	2.55582e-54	-1.75795	0.195	0.442	9.35456e-50
KLRG1	2.75029e-19	-1.76894	0.028	0.112	1.00663e-14
AL365361.1	6.35288e-23	-1.77304	0.034	0.135	2.32522e-18
FBP1	1.47444e-106	-1.77653	0.34	0.687	5.3966e-102
AKR7A3	2.26825e-39	-1.78149	0.148	0.339	8.30203e-35
TBX21	5.37501e-08	-1.06169	0.032	0.077	0.00196731
AGMO	1.75124e-19	-1.79158	0.068	0.172	6.40972e-15
ATF5	5.45007e-106	-1.79568	0.412	0.738	1.99478e-101
LRMP	7.49632e-22	-1.80926	0.064	0.176	2.74373e-17
GALNT16	7.33711e-09	-1.06901	0.038	0.091	0.000268545
PBLD	6.98868e-46	-1.80997	0.14	0.357	2.55793e-41
C1orf115	2.34436e-33	-1.81181	0.096	0.261	8.58058e-29
MT-ATP8	1.90402e-35	-1.81267	0.143	0.329	6.96892e-31
ADAMTSL2	2.55863e-74	-1.81557	0.224	0.53	9.36486e-70
CR1	3.84995e-25	-1.82068	0.039	0.151	1.40912e-20
PYHIN1	3.21237e-17	-1.82247	0.028	0.105	1.17576e-12
CIDEB	4.05389e-47	-1.82323	0.122	0.338	1.48376e-42
SEPTIN1	1.69462e-63	-1.82669	0.204	0.478	6.20248e-59
COLEC11	9.25256e-115	-1.83351	0.429	0.757	3.38653e-110
PLIN2	7.53877e-89	-1.83413	0.356	0.669	2.75926e-84
HBB	3.28338e-18	-1.83821	0.032	0.115	1.20175e-13
SYT7	1.42331e-14	-1.83836	0.037	0.11	5.20945e-10
AC004687.1	2.84074e-53	-1.84295	0.165	0.405	1.03974e-48
SHISAL2A	1.44924e-17	-1.84899	0.027	0.104	5.30438e-13
LINC00324	1.61954e-07	-1.08169	0.029	0.071	0.0059277
SCD	6.3358e-118	-1.85177	0.622	0.839	2.31897e-113
UTY	1.60842e-07	-1.08472	0.017	0.052	0.00588699
RORC	3.8514e-27	-1.85317	0.079	0.214	1.40965e-22
ART4	5.48212e-19	-1.85556	0.043	0.135	2.00651e-14
TSPAN32	2.21361e-20	-1.85576	0.025	0.11	8.10203e-16
CD5	9.10843e-47	-1.86042	0.113	0.326	3.33378e-42
NELL2	1.36421e-19	-1.8615	0.035	0.124	4.99315e-15
CTH	2.02083e-14	-1.86632	0.036	0.107	7.39642e-10
RAB37	1.24175e-31	-1.86797	0.063	0.208	4.54495e-27
SERPINA3	1.72113e-176	-1.87329	0.81	0.974	6.29953e-172
TRAF3IP3	6.42785e-56	-1.88069	0.148	0.393	2.35266e-51
SLC13A3	1.10495e-06	-1.10261	0.032	0.071	0.0404424
HS3ST3B1	2.78803e-27	-1.89801	0.048	0.172	1.02045e-22
ENO3	1.0273e-32	-1.9018	0.06	0.208	3.76001e-28
CDH23	1.42899e-08	-1.10424	0.035	0.084	0.000523026
AL034397.3	3.82229e-20	-1.90575	0.028	0.114	1.39899e-15
GPD1	7.24542e-44	-1.90759	0.112	0.311	2.6519e-39
SNAI3	1.00029e-09	-1.10688	0.033	0.087	3.66115e-05
PLIN5	3.0868e-25	-1.92086	0.044	0.157	1.1298e-20
RIDA	6.09578e-100	-1.9246	0.283	0.625	2.23111e-95
KIAA1324L	5.15158e-10	-1.11785	0.038	0.095	1.88553e-05
AC022706.1	8.67395e-07	-1.11924	0.03	0.069	0.0317475
AQP3	3.93026e-79	-1.92804	0.168	0.482	1.43851e-74
KLRB1	5.3765e-53	-1.93213	0.106	0.337	1.96785e-48
TLCD4	9.29866e-49	-1.94196	0.111	0.326	3.4034e-44
AR	3.77864e-27	-1.94212	0.046	0.167	1.38302e-22
CYP4F3	1.80067e-65	-1.95136	0.147	0.416	6.59064e-61
TSLP	8.97556e-08	-1.12573	0.014	0.047	0.00328514
AGT	1.43659e-151	-1.95367	0.581	0.827	5.25805e-147
PPP1R16B	1.11736e-34	-1.9538	0.082	0.243	4.08965e-30
MT1X	9.96294e-188	-1.95906	0.572	0.902	3.64654e-183
LAMC3	2.76879e-59	-1.9684	0.163	0.422	1.01341e-54
SLC6A12	2.41712e-14	-1.97276	0.045	0.12	8.84689e-10
FO393401.1	4.6112e-10	-1.13553	0.031	0.084	1.68775e-05
IGHM	6.53195e-130	-1.98208	0.388	0.757	2.39076e-125
FOLH1	5.08349e-08	-1.14095	0.036	0.083	0.00186061
ITGB2-AS1	7.91678e-31	-1.98261	0.073	0.218	2.89762e-26
FCRL3	9.22003e-26	-1.98345	0.042	0.155	3.37462e-21
P2RY8	4.08e-36	-1.98929	0.049	0.2	1.49332e-31
SLC6A1	4.53229e-16	-1.99642	0.028	0.101	1.65886e-11
CCR7	3.79961e-49	-1.99773	0.104	0.318	1.3907e-44
NR0B2	9.67664e-31	-2.00646	0.072	0.216	3.54175e-26
SLC7A2	1.55114e-54	-2.00761	0.117	0.354	5.67732e-50
KCND3	2.92902e-09	-1.15718	0.036	0.089	0.000107205
SIT1	1.66436e-42	-2.00895	0.102	0.295	6.09172e-38
CARMIL2	2.83197e-33	-2.0179	0.053	0.198	1.03653e-28
PDZD4	1.32456e-09	-1.16078	0.03	0.081	4.84801e-05
ACSS3	2.4348e-46	-2.0241	0.065	0.257	8.9116e-42
CES2	7.36452e-117	-2.0261	0.283	0.659	2.69549e-112
ASS1	3.85289e-122	-2.0283	0.309	0.679	1.4102e-117
CFH	2.69042e-241	-2.03198	0.705	0.954	9.84722e-237
CYP27A1	8.81103e-149	-2.03565	0.354	0.757	3.22493e-144
TNFRSF8	3.48886e-07	-1.17046	0.021	0.058	0.0127696
ACADSB	2.05847e-65	-2.04617	0.117	0.383	7.53419e-61
GLS2	9.29972e-10	-1.17136	0.037	0.093	3.40379e-05
PLA2G2D	1.04189e-37	-2.04654	0.118	0.297	3.81342e-33
GPM6A	8.42685e-10	-1.17529	0.038	0.095	3.08431e-05
TMEM220	3.23621e-36	-2.04673	0.067	0.227	1.18449e-31
ALDH6A1	7.41756e-77	-2.0674	0.138	0.44	2.7149e-72
GZMK	4.10334e-73	-2.06744	0.152	0.444	1.50186e-68
CD52	1.20959e-101	-2.07211	0.556	0.796	4.42723e-97
LIN7A	1.20362e-22	-2.07248	0.034	0.132	4.40537e-18
GPAM	6.04674e-50	-2.0735	0.093	0.305	2.21317e-45
APOC1	1.63865e-198	-2.07545	0.981	0.993	5.99761e-194
CCN5	7.11238e-26	-2.07837	0.031	0.138	2.6032e-21
CFP	2.38573e-40	-2.08232	0.06	0.231	8.73203e-36
NR1H4	2.44952e-40	-2.08713	0.084	0.263	8.96549e-36
KDM8	1.3135e-27	-2.09131	0.049	0.172	4.80754e-23
PLA2G2A	8.00368e-156	-2.09598	0.254	0.719	2.92943e-151
GPX3	6.58446e-224	-2.09698	0.559	0.916	2.40998e-219
CXCL12	3.9092e-167	-2.09798	0.464	0.845	1.43081e-162
LINC01146	1.08886e-08	-1.20421	0.023	0.067	0.000398533
SERPINA4	1.1546e-77	-2.10364	0.167	0.463	4.22596e-73
HSD11B1	6.30374e-127	-2.10666	0.206	0.613	2.30723e-122
AC246785.3	3.06087e-23	-2.10674	0.027	0.122	1.12031e-18
KCNT2	9.70615e-07	-1.20681	0.024	0.06	0.0355255
PDE6G	1.93739e-08	-1.20758	0.036	0.085	0.000709104
NOTUM	1.39605e-19	-2.11233	0.03	0.115	5.10968e-15
SARDH	1.40463e-38	-2.11501	0.059	0.222	5.14109e-34
RIPOR2	3.31601e-47	-2.11965	0.077	0.274	1.21369e-42
BAIAP3	4.88074e-07	-1.2097	0.021	0.056	0.017864
LINC02532	3.70972e-07	-1.21304	0.051	0.099	0.0135779
ABAT	6.22873e-85	-2.12077	0.155	0.476	2.27978e-80
CFB	3.03588e-203	-2.12928	0.808	0.953	1.11116e-198
CYP21A2	1.85625e-17	-2.14244	0.034	0.115	6.79408e-13
COL4A4	1.63981e-48	-2.1453	0.05	0.239	6.00186e-44
TTN	2.6974e-07	-1.21818	0.014	0.047	0.00987276
HPN	4.25542e-125	-2.14764	0.255	0.638	1.55752e-120
BANK1	4.003e-29	-2.15097	0.051	0.183	1.46514e-24
NGFR	2.00533e-81	-2.15716	0.113	0.417	7.33972e-77
RASGRP2	6.88679e-61	-2.16914	0.125	0.377	2.52063e-56
RIC3	8.42391e-11	-1.2227	0.015	0.061	3.08324e-06
CHRM3-AS2	2.24463e-11	-1.22301	0.01	0.052	8.21556e-07
PC	6.66891e-106	-2.17294	0.209	0.564	2.44089e-101
TSPOAP1	4.66156e-12	-1.22598	0.034	0.098	1.70618e-07
IL7R	1.1569e-89	-2.1749	0.195	0.523	4.23435e-85
PRKAG2-AS1	3.57358e-07	-1.22749	0.029	0.07	0.0130796
ADRA1B	3.60393e-08	-1.22825	0.042	0.092	0.00131907
TDO2	3.00714e-83	-2.17562	0.145	0.459	1.10064e-78
SCML4	6.25176e-24	-2.18685	0.032	0.132	2.28821e-19
ADHFE1	8.4596e-28	-2.1894	0.037	0.153	3.0963e-23
FCN1	3.08158e-56	-2.19069	0.057	0.271	1.12789e-51
DPT	2.11625e-47	-2.19435	0.06	0.254	7.74569e-43
AC010883.3	1.83422e-10	-1.24015	0.036	0.094	6.71343e-06
FXYD1	1.52373e-79	-2.20061	0.146	0.447	5.57701e-75
C3	0	-2.20165	0.983	0.999	0
ADAMTSL3	3.77446e-09	-1.24354	0.026	0.072	0.000138149
AC005332.4	1.10835e-07	-1.24486	0.025	0.066	0.00405669
EEF1A2	3.37821e-07	-1.24522	0.046	0.094	0.0123646
F5	1.79204e-108	-2.20203	0.172	0.543	6.55904e-104
FAM13A-AS1	5.24097e-11	-1.25222	0.033	0.092	1.91825e-06
HHIP	1.29993e-25	-2.20448	0.053	0.172	4.75788e-21
C2orf72	1.61001e-50	-2.22617	0.064	0.265	5.89281e-46
DEPDC7	1.02081e-07	-1.26326	0.034	0.079	0.00373625
CDO1	1.31427e-74	-2.23067	0.116	0.4	4.81036e-70
ACOX2	1.2512e-35	-2.23289	0.047	0.194	4.57951e-31
BCL11A	1.02145e-25	-2.23514	0.035	0.144	3.73862e-21
LINC01934	3.36138e-07	-1.27802	0.018	0.053	0.012303
C16orf54	5.01596e-35	-2.24825	0.053	0.201	1.83589e-30
CFI	6.99513e-162	-2.25558	0.322	0.745	2.56029e-157
PIPOX	1.32642e-66	-2.25583	0.133	0.395	4.85482e-62
PNPLA7	2.40397e-09	-1.28523	0.028	0.076	8.79877e-05
LINC00926	1.24207e-31	-2.25612	0.082	0.231	4.54611e-27
SLC27A5	1.18429e-108	-2.25746	0.193	0.561	4.33461e-104
HYAL1	1.28831e-56	-2.26349	0.08	0.305	4.71533e-52
C8G	8.39516e-161	-2.27163	0.22	0.693	3.07271e-156
ALDH4A1	1.49014e-117	-2.27208	0.201	0.587	5.45408e-113
MT1A	1.21352e-43	-2.27422	0.055	0.229	4.44162e-39
RGL4	4.35961e-20	-2.27541	0.028	0.112	1.59566e-15
CYP3A5	3.77372e-77	-2.28409	0.153	0.446	1.38122e-72
SELENOP	0	-2.28484	0.63	0.98	0
AC008760.2	3.92418e-44	-2.29323	0.059	0.237	1.43629e-39
ENHO	1.01623e-06	-1.31578	0.012	0.04	0.0371952
NPW	9.34328e-59	-2.29764	0.12	0.362	3.41974e-54
PLGLB1	6.385e-66	-2.30217	0.068	0.314	2.33698e-61
IGFALS	2.30797e-29	-2.3102	0.059	0.19	8.44742e-25
LTB	5.07647e-124	-2.31368	0.358	0.709	1.85804e-119
ABCC6	8.28213e-63	-2.31615	0.096	0.342	3.03134e-58
AADAC	2.90575e-102	-2.32868	0.158	0.512	1.06353e-97
GPR18	8.54272e-09	-1.32921	0.018	0.058	0.000312672
MIR122HG	4.37011e-39	-2.32965	0.053	0.214	1.5995e-34
HLF	4.28397e-25	-2.33715	0.027	0.127	1.56797e-20
C5	3.79081e-140	-2.35734	0.291	0.678	1.38747e-135
ST6GAL1	8.05589e-238	-2.36631	0.388	0.871	2.94854e-233
FCRL5	2.2536e-21	-2.36929	0.02	0.103	8.24839e-17
CDHR5	5.02194e-103	-2.38948	0.143	0.497	1.83808e-98
CRTAM	2.46705e-07	-1.34044	0.026	0.065	0.00902966
RGN	1.12573e-58	-2.40337	0.092	0.322	4.12027e-54
GPR171	8.58359e-08	-1.34933	0.021	0.06	0.00314168
GNMT	1.01687e-21	-2.41578	0.019	0.103	3.72185e-17
POU2AF1	1.28568e-37	-2.42282	0.062	0.221	4.7057e-33
CD40LG	9.06638e-26	-2.43355	0.013	0.101	3.31838e-21
LDHD	2.00352e-39	-2.44137	0.046	0.203	7.33309e-35
LRG1	4.27084e-160	-2.45321	0.318	0.717	1.56317e-155
DMGDH	4.70741e-21	-2.4595	0.022	0.105	1.72296e-16
AMDHD1	1.12163e-36	-2.46824	0.041	0.185	4.10528e-32
SLC39A5	3.89215e-38	-2.4869	0.051	0.206	1.42457e-33
MARCO	1.38926e-49	-2.48964	0.085	0.288	5.08482e-45
CCL14	1.30648e-76	-2.50259	0.087	0.369	4.78185e-72
ZNF763	7.99164e-07	-1.37319	0.011	0.039	0.0292502
RASD1	7.10612e-73	-2.50265	0.104	0.376	2.60091e-68
ESPN	4.68599e-44	-2.5029	0.052	0.224	1.71512e-39
SLC27A2	1.86265e-57	-2.51204	0.076	0.297	6.8175e-53
GHR	1.99906e-60	-2.51558	0.065	0.288	7.31677e-56
MFSD2A	2.16325e-82	-2.52096	0.132	0.433	7.91772e-78
HABP2	3.60453e-130	-2.52122	0.17	0.573	1.31929e-125
ABCG5	4.09326e-35	-2.52582	0.032	0.165	1.49817e-30
ADCY1	1.84118e-22	-2.52781	0.021	0.107	6.7389e-18
ELOVL2	2.79414e-19	-2.53513	0.031	0.115	1.02268e-14
AC004585.1	1.05349e-28	-2.54006	0.017	0.119	3.85587e-24
CCL21	5.83511e-154	-2.5519	0.423	0.807	2.13571e-149
BAAT	4.23149e-111	-2.55338	0.141	0.505	1.54877e-106
GLDC	1.96221e-24	-2.55467	0.029	0.127	7.18188e-20
ELFN1	1.05726e-10	-1.40639	0.035	0.093	3.86967e-06
LINC01197	1.1821e-08	-1.40983	0.025	0.07	0.000432661
HAMP	1.19354e-228	-2.56447	0.487	0.885	4.36846e-224
KLF15	5.00521e-26	-2.57855	0.018	0.112	1.83196e-21
FCMR	4.64911e-70	-2.58897	0.096	0.36	1.70162e-65
BCHE	1.25306e-54	-2.58922	0.048	0.246	4.58633e-50
ZNF540	1.1332e-06	-1.41932	0.008	0.034	0.0414763
HSD17B6	1.85354e-118	-2.5935	0.135	0.517	6.78414e-114
LINC00861	1.43869e-52	-2.60825	0.041	0.232	5.26574e-48
MT1H	2.8247e-79	-2.62458	0.122	0.407	1.03387e-74
REEP6	7.11657e-148	-2.6418	0.187	0.622	2.60474e-143
C7	1.35123e-197	-2.64611	0.373	0.834	4.94562e-193
PRG4	1.67374e-99	-2.66118	0.089	0.417	6.12607e-95
ECHDC3	1.62476e-85	-2.66514	0.08	0.375	5.9468e-81
CXorf65	3.56424e-09	-1.42797	0.018	0.06	0.000130455
MASP1	1.0912e-95	-2.66537	0.093	0.416	3.99389e-91
FNDC5	1.69863e-07	-1.43914	0.022	0.06	0.00621717
CYP2B6	4.51629e-41	-2.66545	0.037	0.19	1.65301e-36
PROX1	1.94366e-40	-2.66685	0.037	0.189	7.11399e-36
ALPL	4.18303e-94	-2.68114	0.11	0.43	1.53103e-89
SERPINA1	9.31008e-217	-2.68888	0.956	0.963	3.40758e-212
AGTR1	1.90958e-35	-2.70324	0.034	0.169	6.98924e-31
RELN	1.25022e-34	-2.7063	0.033	0.165	4.57592e-30
FLT3	2.43565e-09	-1.46565	0.029	0.078	8.91471e-05
UGT2B15	1.92468e-108	-2.71116	0.116	0.473	7.0445e-104
MT1G	1.73571e-243	-2.71336	0.459	0.876	6.35286e-239
DBH-AS1	9.96e-14	-1.46953	0.029	0.095	3.64546e-09
AC027682.6	9.9933e-08	-1.47296	0.024	0.064	0.00365765
GATM	1.36419e-227	-2.72102	0.314	0.824	4.99307e-223
INHBE	4.16907e-70	-2.73569	0.073	0.325	1.52592e-65
BHMT2	3.03383e-76	-2.73721	0.08	0.348	1.11041e-71
ANG	8.15207e-162	-2.74763	0.232	0.674	2.98374e-157
COLEC10	5.29925e-40	-2.75414	0.032	0.179	1.93958e-35
NR3C2	1.12382e-06	-1.48711	0.028	0.065	0.0411329
IGFBP1	1.38836e-188	-2.76737	0.251	0.729	5.08152e-184
TM4SF5	1.34776e-93	-2.769	0.1	0.416	4.93295e-89
DNASE1L3	3.40292e-74	-2.78609	0.072	0.333	1.2455e-69
MLXIPL	3.52282e-74	-2.79826	0.064	0.32	1.28939e-69
ABCG8	1.62102e-64	-2.79891	0.046	0.268	5.93308e-60
LINC00261	1.90006e-46	-2.80798	0.044	0.217	6.95441e-42
HAO2	1.26492e-37	-2.81057	0.028	0.164	4.62973e-33
CHI3L1	3.21245e-160	-2.81428	0.223	0.692	1.17579e-155
C4BPA	3.63194e-248	-2.82383	0.299	0.834	1.32933e-243
KLKB1	5.00481e-89	-2.83628	0.073	0.371	1.83181e-84
NSUN6	7.84868e-09	-1.5123	0.032	0.081	0.00028727
BAALC	8.40961e-10	-1.51538	0.018	0.062	3.078e-05
KNDC1	1.69143e-07	-1.51577	0.028	0.068	0.0061908
CPS1	2.13876e-136	-2.84074	0.18	0.587	7.82808e-132
TMPRSS6	9.89732e-94	-2.85106	0.085	0.395	3.62252e-89
SLC25A18	3.21501e-35	-2.85185	0.031	0.163	1.17673e-30
CARNS1	7.31478e-07	-1.53205	0.014	0.044	0.0267728
ADAMTS13	9.34481e-12	-1.53434	0.034	0.095	3.42029e-07
FUT7	1.40839e-09	-1.54011	0.021	0.066	5.15486e-05
PPP1R1A	1.96639e-57	-2.85984	0.057	0.264	7.19718e-53
UGT3A1	2.96272e-30	-2.86286	0.026	0.14	1.08438e-25
SAA2	2.57988e-233	-2.86978	0.44	0.886	9.44263e-229
PRKCQ	1.08358e-10	-1.54553	0.028	0.081	3.96601e-06
AC115619.1	1.22238e-53	-2.87796	0.038	0.226	4.47404e-49
LRRC26	4.48233e-08	-1.55073	0.017	0.055	0.00164058
LINC00844	1.68375e-28	-2.87884	0.012	0.107	6.16269e-24
CYP2C8	4.22479e-161	-2.88295	0.163	0.617	1.54631e-156
ACSM5	3.52999e-61	-2.9004	0.059	0.277	1.29201e-56
ALDH1L1	4.76003e-121	-2.9131	0.141	0.516	1.74222e-116
TNFSF14	8.0743e-83	-2.91676	0.074	0.356	2.95527e-78
SLC38A4	6.00238e-126	-2.92482	0.094	0.482	2.19693e-121
CYP4F2	1.0225e-45	-2.94024	0.044	0.214	3.74245e-41
CFHR3	5.17067e-120	-2.94678	0.109	0.485	1.89252e-115
SAA1	2.06682e-247	-2.95259	0.555	0.908	7.56477e-243
RDH16	2.10373e-117	-2.95568	0.105	0.474	7.69987e-113
UPB1	5.89528e-60	-2.95668	0.046	0.255	2.15773e-55
LINC00426	4.67857e-09	-1.57267	0.023	0.067	0.00017124
ST6GALNAC3	3.06723e-07	-1.57268	0.014	0.045	0.0112264
AL844908.1	1.06247e-06	-1.58149	0.006	0.03	0.0388876
CYP2D6	1.67571e-150	-2.96514	0.183	0.609	6.13327e-146
PTGDS	1.50315e-169	-2.97635	0.428	0.791	5.50166e-165
AQP9	3.71076e-122	-2.9801	0.113	0.489	1.35817e-117
ORM1	2.57869e-262	-2.98153	0.399	0.871	9.43827e-258
LIPC	1.29336e-70	-2.98691	0.064	0.309	4.73382e-66
HJV	1.08233e-36	-2.99332	0.021	0.149	3.96145e-32
FCN3	5.12921e-115	-3.00605	0.131	0.494	1.87734e-110
LY9	1.8793e-44	-3.00864	0.026	0.18	6.87844e-40
MMRN1	2.2923e-11	-1.59485	0.032	0.092	8.39006e-07
F7	4.23083e-64	-3.01369	0.047	0.268	1.54853e-59
LBP	5.98953e-212	-3.01684	0.179	0.71	2.19223e-207
UGT2B7	1.34625e-150	-3.02084	0.147	0.576	4.92743e-146
LINC01554	4.16227e-07	-1.60239	0.01	0.038	0.0152343
OGDHL	3.67192e-74	-3.02143	0.057	0.308	1.34396e-69
AC008555.4	1.02727e-08	-1.60947	0.015	0.053	0.000375992
GLYAT	5.89969e-48	-3.02204	0.038	0.209	2.15934e-43
GLTPD2	5.98617e-62	-3.02262	0.042	0.254	2.191e-57
ADAMTS15	1.35548e-13	-1.61801	0.025	0.088	4.9612e-09
SMPD3	7.29893e-09	-1.62144	0.028	0.074	0.000267148
ADGRV1	2.38478e-07	-1.62434	0.017	0.052	0.00872853
GDF7	4.67393e-07	-1.62648	0.014	0.044	0.017107
GNAO1	5.8254e-12	-1.62672	0.028	0.087	2.13215e-07
APCS	4.48251e-246	-3.02832	0.275	0.808	1.64064e-241
F10	2.04146e-130	-3.02851	0.106	0.499	7.47196e-126
MYOM2	5.7811e-10	-1.63616	0.019	0.064	2.11594e-05
SMLR1	1.39222e-48	-3.03063	0.046	0.223	5.09566e-44
ADH1C	2.41205e-203	-3.03379	0.202	0.718	8.82834e-199
CYP2A6	1.9856e-70	-3.03961	0.057	0.3	7.26748e-66
AC012065.3	1.79722e-11	-1.65387	0.019	0.07	6.57799e-07
ANGPTL6	1.31633e-40	-3.04196	0.029	0.174	4.81788e-36
ASPG	1.39458e-50	-3.04229	0.028	0.199	5.10432e-46
SNX22	4.36458e-14	-1.65801	0.023	0.086	1.59748e-09
SERPINF2	6.7705e-251	-3.0438	0.289	0.82	2.47807e-246
FBXL16	1.94587e-08	-1.65945	0.015	0.053	0.000712206
PGLYRP2	4.01053e-73	-3.04812	0.052	0.3	1.4679e-68
SLCO1B1	1.50698e-88	-3.05362	0.063	0.353	5.5157e-84
IQCN	1.18079e-07	-1.66761	0.009	0.038	0.00432182
TIMD4	6.42007e-27	-3.0571	0.017	0.113	2.34981e-22
RAB3C	8.72331e-07	-1.67598	0.005	0.027	0.0319282
AOX1	1.4996e-183	-3.05782	0.163	0.649	5.48868e-179
ACSM2A	4.68629e-81	-3.06589	0.053	0.319	1.71523e-76
CYP2A7	2.84981e-50	-3.06716	0.042	0.223	1.04306e-45
AKR1D1	5.21059e-34	-3.06724	0.02	0.138	1.90713e-29
CP	3.62864e-240	-3.07097	0.37	0.834	1.32812e-235
FMO5	4.66624e-100	-3.07113	0.062	0.379	1.70789e-95
CREB3L3	1.03435e-106	-3.07167	0.094	0.432	3.78582e-102
AC055822.1	6.50663e-12	-1.69936	0.021	0.074	2.38149e-07
AZGP1	1.152e-234	-3.07252	0.26	0.78	4.21642e-230
FGG	3.18947e-280	-3.07339	0.465	0.896	1.16738e-275
ADGRB3	1.65712e-07	-1.71323	0.008	0.036	0.00606524
FMO3	2.02329e-154	-3.07413	0.123	0.563	7.40544e-150
GCSAM	1.86277e-12	-1.71576	0.017	0.069	6.81793e-08
APOC2	2.12505e-248	-3.07472	0.597	0.887	7.77789e-244
ASGR1	1.32573e-181	-3.07667	0.17	0.651	4.85229e-177
AC104530.1	5.40234e-12	-1.73261	0.014	0.061	1.97731e-07
SLC22A1	6.73019e-91	-3.08529	0.085	0.385	2.46332e-86
CETP	9.16428e-42	-3.09097	0.022	0.164	3.35422e-37
TFR2	1.5501e-198	-3.0923	0.187	0.687	5.67352e-194
GC	2.95976e-276	-3.09345	0.401	0.873	1.0833e-271
PPARGC1A	8.25788e-10	-1.75726	0.031	0.082	3.02247e-05
COL4A3	2.19468e-10	-1.76256	0.015	0.058	8.03273e-06
GLYATL1	7.95256e-59	-3.09752	0.039	0.24	2.91072e-54
ADH1B	1.66512e-292	-3.10714	0.351	0.899	6.0945e-288
PTGER1	1.47866e-16	-1.77809	0.022	0.092	5.41205e-12
LINC02362	1.26397e-08	-1.78169	0.013	0.049	0.000462624
TNFSF8	4.60262e-09	-1.78497	0.013	0.05	0.00016846
HULC	7.32973e-108	-3.10783	0.103	0.447	2.68276e-103
PI16	1.28792e-10	-1.80077	0.035	0.093	4.71391e-06
CFHR2	3.40874e-224	-3.11034	0.181	0.726	1.24763e-219
AGXT2	3.32257e-41	-3.11889	0.028	0.174	1.21609e-36
PRAP1	5.78034e-221	-3.12368	0.211	0.751	2.11566e-216
DRAIC	1.97721e-11	-1.81734	0.021	0.073	7.23678e-07
TM6SF2	4.50338e-07	-1.82034	0.015	0.047	0.0164828
SERPINA7	1.25911e-143	-3.12519	0.109	0.526	4.60847e-139
ANGPTL8	2.26362e-116	-3.12955	0.08	0.439	8.28507e-112
HAL	1.14225e-46	-3.1297	0.028	0.189	4.18074e-42
FIGNL2	5.33445e-07	-1.82945	0.004	0.026	0.0195246
HOGA1	2.23145e-10	-1.83148	0.03	0.082	8.16735e-06
ITIH3	2.7362e-263	-3.13688	0.321	0.843	1.00148e-258
GYS2	8.68774e-28	-3.13876	0.015	0.112	3.1798e-23
PROC	4.145e-144	-3.13938	0.118	0.535	1.51711e-139
ACADL	1.04225e-08	-1.84757	0.015	0.053	0.000381475
MBL2	5.66421e-77	-3.14999	0.051	0.306	2.07316e-72
CYP2C9	2.2805e-169	-3.15419	0.144	0.609	8.34686e-165
TLR9	7.26957e-12	-1.85501	0.015	0.064	2.66074e-07
MST1	2.91441e-195	-3.15693	0.176	0.672	1.0667e-190
FGB	2.45405e-259	-3.16932	0.65	0.899	8.98206e-255
SLC6A16	9.23264e-11	-1.85714	0.012	0.055	3.37924e-06
ORM2	3.58966e-287	-3.17943	0.322	0.866	1.31385e-282
ATP1B2	1.12563e-07	-1.86127	0.007	0.035	0.0041199
ABCB4	3.73293e-86	-3.17944	0.056	0.336	1.36629e-81
KCNJ10	3.60226e-09	-1.86411	0.026	0.072	0.000131846
LILRA4	1.30253e-12	-1.86629	0.028	0.088	4.76739e-08
RTP3	2.36497e-33	-3.18835	0.023	0.142	8.65603e-29
HAO1	4.64045e-88	-3.19455	0.051	0.331	1.69845e-83
SFRP5	7.62357e-11	-1.87176	0.037	0.096	2.7903e-06
PAH	3.11834e-132	-3.19841	0.105	0.497	1.14134e-127
CRP	4.86211e-248	-3.19993	0.386	0.88	1.77958e-243
FAM30A	1.66002e-34	-3.2088	0.021	0.141	6.07585e-30
PZP	3.2016e-50	-3.20907	0.033	0.207	1.17182e-45
AFF3	3.04789e-35	-3.21206	0.017	0.137	1.11556e-30
APOA4	1.50827e-28	-3.21286	0.022	0.126	5.52042e-24
TMEM71	7.06225e-12	-1.93175	0.015	0.064	2.58485e-07
ITIH1	1.08269e-255	-3.21913	0.239	0.791	3.96277e-251
SLC1A7	3.01574e-09	-1.93451	0.011	0.047	0.000110379
CPN1	9.68882e-46	-3.22186	0.02	0.17	3.54621e-41
UGT2B4	1.26837e-150	-3.22549	0.1	0.53	4.64237e-146
GBP7	3.00806e-31	-3.23276	0.024	0.138	1.10098e-26
GDF2	1.34905e-27	-3.24049	0.013	0.106	4.93767e-23
STAP1	2.11525e-14	-1.97562	0.022	0.084	7.74202e-10
CRHBP	4.72876e-57	-3.24107	0.042	0.239	1.73077e-52
FAM99A	6.83918e-39	-3.24844	0.019	0.15	2.50321e-34
F11	5.76407e-37	-3.2509	0.021	0.149	2.10971e-32
FXYD7	5.59523e-08	-1.98447	0.008	0.037	0.00204791
SLC51A	9.48761e-51	-3.25166	0.037	0.214	3.47256e-46
GP1BA	2.28853e-09	-1.99271	0.01	0.045	8.37626e-05
LECT2	5.70085e-95	-3.26573	0.057	0.357	2.08657e-90
OIT3	8.49627e-46	-3.26745	0.023	0.177	3.10972e-41
AC017104.1	2.98345e-10	-2.00439	0.012	0.052	1.09197e-05
NR1I3	5.84534e-49	-3.26826	0.022	0.183	2.13945e-44
CD19	3.69286e-41	-3.27308	0.026	0.169	1.35162e-36
ITIH4	9.22693e-295	-3.29495	0.384	0.899	3.37715e-290
ADH4	1.16452e-190	-3.29501	0.168	0.66	4.26226e-186
HTR2B	1.75514e-08	-2.02393	0.017	0.055	0.000642398
MOGAT2	5.69928e-29	-3.30248	0.019	0.122	2.08599e-24
PATL2	1.0113e-15	-2.0397	0.023	0.091	3.70145e-11
CYP2E1	1.69048e-250	-3.30682	0.397	0.866	6.18732e-246
APOA2	5.47851e-276	-3.30736	0.495	0.899	2.00519e-271
LINC02754	5.03023e-07	-2.04678	0.007	0.033	0.0184111
LINC02716	2.05276e-14	-2.05526	0.02	0.081	7.51331e-10
KCNG1	3.62316e-08	-2.05586	0.009	0.04	0.00132611
HMGCS2	1.04444e-139	-3.31397	0.125	0.532	3.82275e-135
EPO	1.65084e-07	-2.06885	0.004	0.027	0.00604224
CD79B	9.41259e-88	-3.31994	0.096	0.393	3.4451e-83
TTR	1.96238e-279	-3.32118	0.378	0.871	7.18249e-275
CD22	2.13289e-47	-3.32191	0.033	0.2	7.80659e-43
PLGLB2	1.12125e-37	-3.32259	0.028	0.162	4.10387e-33
DAO	2.03018e-33	-3.32395	0.023	0.141	7.43068e-29
GAS2	1.25853e-10	-2.08996	0.018	0.064	4.60635e-06
FTCD	2.20213e-194	-3.33256	0.144	0.644	8.06001e-190
PVRIG	2.47112e-14	-2.09137	0.014	0.069	9.04453e-10
VIPR1	7.29583e-16	-2.1021	0.02	0.086	2.67035e-11
NSG1	8.35872e-09	-2.10604	0.009	0.042	0.000305938
CPB2	3.95772e-166	-3.3339	0.107	0.564	1.44857e-161
ITIH2	2.21381e-249	-3.33761	0.223	0.774	8.10275e-245
HSD17B13	2.91885e-115	-3.34313	0.089	0.443	1.06833e-110
ANGPTL3	5.1922e-168	-3.35096	0.107	0.57	1.9004e-163
NTS	1.743e-12	-2.11965	0.027	0.086	6.37955e-08
PON1	2.65542e-181	-3.3516	0.118	0.601	9.7191e-177
GPR146	2.21503e-13	-2.13185	0.018	0.074	8.10723e-09
ETNPPL	1.52483e-11	-2.1335	0.023	0.075	5.58102e-07
MOGAT3	4.93015e-09	-2.13785	0.023	0.066	0.000180448
A1CF	2.71478e-83	-3.35431	0.051	0.317	9.93637e-79
SLC1A2	5.48985e-28	-3.35698	0.015	0.112	2.00934e-23
PLCXD3	4.11319e-09	-2.15044	0.015	0.055	0.000150547
APOM	9.79474e-144	-3.35891	0.111	0.526	3.58497e-139
GCGR	1.62549e-69	-3.36124	0.039	0.265	5.94945e-65
SEMA6D	2.56119e-07	-2.16123	0.011	0.041	0.00937421
KLB	1.99192e-11	-2.16664	0.023	0.075	7.29062e-07
SLC13A5	1.99986e-164	-3.36144	0.11	0.566	7.3197e-160
AL354872.2	8.49955e-07	-2.17256	0.005	0.027	0.0311092
F2	5.39191e-272	-3.36463	0.246	0.812	1.97349e-267
C6	7.89088e-164	-3.36913	0.104	0.556	2.88814e-159
SLC2A2	7.68891e-163	-3.37026	0.104	0.553	2.81422e-158
SERPINA6	1.76125e-203	-3.37122	0.147	0.66	6.44635e-199
ARG1	7.42026e-150	-3.37985	0.095	0.518	2.71589e-145
CNDP1	8.47427e-08	-2.19615	0.011	0.042	0.00310167
LY86-AS1	2.77639e-07	-2.20168	0.002	0.022	0.0101619
GLT1D1	1.70342e-13	-2.20186	0.021	0.078	6.23469e-09
VTN	2.52392e-305	-3.38138	0.433	0.902	9.23782e-301
NEU4	1.53143e-13	-2.20499	0.028	0.09	5.60518e-09
TBX15	4.42837e-11	-2.21602	0.015	0.061	1.62083e-06
LINC01018	1.94934e-17	-2.2316	0.022	0.094	7.13478e-13
NAT8	9.10386e-58	-3.38196	0.037	0.232	3.33211e-53
AQP7	1.57929e-10	-2.23422	0.015	0.058	5.78036e-06
AFM	1.24496e-87	-3.38209	0.053	0.331	4.55667e-83
ASGR2	2.98331e-220	-3.38661	0.177	0.705	1.09192e-215
CCBE1	1.34405e-10	-2.25242	0.017	0.062	4.91936e-06
BHMT	1.29047e-112	-3.38689	0.072	0.415	4.72326e-108
ACMSD	7.20396e-16	-2.26825	0.027	0.098	2.63672e-11
CYP3A7	1.42812e-09	-2.2694	0.011	0.048	5.22707e-05
CXCR5	2.1606e-36	-3.39604	0.018	0.141	7.908e-32
AL592183.1	3.6554e-10	-2.27503	0.01	0.049	1.33791e-05
FGL1	4.05318e-276	-3.40022	0.352	0.86	1.4835e-271
LINC02273	2.4075e-15	-2.27802	0.014	0.072	8.81168e-11
ENPP7	1.01452e-10	-2.28589	0.011	0.052	3.71324e-06
HBA1	7.93193e-10	-2.2922	0.017	0.061	2.90317e-05
ACSM2B	4.92176e-98	-3.40036	0.051	0.354	1.80141e-93
PNOC	3.49203e-15	-2.2957	0.012	0.067	1.27812e-10
LINC01767	7.24737e-09	-2.29658	0.011	0.046	0.000265261
AC245407.2	3.83756e-10	-2.29876	0.014	0.055	1.40459e-05
LINC01215	1.2208e-11	-2.30166	0.008	0.05	4.46825e-07
FYB2	7.37427e-09	-2.30994	0.012	0.048	0.000269906
TTC36	1.06267e-83	-3.4008	0.048	0.316	3.88946e-79
A1BG	0	-3.40385	0.42	0.939	0
FABP1	8.95236e-271	-3.40592	0.305	0.843	3.27665e-266
PADI1	1.03467e-10	-2.34541	0.013	0.055	3.78698e-06
AC012645.3	2.44632e-13	-2.35658	0.009	0.056	8.95379e-09
AC022182.2	4.85042e-07	-2.36437	0.005	0.027	0.017753
C8B	1.39653e-223	-3.40922	0.153	0.696	5.11145e-219
CYP4F22	1.14339e-12	-2.37162	0.018	0.071	4.18493e-08
COX6A2	2.77675e-07	-2.37852	0.007	0.033	0.0101632
LAMA5-AS1	3.69007e-10	-2.38561	0.019	0.064	1.3506e-05
ITGAD	1.20682e-12	-2.38637	0.012	0.059	4.41708e-08
AC111182.1	7.53619e-08	-2.39647	0.006	0.033	0.00275832
XPNPEP2	4.70353e-17	-2.4143	0.008	0.066	1.72154e-12
INHBC	5.43123e-52	-3.4129	0.026	0.198	1.98788e-47
CACNA1I	9.53108e-08	-2.4217	0.003	0.027	0.00348847
NIBAN3	1.64251e-36	-3.41916	0.011	0.126	6.01176e-32
PRODH2	6.53432e-65	-3.42618	0.031	0.24	2.39163e-60
AC243960.1	5.40784e-09	-2.4396	0.004	0.032	0.000197932
CYP4A11	9.85167e-96	-3.42644	0.051	0.348	3.60581e-91
MLIP	3.40532e-11	-2.445	0.013	0.057	1.24638e-06
ADORA2A-AS1	6.61568e-08	-2.4558	0.006	0.034	0.0024214
BFSP2	1.64726e-07	-2.45715	0.007	0.034	0.00602913
MAL	4.50408e-30	-3.43018	0.01	0.107	1.64854e-25
ALKAL2	2.28406e-10	-2.4624	0.008	0.044	8.35988e-06
GPLD1	1.27537e-18	-2.46597	0.017	0.088	4.66799e-14
ST8SIA1	9.5927e-16	-2.47858	0.017	0.08	3.51102e-11
SERPIND1	1.21887e-184	-3.43812	0.114	0.599	4.46119e-180
LINC01370	3.03617e-09	-2.49474	0.005	0.034	0.000111127
MTTP	1.07715e-94	-3.44327	0.051	0.345	3.94246e-90
AMBP	8.60385e-301	-3.44512	0.433	0.89	3.14909e-296
TRIM55	2.80265e-10	-2.50367	0.015	0.058	1.0258e-05
CUX2	7.6954e-14	-2.50918	0.009	0.058	2.81659e-09
LINC00892	1.11591e-12	-2.51077	0.019	0.073	4.08435e-08
HAS1	4.36245e-15	-2.51467	0.013	0.07	1.5967e-10
GFRA2	2.3416e-19	-2.52466	0.016	0.089	8.57048e-15
FGA	2.01395e-287	-3.44657	0.495	0.891	7.37125e-283
F9	3.16922e-134	-3.45298	0.073	0.462	1.15997e-129
STAB2	2.90845e-10	-2.52707	0.009	0.047	1.06452e-05
RBP4	9.05496e-285	-3.45526	0.421	0.878	3.31421e-280
NUGGC	1.20715e-10	-2.53466	0.008	0.045	4.41829e-06
CFHR5	2.33955e-72	-3.45579	0.032	0.261	8.56298e-68
DPYS	1.32959e-71	-3.4566	0.041	0.274	4.86643e-67
ACSL6	1.50802e-12	-2.54021	0.008	0.051	5.51952e-08
C8A	7.25456e-180	-3.45708	0.11	0.588	2.65524e-175
FITM1	4.33825e-11	-2.56586	0.007	0.045	1.58784e-06
TRPM8	7.33934e-17	-2.56854	0.017	0.082	2.68627e-12
OTC	2.23936e-41	-3.45776	0.022	0.162	8.19628e-37
LINC01750	1.66168e-07	-2.5888	0.003	0.024	0.0060819
TF	2.52262e-274	-3.46108	0.357	0.859	9.23305e-270
SHISA3	1.20715e-19	-2.60632	0.015	0.087	4.4183e-15
HPX	5.9725e-295	-3.4617	0.334	0.863	2.186e-290
SLC16A11	1.33689e-14	-2.61728	0.01	0.061	4.89316e-10
ANKRD55	2.47955e-07	-2.61955	0.005	0.03	0.00907541
THPO	3.8325e-14	-2.6253	0.01	0.06	1.40273e-09
GPR182	1.60619e-12	-2.63198	0.006	0.047	5.8788e-08
PROZ	1.86524e-22	-2.63575	0.016	0.098	6.82695e-18
CYP26A1	1.5929e-12	-2.63682	0.004	0.042	5.83019e-08
SLC6A19	2.53355e-09	-2.63748	0.002	0.028	9.27305e-05
SALL1	3.70253e-15	-2.64733	0.017	0.078	1.35516e-10
LINC02422	1.3827e-10	-2.65203	0.007	0.044	5.06083e-06
AC097639.1	9.3214e-07	-2.66292	0.003	0.024	0.0341173
APOF	4.06168e-98	-3.46559	0.046	0.347	1.48662e-93
NR1I2	4.85405e-13	-2.66743	0.01	0.058	1.77663e-08
LTF	1.09718e-14	-3.46878	0.053	0.132	4.01578e-10
KCNIP2	5.66398e-07	-2.69034	0.006	0.031	0.0207307
BMP5	4.16764e-07	-2.69539	0.005	0.029	0.015254
BMP10	5.03027e-07	-2.69798	0.004	0.026	0.0184113
PFKFB1	7.56221e-16	-2.70075	0.012	0.069	2.76785e-11
TNFRSF13C	3.96013e-46	-3.47559	0.023	0.178	1.44945e-41
DIO1	1.46876e-36	-3.47597	0.017	0.138	5.37582e-32
LINC01702	6.93562e-17	-2.71042	0.01	0.07	2.53851e-12
SRD5A2	1.46869e-10	-2.71228	0.011	0.051	5.37556e-06
LINC00402	8.33929e-09	-2.7167	0.002	0.027	0.000305226
ZG16	2.57523e-16	-2.72532	0.012	0.07	9.42561e-12
ALDH8A1	1.36488e-89	-3.48	0.042	0.32	4.9956e-85
ADH6	2.11286e-91	-3.48082	0.059	0.346	7.73327e-87
BEX1	3.57862e-09	-2.76246	0.007	0.039	0.000130981
TTC16	5.21889e-07	-2.77695	0.003	0.024	0.0191017
TXK	3.05452e-09	-2.80526	0.004	0.033	0.000111798
F13B	1.13023e-43	-3.48119	0.021	0.166	4.13674e-39
SLC28A1	5.51769e-17	-2.81123	0.017	0.082	2.01953e-12
CLEC4G	1.53456e-22	-2.82481	0.012	0.089	5.61666e-18
PLG	4.5828e-275	-3.48592	0.264	0.82	1.67735e-270
LINC02428	9.45878e-21	-2.85259	0.012	0.084	3.46201e-16
LCNL1	9.22804e-07	-2.86026	0.003	0.022	0.0337756
SLC38A3	1.882e-116	-3.48778	0.059	0.405	6.88833e-112
LINC02027	2.64652e-12	-2.86609	0.006	0.047	9.68653e-08
AC004862.1	5.23114e-07	-2.87556	0.003	0.024	0.0191465
FCN2	1.26865e-18	-2.87856	0.007	0.067	4.64337e-14
C9	2.24622e-227	-3.48784	0.168	0.712	8.22138e-223
LINC01093	4.38772e-08	-2.8929	0.005	0.032	0.00160595
AFP	2.23617e-12	-2.895	0.01	0.055	8.1846e-08
MAT1A	1.8977e-213	-3.49203	0.152	0.677	6.94577e-209
SHISA8	1.66287e-12	-2.91927	0.005	0.044	6.08627e-08
AC109446.3	3.07448e-11	-2.92721	0.005	0.04	1.12529e-06
BMPER	1.55496e-13	-2.9327	0.01	0.059	5.6913e-09
TAT	2.66815e-164	-3.49504	0.128	0.584	9.7657e-160
VNN3	2.49222e-07	-2.95604	0.007	0.033	0.00912179
APOH	1.02206e-292	-3.49667	0.381	0.874	3.74083e-288
AHSG	1.27068e-284	-3.49787	0.332	0.857	4.65081e-280
UROC1	4.44949e-19	-3.02954	0.009	0.073	1.62856e-14
SLC10A1	1.95385e-73	-3.4995	0.029	0.259	7.15129e-69
NCR3	4.9783e-24	-3.03836	0.014	0.098	1.82211e-19
G6PC	6.33509e-171	-3.5036	0.11	0.571	2.31871e-166
SAA4	2.64433e-263	-3.50557	0.235	0.797	9.6785e-259
CHRNA4	7.68357e-07	-3.04699	0.005	0.027	0.0281226
AL360013.3	4.73161e-08	-3.05543	0.005	0.03	0.00173182
ALDOB	9.99706e-288	-3.50722	0.31	0.851	3.65903e-283
LEAP2	3.06885e-166	-3.52526	0.135	0.595	1.12323e-161
CNR1	5.14934e-10	-3.11736	0.003	0.033	1.88471e-05
HPD	1.55302e-269	-3.52539	0.224	0.798	5.68421e-265
CPN2	7.72629e-60	-3.53077	0.035	0.234	2.8279e-55
AC021074.3	7.68417e-12	-3.15631	0.006	0.046	2.81248e-07
ATP2B2	1.82158e-19	-3.16123	0.01	0.075	6.66716e-15
LYPD2	1.62711e-11	-3.16723	0.011	0.054	5.95539e-07
APOC4	3.7769e-177	-3.53916	0.131	0.604	1.38238e-172
AC087482.1	3.4655e-19	-3.1985	0.012	0.08	1.26841e-14
CYP4A22	1.68349e-21	-3.20784	0.01	0.081	6.16176e-17
MASP2	3.30144e-167	-3.54071	0.098	0.55	1.20836e-162
SERPINC1	1.95598e-257	-3.54148	0.239	0.792	7.15909e-253
APOB	1.36763e-274	-3.54202	0.325	0.837	5.00565e-270
APOC3	2.24281e-286	-3.54605	0.517	0.901	8.20891e-282
CYP8B1	2.4063e-126	-3.55657	0.057	0.424	8.8073e-122
AGXT	2.54288e-241	-3.55718	0.185	0.736	9.3072e-237
ALB	3.99554e-290	-3.55882	0.713	0.964	1.46241e-285
APOA1	2.86806e-291	-3.56209	0.579	0.913	1.04974e-286
MPPED1	9.51322e-20	-3.24213	0.01	0.076	3.48193e-15
CCL16	8.48604e-57	-3.58822	0.024	0.206	3.10597e-52
APOA5	2.93549e-157	-3.59149	0.125	0.56	1.07442e-152
ADH1A	3.5634e-178	-3.59233	0.115	0.589	1.30424e-173
UGT2B10	5.36087e-56	-3.59578	0.032	0.219	1.96213e-51
HGFAC	7.83635e-94	-3.61057	0.035	0.317	2.86818e-89
PLA2G12B	2.24888e-22	-3.285	0.015	0.095	8.23113e-18
CYP39A1	1.17459e-21	-3.30072	0.012	0.087	4.29913e-17
LRCOL1	5.05969e-30	-3.62021	0.014	0.115	1.8519e-25
AICDA	1.04883e-07	-3.30781	0.001	0.02	0.00383883
CES3	4.0878e-15	-3.31759	0.008	0.058	1.49617e-10
HPR	6.997e-120	-3.6228	0.07	0.425	2.56097e-115
SERPINA11	3.12296e-183	-3.6256	0.103	0.583	1.14303e-178
SLC22A7	2.15405e-143	-3.62775	0.074	0.478	7.88403e-139
CFHR1	3.17737e-267	-3.6293	0.205	0.78	1.16295e-262
CNTFR	3.48279e-07	-3.32817	0.001	0.018	0.0127474
RET	4.2826e-07	-3.3364	0.001	0.02	0.0156747
SLC6A13	8.8054e-08	-3.35515	0.003	0.025	0.00322287
SULT2A1	6.64284e-175	-3.64261	0.129	0.591	2.43135e-170
CTXND1	1.2566e-14	-3.36647	0.007	0.055	4.5993e-10
AC005842.1	2.02115e-09	-3.38193	0.001	0.027	7.3976e-05
HRG	5.93827e-245	-3.65119	0.223	0.767	2.17346e-240
CADM3	2.60704e-21	-3.38258	0.004	0.067	9.54202e-17
KNG1	2.59593e-281	-3.65124	0.258	0.817	9.50136e-277
FGF21	2.27404e-32	-3.65783	0.018	0.129	8.32322e-28
SLC17A2	1.26053e-24	-3.41756	0.008	0.087	4.61368e-20
CD79A	3.85012e-91	-3.65873	0.104	0.409	1.40918e-86
SLC25A47	2.6233e-183	-3.67171	0.111	0.592	9.60155e-179
U91324.1	4.23839e-11	-3.4338	0.003	0.035	1.55129e-06
ABCB11	1.10694e-24	-3.45723	0.01	0.09	4.0515e-20
SERPINA10	1.26006e-155	-3.6981	0.076	0.502	4.61194e-151
HP	1.09585e-293	-3.69976	0.532	0.909	4.01092e-289
CYP3A4	1.20773e-127	-3.7062	0.182	0.565	4.42041e-123
CD5L	1.89669e-81	-3.70836	0.039	0.294	6.94208e-77
ACOT12	2.56497e-28	-3.53031	0.008	0.098	9.38803e-24
SHBG	1.45978e-42	-3.79208	0.019	0.159	5.34294e-38
LPA	2.84293e-26	-3.56633	0.01	0.096	1.04054e-21
IP6K3	1.34459e-13	-3.57213	0.006	0.051	4.92133e-09
LINC01485	1.80797e-35	-3.86284	0.017	0.135	6.61734e-31
SLC17A3	2.67563e-10	-3.59572	0.005	0.037	9.79307e-06
PKLR	6.09139e-34	-3.89648	0.012	0.12	2.22951e-29
ASPDH	7.38659e-42	-3.89868	0.016	0.151	2.70356e-37
CYP1A2	9.39949e-49	-3.90238	0.021	0.178	3.44031e-44
LINC01348	4.79599e-07	-3.66676	0.003	0.024	0.0175538
TNFRSF13B	1.07285e-17	-3.67219	0.005	0.058	3.92674e-13
TMEM82	4.7712e-26	-3.68302	0.01	0.094	1.74631e-21
CLEC1B	2.45258e-12	-3.70554	0.004	0.041	8.97667e-08
DBH	2.30432e-24	-3.71007	0.006	0.082	8.43405e-20
AL161781.2	3.41354e-07	-3.73568	0.001	0.018	0.0124939
PCK1	7.30915e-245	-3.93353	0.143	0.719	2.67522e-240
CFHR4	2.23972e-14	-3.80891	0.004	0.047	8.19761e-10
CA5A	1.76555e-24	-3.82909	0.007	0.084	6.4621e-20
IGSF23	2.4974e-11	-3.84579	0.004	0.038	9.14073e-07
LINC01781	5.8392e-36	-3.94192	0.015	0.132	2.13721e-31
BLK	7.66142e-48	-3.945	0.017	0.169	2.80416e-43
MS4A1	7.99937e-92	-3.95378	0.053	0.342	2.92785e-87
AC026803.3	3.40864e-07	-3.90906	0.001	0.018	0.012476
LINC01488	2.30544e-09	-3.91211	0.002	0.028	8.43816e-05
SPP2	9.78643e-133	-3.98365	0.053	0.428	3.58193e-128
CCL19	4.36138e-121	-3.99719	0.227	0.586	1.59631e-116
NAT2	5.48874e-37	-4.05742	0.012	0.128	2.00893e-32
CNR2	6.78986e-20	-3.96069	0.003	0.061	2.48516e-15
MDS2	2.82245e-09	-3.97066	0.001	0.024	0.000103304
THRSP	2.20515e-70	-4.07742	0.03	0.249	8.07108e-66
VPREB3	1.29236e-71	-4.16149	0.03	0.254	4.73015e-67
SCARA5	8.10842e-26	-4.07083	0.005	0.081	2.96776e-21
FCRL2	1.32316e-24	-4.10834	0.004	0.076	4.84291e-20
CLEC4M	1.40707e-09	-4.1607	0.003	0.03	5.15002e-05
FETUB	1.3362e-54	-4.18975	0.015	0.183	4.89061e-50
PAX5	1.89603e-35	-4.35972	0.008	0.115	6.93965e-31
FCRL1	2.81739e-27	-4.39396	0.004	0.084	1.03119e-22
FCRLA	1.60797e-48	-4.55727	0.013	0.161	5.88533e-44
AL139020.1	1.51622e-09	-4.59992	0.001	0.025	5.54953e-05
TCL1A	8.98096e-61	-4.72941	0.017	0.203	3.28712e-56
AL080248.1	2.17472e-08	-4.78636	0	0.02	0.00079597
LINC02397	3.11074e-24	-4.85437	0.003	0.073	1.13856e-19
FCER2	5.01289e-42	-4.96087	0.005	0.126	1.83477e-37
SLC22A9	1.20693e-11	-4.99491	0.001	0.031	4.41749e-07
FCAMR	3.2244e-20	-5.52631	0.001	0.057	1.18016e-15
CR2	3.47605e-32	-5.56864	0.01	0.111	1.27227e-27
IGHD	3.18538e-54	-6.02353	0.003	0.153	1.16588e-49
TFF3	1.74374e-16	0.99978	0.305	0.187	6.38226e-12
NDUFS8	5.2727e-84	0.997999	0.917	0.802	1.92986e-79
RUSC1	2.5884e-21	0.996943	0.419	0.278	9.4738e-17
LMNB2	1.6822e-18	0.995997	0.438	0.318	6.15703e-14
SNCG	3.6878e-24	0.995323	0.555	0.392	1.34977e-19
RAB32	2.41635e-34	0.994843	0.652	0.519	8.84408e-30
FCGR3B	4.72943e-07	0.994679	0.22	0.154	0.0173102
LUM	1.08834e-92	0.994354	0.964	0.853	3.98342e-88
EZR	1.93787e-81	0.993627	0.927	0.819	7.0928e-77
NCS1	7.82864e-11	0.993034	0.259	0.17	2.86536e-06
RPP21	6.75082e-40	0.992492	0.677	0.533	2.47087e-35
BOP1	1.46933e-31	0.991069	0.538	0.368	5.37788e-27
SLC3A2	1.0653e-65	0.990891	0.792	0.642	3.89911e-61
FAM50A	2.94941e-69	0.990199	0.818	0.663	1.07951e-64
RHPN1	1.37876e-13	0.98804	0.294	0.187	5.04641e-09
DZIP1	6.51288e-07	0.987868	0.149	0.092	0.0238378
PTGFRN	2.72041e-23	0.987332	0.484	0.352	9.95698e-19
EPS8L1	8.32518e-15	0.987132	0.246	0.135	3.0471e-10
SOX4	1.56937e-43	0.985419	0.731	0.559	5.74407e-39
MRPL36	6.98613e-32	0.984959	0.588	0.444	2.55699e-27
SLC25A24	2.39875e-17	0.984704	0.434	0.314	8.77967e-13
LCN2	1.28564e-30	0.983807	0.662	0.489	4.70558e-26
HSPA1A	3.96912e-61	0.983246	0.845	0.743	1.45274e-56
FCGR2A	5.45873e-47	0.982896	0.717	0.522	1.99795e-42
TUBB2B	4.55252e-07	0.982647	0.188	0.125	0.0166627
WDR4	3.4085e-07	0.981892	0.203	0.138	0.0124754
EIF3B	1.68345e-80	0.979677	0.85	0.751	6.1616e-76
GNL1	6.11098e-25	0.978536	0.559	0.442	2.23668e-20
NFE2L3	8.99459e-15	0.978305	0.332	0.219	3.29211e-10
CDR2L	2.05402e-14	0.97789	0.286	0.172	7.51793e-10
EIF6	2.9997e-101	0.977793	0.883	0.798	1.09792e-96
GASK1B	5.75242e-19	0.976652	0.431	0.306	2.10544e-14
ZNRD2	2.73251e-16	0.975577	0.468	0.357	1.00013e-11
ANAPC11	1.27441e-105	0.974342	0.907	0.817	4.66446e-101
BCAP31	5.73156e-112	0.974087	0.96	0.891	2.09781e-107
TMEM101	6.02699e-24	0.973735	0.495	0.349	2.20594e-19
BSCL2	1.03187e-33	0.97273	0.614	0.461	3.77674e-29
B3GALT4	8.42308e-12	0.971866	0.287	0.192	3.08293e-07
MTFP1	5.14645e-16	0.971508	0.415	0.307	1.88365e-11
PPP4R1	1.13869e-21	0.970984	0.455	0.313	4.16773e-17
CDH3	9.02806e-15	0.970733	0.264	0.15	3.30436e-10
CENPW	4.93358e-10	0.970579	0.238	0.152	1.80574e-05
ITGB8	6.34799e-20	0.969966	0.359	0.214	2.32343e-15
BCAR3	1.16457e-07	0.968982	0.307	0.236	0.00426245
FAM174B	8.21537e-07	0.968567	0.209	0.148	0.0300691
MFSD6	5.86361e-13	0.967057	0.297	0.192	2.14614e-08
ASF1B	6.02177e-11	0.965673	0.252	0.161	2.20403e-06
PSMC5	1.13144e-80	0.965186	0.886	0.78	4.1412e-76
SVIL	6.23132e-15	0.96516	0.393	0.281	2.28073e-10
SLC39A7	9.32827e-40	0.964716	0.687	0.558	3.41424e-35
ARHGEF35	4.40454e-07	0.962308	0.16	0.099	0.016121
TEDC1	1.43276e-08	0.961571	0.238	0.163	0.000524406
IGFBP6	2.68857e-31	0.961471	0.606	0.447	9.84045e-27
IL1R2	1.58695e-10	0.961018	0.188	0.105	5.80841e-06
IFI44L	1.42941e-15	0.960622	0.368	0.254	5.23178e-11
FAM83G	7.36222e-10	0.960344	0.258	0.173	2.69464e-05
FZD6	4.01772e-12	0.959073	0.26	0.163	1.47053e-07
TUFT1	2.75764e-07	0.958941	0.151	0.09	0.0100932
CRACR2B	9.00325e-15	0.958769	0.284	0.169	3.29528e-10
HOMER3	9.63016e-27	0.95747	0.507	0.346	3.52474e-22
MELK	5.39378e-11	0.956148	0.231	0.14	1.97418e-06
IQANK1	2.6245e-10	0.953934	0.172	0.093	9.60594e-06
ACTA2	4.57318e-97	0.9538	0.961	0.837	1.67383e-92
CBLC	3.91775e-13	0.953582	0.253	0.149	1.43393e-08
RABL6	4.88251e-38	0.953188	0.681	0.509	1.78705e-33
MLPH	2.29144e-08	0.952748	0.251	0.176	0.000838691
TYMS	1.56508e-22	0.950858	0.485	0.341	5.72834e-18
FKBP10	5.4374e-31	0.950137	0.581	0.426	1.99014e-26
ETV5	5.80305e-19	0.949912	0.37	0.235	2.12398e-14
MAFF	7.44659e-11	0.948627	0.284	0.198	2.72553e-06
UBE2T	1.13332e-13	0.948253	0.284	0.175	4.14806e-09
KIF23	1.83692e-08	0.948167	0.165	0.095	0.000672332
CAPS	6.93961e-27	0.947773	0.518	0.368	2.53997e-22
EVA1B	9.25987e-52	0.947164	0.761	0.608	3.38921e-47
FZD2	8.39308e-15	0.947145	0.314	0.198	3.07195e-10
GALNT12	3.26925e-08	0.946914	0.164	0.097	0.00119658
MST1R	3.14622e-16	0.944927	0.287	0.162	1.15155e-11
BAK1	8.08196e-26	0.944672	0.483	0.328	2.95808e-21
LINC01006	1.11927e-06	0.94414	0.166	0.108	0.0409663
FA2H	4.26781e-09	0.942631	0.208	0.129	0.000156206
BPGM	8.43801e-12	0.940582	0.271	0.172	3.0884e-07
LRIG3	7.84078e-08	0.94008	0.183	0.115	0.0028698
STYXL1	1.02961e-17	0.939084	0.412	0.287	3.76847e-13
TPBG	7.31627e-09	0.938933	0.203	0.129	0.000267783
TYMP	3.05824e-148	0.938217	0.995	0.953	1.11935e-143
PLEK2	3.31047e-15	0.936882	0.325	0.203	1.21167e-10
GTF2IRD1	3.46687e-07	0.936404	0.142	0.083	0.0126891
CANT1	3.32438e-40	0.936306	0.691	0.547	1.21676e-35
NKIRAS2	8.00134e-20	0.936295	0.453	0.327	2.92857e-15
CDK5	9.14551e-09	0.935774	0.286	0.209	0.000334735
UBTD1	2.05123e-08	0.935457	0.258	0.183	0.00075077
F2RL1	5.05616e-09	0.935119	0.269	0.189	0.00018506
UNC45A	3.18851e-26	0.935066	0.555	0.419	1.16703e-21
ITGA6	1.80901e-33	0.934852	0.612	0.422	6.62118e-29
ACOT7	1.20449e-19	0.934449	0.487	0.371	4.40856e-15
SUMF2	2.81427e-34	0.934339	0.734	0.609	1.03005e-29
SH2D3A	1.64396e-10	0.933889	0.266	0.175	6.01707e-06
AP2B1	9.49726e-42	0.933753	0.695	0.53	3.47609e-37
GPRC5B	6.5629e-14	0.932488	0.328	0.22	2.40209e-09
[truncated: 2,454 more rows]
