# Supplementary material for: Macrophage-rich niches regulate T cell dynamics at the liver invasive margin during gallbladder cancer progression
Source: J Clin Invest. 2026 Mar 2;136(5):e193672. doi: 10.1172/JCI193672 (PMC12948426; doi:10.1172/JCI193672)
Supplement: Supplemental table 8 [file jci-136-193672-s045.xlsx]

## Sheet: Sheet1
Table S8. The clinical and pathological charactics of 43 gallbladder cancer patients with liver invasion
Variable	Levels	Stats
Age	Median (IQR)	67.00 (59.50 to 71.00)
Sex	female	25 (58.14%)
	male	18 (41.86%)
Gallstone	No	24 (63.16%)
	Yes	14 (36.84%)
Tumor maximal diameter (cm)	Median (IQR)	4.00 (3.00 to 6.00)
T	T3	29 (67.44%)
	T4	14 (32.56%)
N	N0	12 (31.58%)
	N1	21 (55.26%)
	N2	5 (13.16%)
M	M0	25 (58.14%)
	M1	18 (41.86%)
AJCC8th stage	III	14 (34.15%)
	IV	27 (65.85%)
Histology	other	6 (13.95%)
	adenocarcinoma	37 (86.05%)
Differentiation	Grade I-II	24 (60.00%)
	Grade III-IV	16 (40.00%)
Perineural invasion	No	28 (65.12%)
	Yes	15 (34.88%)
Lymph node metastasis	No	12 (31.58%)
	Yes	26 (68.42%)
Liver metastasis	No	30 (69.77%)
	Yes	13 (30.23%)
R0	R0	35 (81.40%)
	R1/R2	8 (18.60%)
LGALS4&CXCL9 IHC_TL	LGALS4_hi&CXCL9_low	7 (16.28%)
	LGALS4_low&CXCL9_hi	9 (20.93%)
	LGALS4_hi&CXCL9_hi/LGALS4_low&CXCL9_low	27 (62.79%)
*TL, IHC score in tumor liver invasion boundary
