# Supplementary material for: Macrophage-rich niches regulate T cell dynamics at the liver invasive margin during gallbladder cancer progression
Source: J Clin Invest. 2026 Mar 2;136(5):e193672. doi: 10.1172/JCI193672 (PMC12948426; doi:10.1172/JCI193672)
Supplement: Supplemental table 9 [file jci-136-193672-s046.xlsx]

## Sheet: Sheet1
Table S9. The clinical and pathological characteristics of 13 gallbladder cancer patients with immunotherapy
Variable	Levels	Stats
Age	Median (IQR)	60.00 (52.00 to 66.00)
Sex	Female	7 (53.85%)
	Male	6 (46.15%)
Sampling methods	Core needle biopsy	10 (76.92%)
	Surgery	3 (23.08%)
T	T2	1 (7.69%)
	T3	2 (15.38%)
	TX	10 (76.92%)
N	N0	2 (15.38%)
	N2	1 (7.69%)
	NX	10 (76.92%)
M	M0	1 (7.69%)
	M1	12 (92.31%)
AJCC8th stage	IVB	13 (100.00%)
Histology	adenocarcinoma	13 (100.00%)
LGALS4&CXCL9 IHC	LGALS4_hi&CXCL9_low	4 (30.77%)
	LGALS4_low&CXCL9_hi	5 (38.46%)
	LGALS4_hi&CXCL9_hi/LGALS4_low&CXCL9_low	4 (30.77%)
