# Supplementary material for: Macrophage-rich niches regulate T cell dynamics at the liver invasive margin during gallbladder cancer progression
Source: J Clin Invest. 2026 Mar 2;136(5):e193672. doi: 10.1172/JCI193672 (PMC12948426; doi:10.1172/JCI193672)
Supplement: Supplemental table 10 [file jci-136-193672-s037.xlsx]

## Sheet: Sheet1
Antibody	Manufacturer	catalog_number	Reactivity
Anti-CXCL9	Abcam	ab290643	Human
Anti-CXCL9	Proteintech	22355-1-AP	Mouse
Anti-F4/80	Santa Cruz Biotechnology	sc-52664	Mouse
Anti-EPCAM	Santa Cruz Biotechnology	sc-25308	Human
Anti-SAA	Proteintech	13192-1-AP	Human, Mouse
Anti-CD8A	Abcam	ab217344	Mouse
Anti-CD8A	Abcam	ab237709	Human
Anti-GZMK	Proteintech	67272-1-Ig	Human, Mouse
Anti-CXCL13	Abcam	ab272874	Human
Anti-CXCL13	Abcam	ab317509	Mouse
Anti-CCR7	Proteintech	25898-1-AP	Human, Mouse
Anti-CD68	Santa Cruz Biotechnology	sc-70761	Human, Mouse
Anti-CD3	Santa Cruz Biotechnology	sc-20047	Human, Mouse
Anti-CD4	Abcam	ab133616	Human
Anti-Ki67	Proteintech	27309-1-AP	Human
Anti-TIGIT	CST	99567S	Human
Anti-GZMB	Abcam	ab255598	Human, Mouse
Anti-PD-1	CST	86163S	Human
Anti-PD-1	CST	84651S	Mouse
Anti-CTLA4	Abcam	ab237712	Human, Mouse
Anti-CXCR3	Abcam	ab288437	Human, Mouse
Anti-NCAM1	Abcam	ab313779	Human
Anti-LGALS4	Abcepta	AP77757	Human, Mouse
Anti-TNF-a	CST	8184S	Human
Anti-b-Tubulin	CST	2146S	Human, Mouse
