# Supplementary material for: Macrophage-rich niches regulate T cell dynamics at the liver invasive margin during gallbladder cancer progression
Source: J Clin Invest. 2026 Mar 2;136(5):e193672. doi: 10.1172/JCI193672 (PMC12948426; doi:10.1172/JCI193672)
Supplement: Supplemental table 11 [file jci-136-193672-s038.xlsx]

## Sheet: Sheet1
Abbreviation	Full names
​​AAV9​​	adeno-associated virus serotype 9
​​AS​​	aggregation score
​​BD​​	invasion boundary
​​CC​​	CXCL9+C1QB+ niche
​​CD8_MKI67​​	MKI67+ CD8+ T cells
​​CD8T_CXCL13​​	CXCL13+ CD8+ T cells
​​CS​​	co-localization score
​​CT niche​​	CXCL9+TRAC+ niche
Fibro niche	Fibroblast niche
​​FMI​​	Fowlkes-Mallows Index
​​GBC​​	gallbladder cancer
Hepa niche	Hepatocyte niche
Immu niche	Immune cell niche
Immu/Ep niche	Immune/Epithelial cell niche
​​L​​	distant normal liver
​​L-R​​	ligand-receptor
​​LCM​​	laser capture microdissection
​​M_CXCL9​​	CXCL9+ macrophage
Muco/Immu niche	Mucosal/immune cell niche
​​NS​​	neighborhood score
​​OS​​	overall survival
​​PD​​	progressive disease
​​POSST​​	position analysis of sequencing-based spatial transcriptomics
​​PR​​	partial responce
​​RFS​​	relapse-free survival
​​RPCA​​	Robust principal component analysis
​​scRNA-seq​​	single-cell RNA sequencing
​​SD​​	stable disease
​​ST​​	spatial transcriptomics
​​T​​	tumor core area
​​TL​​	tumor-liver invasive margin
​​TL_BD​​	liver invasion boundary
​​TME​​	tumor microenvironment
​​TPT​​	area of tumor invasive margin facing para-tumor gallbladder tissue
​​PT​​	para-tumor gallbladder tissue
​​UMAP​​	Uniform manifold approximation and projection
UMI	unique molecular identifier
​​VAF​​	variant allele frequencies
​​WES​​	whole exome sequencing
